# Supplementary material for: The low-copy nuclear gene Agt1 as a novel DNA barcoding marker for Bromeliaceae
Source: BMC Plant Biol. 2020 Mar 12;20:111. doi: 10.1186/s12870-020-2326-5 (PMC7068990; doi:10.1186/s12870-020-2326-5)
Supplement: Supplementary file 3 — Additional file 3. Supplementary_Material_S3_Agt1_Alignment_Tillandsia_ML_Tree. [file 12870_2020_2326_MOESM3_ESM.txt]

#NEXUS

[! Generated by PhyDE 0.9971 ]
[Tue Dec 18 15:06:21 CET 2018]


BEGIN DATA;
DIMENSIONS NTAX=47 NCHAR=492;
FORMAT DATATYPE=DNA GAP=- MISSING=? ;

MATRIX
131787_1_Tillandsia_virescens__kloniert_                 TGCAAGATCATTTTACGGCAATTATATTACAAGAGGTCATACAATTATAAATGGCAACTAATTGCATTCATCTTATATGCATATTCCTATATAT--GAATAGATAATGCAATACTGTAAATTTAGAAAAAAA-----------CTAAAAGAAAACAATTGGCTATTCAGTAAAAGCCAGCTTAATTTTTACAGTATACTCGATCGATAGATAGATTTTCGCATACTTACCTCGTGGCCTTTCCTAAACGACGATGCCTTTCGATGACATTTTCGAGGCCCTCCTCAAAGATGAGATCCAAAGCTGCTCTTAGCCCGTAAAGTAGTTGGATGGAAGGCGTATACGGCCAGTAAGTTCCGAGCTTGTAGAACTTCAAGTAGTCATTCCAGTCGAAGAAAACTCTGACCGACTTGGCATTTTTGGAAGCTTCCAGAGCTTTCGGGCTCGCGCAAACAATGCCCATTCCAGTAGGCAGGGAAAGTGCTTTCTGCGA
131787_3_Tillandsia_virescens__kloniert_                 TGCAAGATCATTTTACGGCAATTATATTACAAGAGGTCATACAATTATAAATGGCAACTAATTGCATTCATTTTATATGCATATTCCTATATAT--GAATAGATAATGCAATACTGTAAATTTAGAAAAAA-----------GCTAAAAGAAAACAATCGGCTATTCAGTAAAAGCCAGTTTAATTTTTACAGTATACTCGATCGATAGATAGATTTTTGCATACTTACCTCGTGGCCTTTCCTAAACGACGATGCCTTTCGATGACATTTTCGAGGCCCTCCTCAAAGATGAGATCCAAAGCTGCTCTTAGCCCGTAAAGTAGTTGGATGGAAGGCGTATACGGCCAGTAAGTTCCAAGTTTGTAGAACTTCAAGTAGTCATTCCAGTCGAAGAAAACTCTGACCGACTTGGCATTCTTGGAAGCTTCCAGAGCTTTCGGGCTCGCGCAAACAATGCCCATTCCAGTAGGCAGGGAAAGTGCTTTCTGCGA
131787_2_Tillandsia_virescens__kloniert_                 TGCAAGATCATTTTACGCCAA---------------TCATACAATTATAAATGGCAACTAATTGCATTCATCTTATATGCATATTCCTATATAT--GAATAGATAATGCAATACTGTAAATTTAGAAAAAAA-----------CTAAAAGAAAACAATTGGCTATTCAGTAAAAGCCAGCTTAATTTTTACAGTATACTCGATCGATAGATAGATTTTCGCATACTTACCTCGTGGCCTTTCCTAAACGACGATGCCTTTCGATGACATTTTCGAGGCCCTCCTCAAAGATGAGATCCAAAGCTGCTCTTAGCCCGTAAAGTAGTTGGATGGAAGGCGTATACGGCCAGTAAGTTCCGAGCTTGTAGAACTTCAAGTAGTCATTCCAGTCGAAGAAAACTCTGACCGACTTGGCATTTTTGGAAGCTTCCAGAGCTTTCGGGCTCGCGCAAACAATGCCCATTCCAGTAGGCAGGGAAAGTGCTTTCTGCGA
113099_3_Tillandsia_landbeckii_subsp__andina__kloniert_  TGCAAGATCATTTTACGCCAA---------------TCATACAATTATAAATGGCAACTAATTACATTCATCTTATATGCATATTCCTATATAT--GAATAGATAATGCAATACTGTAAATTTAGAAAAAAA-----------CTAAAAGAAAACAATTGGCTATTCAGTAAAAGCCAGCTTAATTTTTACAGTATACTCGATCGATAGATAGATTTTTGCATACTTACCTCGTGGCCTTTCCTAAACGACGATGCCTTTCGATGACATTTTCGAGGCCCTCCTCAAAGATGAGATCCAAAGCTGCTCTTAGCCCGTAAAGTAGTTGGATGGAAGGCGTATACGGCCAGTAAGTTCCGAGCTTGTAGAACTTCAAGTAGTCATTCCAGTCGAAGAAAACTCTGACCGACTTGGCATTTTTGGAAGCTTCCAGAGCTTTCGGGCTCGCGCAAACAATGCCCATTCCAGTAGGCAGGGAAAGTGCTTTCTGCGA
113099_1_Tillandsia_landbeckii_subsp__andina__kloniert_  TGCAAGATCATTTTACGCCAA---------------TCATACAATTATAAATGGCAACTAATTACATTCATCTTA----CATATTCCTATATAT--GAATAGATAATGCAATACTGTAAATTTAGAAAAAA-----------GCTAAAAGAAAACAATTGGCTATTCAGTAAAAGCCAGCTTAATTTTTACAGTATACTCGATCGATAGATAGATTTTTGCATACTTACCTCGTGGCCTTTCCTAAACGACGATGCCTTTCGATGACATTTTCGAGGCCCTCCTCAAAGATGAGATCCAAAGCTGCTCTTAGCCCGTAAAGTAGTTGGATGGAAGGCGTATACGGCCAGTAAGTTCCAAGCTTGTAGAACTTCAAGTAGTCATTCCAGTCGAAGAAAACTCGGACCGACTTGGCATTTTTGGAAGCTTCCAGAGCTTTCGGGCTCGCGCAAACAATGCCCATTCCAGTAGGCAGGGAAAGTGCTTTCTGCGA
8112431_1_Tillandsia_virescens__La_Isla___kloniert_      TGCAAGATCATTTTACGCCAA---------------TCATACAATTATAAATGGCAACTAATTACATTCATCTTA----CATATTCCTATATAT--GAATAGATAATGCAATACTGT------------------------------------------------------------------------------------------GGATAGATTTTTGCATACTTACCTCGTGGCCTTTCCTAAACGACGATGCCTTTCGATGACATTTTCGAGGCCCTCCTCAAAGATGAGATCCAAAGCTGCTCTTAGCCCGTAAAGTAGTTGGATGGAAGGCGTATACGGCCAGTAAGTTCCAAGCTTGTAGAACTTCAAGTAGTCGTTCCAGTCGAAGAAAACTCTGACCGACTTGGCATTTTTGGAAGCTTCCAGAGCTTTCGGGCTCGCGCAAACAATGCCCATTCCAGTAGGCAGGGAAAGTGCTTTCTGCGA
8112431_2_Tillandsia_virescens__La_Isla___kloniert_      TGCAAGATCATTTTACGCCAATTATGTTACAAGAGGTCATACAAATATAAATGGCAACTAATTACATTCATCTTA----CATATTCCTATATAT--GAATAGATAATGCAATACTGT------------------------------------------------------------------------------------------GGATAGATTTTTGCATACTTACCTCGTGGCCTTTCCTAAACGACGATGTCTTTCGATGACATTTTCGAGGCCCTCCTCAAAGATGAGATCCAAAGCTGCTCTTAGCCCGTAAAGTAGTTGGATGGAAGGCGTATACGGCCAGTAAGTTCCAAGCTTGTAGAACTTCAAGTAGTCGTTCCAGTCGAAGAAAACTCTGACCGACTTGGCATTTTTGGAAGCTTCCAGAGCTTTCGGGCTCGCGCAAACAATGCCCATTCCAGTAGGCAGGGAAAGTGCTTTCTGCGA
8112431_3_Tillandsia_virescens__La_Isla___kloniert_      TGCAAGATCATTTTACGCCAATTATGTTACAAGAGGTCATACAAATATAAATGGCAACTAATTACATTCATCTTA----CATATTCCTATATAT--GAATAGATAATGCAATACTGT------------------------------------------------------------------------------------------GGATAGATTTTTGCATACTTACCTCGTGGCCTTTCCTAAACGACGATGTCTTTCGATGACATTTTCGAGGCCCTCCTCAAAGATGAGATCCAAAGCTGCTCTTAGCCCGTAAAGTAGTTGGATGGAAGGCGTATACGGCCAGTAAGTTCCAAGCTTGTAGAACTTCAAGTAGTCGTTCCAGTCGAAGAAAACTCTGACCGACTTGGCATTTTTGGAAGCTTCCAGAGCTTTCGGGCTCGCGCAAACAATGCCCATTCCAGTAGGCAGGGAAAGTGCTTTCTGCGA
131739_Tillandsia_virescens                              TGCAAGATCATTTTACGCCAATTATGTTACAAGAGGTCATACAATTATAAATGGCAACTAATTACATTCATCTTATATGCATATTCCTATATAT--GAATAGATAATGCAATACTGTGAATTTAGAAAAAA-----------GCTAAAAGAAAACAATCGGCTATTCAGTAAAAGCCAGCTTAATTTTTACAGTATACTCGATCGATAGATAGATTTTTGCATACTTACCTCGTGGCCTTTCCTAAACGACGATGCCTTTCGATGACATTTTCGAGGCCCTCCTCAAAGATGAGATCCAAAGCTGCTCTTAGCCCGTAAAGTAGTTGGATGGAAGGCGTATACGGCCAGTAAGTTCCAAGCTTGTAGAACTTCAAGTAGTCATTCCAGTCGAAGAAAACTCTGACCGACTTGGCATTTTTGGAAGCTTCCAGAGCTTTCGGGCTCGCGCAAACAATGCCCATTCCAGTAGGCAGGGAAAGTGCTTTCTGCGA
104848_Tillandsia_capillaris_f__virescens                TGCAAGATCATTTTACGCCAATTATGTTACAAGAGGTCATACAATTATAAATGGCAACTAATTACATTCATCTTATATGCATATTCCTATATAT--GAATAGATAATGCAATACTGTAAATTTAGAAAAAA-----------GCTAAAAGAAAACAATCGGCTATTCAGTAAAAGCCAGCTTAATTTTTACAGTATACTCGATGGATAGATAGATTTTTGCATACTTACCTCGTGGCCTTTCCTAAACGACGATGCCTTTCGATGACATTTTCGAGGCCCTCCTCAAAGATGAGATCCAAAGCTGCTCTTAGCCCGTAAAGTAGTTGGATGGAAGGCGTATACGGCCAGTAAGTTCCAAGCTTGTAGAACTTCAAGTAGTCATTCCAGTCGAAGAAAACTCTGACCGACTTGGCATTTTTGGAAGCTTCCAGAGCTTTCGGGCTCGCGCAAACAATGCCCATTCCAGTAGGCAGGGAAAGTGCTTTCTGCGA
103591_2_Tillandsia_marconae__kloniert_                  TGCAAGATCATTTTACGCCAATTATGTTACAAGAGGTCATACAATTATAAATGGCAACTAATTACATTCATCTTA----CATATTCCTATATAT--GAATAGATAATGCAATACTGTAAATTTAGAAAAAA-----------GCTAAAAGAAAACAATCGGCTATTCAGTAAAAGCCAGCTTAATTTTTACAGTATACTCGATCGATAGATAGATTTTTGCATACTTACCTCGTGGCCTTTCCTAAACGACGATGCCTTTCGATGACATTTTCGAGGCCCTCCTCAAAGATGAGATCCAAAGCTGCTCTTAGCCCGTAAAGTAGTTGGATGGAAGGCGTATACGGCCAGTAAGTTCCAAGCTTGTAGAACTTCAAGTAGTCATTCCAGTCGAAGAAAACTCTGACCGACTTGGCATTTTTGGAAGCTTCCAGAGCTTTCGGGCTCGCGCAAACAATGCCCATTCCAGTAGGCAGGGAAAGTGCTTTCTGCGA
103591_3_Tillandsia_marconae__kloniert_                  TGCAAGATCATTTTACGCCAATTATGTTACAAGAGGTCATACAATTATAAATGGCAACTAATTACATTCATCTTA----CATATTCCTATATAT--GAATAGATAATGCAATACTGTAAATTTAGAAAAAA-----------GCTAAAAGAAAACAATCGGCTATTCAGTAAAAGCCAGCTTAATTTTTACAGTATACTCGATCGATAGATAGATTTTTGCATACTTACCTCGTGGCCTTTCCTAAACGACGATGCCTTTCGATGACATTTTCGAGGCCCTCCTCAAAGATGAGATCCAAAGCTGCTCTTAGCCCGTAAAGTAGTTGGATGGAAGGCGTATACGGCCAGTAAGTTCCAAGCTTGTAGAACTTCAAGTAGTCATTCCAGTCGAAGAAAACTCTGACCGACTTGGCATTTTTGGAAGCTTCCAGAGCTTTCGGGCTCGCGCAAACAATGCCCATTCCAGTAGGCAGGGAAAGTGCTTTCTGCGA
103591_1_Tillandsia_marconae__kloniert_                  TGCAAGATCATTTTATGCCAA---------------TCATACAATTATAAATGCCAACTAATTATATCCATCTTA----CATATTCCTATATAT--GAATAGATAATGCAATATTGTAAATTTAGGAAAAAA----------GCTAAAAGAAAACAATCGGCTATTCAGTAAAAG-----------------------------------------TTTGCATACTTACCTCGTGGCCTTTCCTAAACGATGATGCCTTTCGATGACATTTTCGAGCCCCTCCTCAAAGATGAGATCCAAAGCTGCTCTTAGCCCGTAAAGTAGTTGGATGGAAGGCGTATACGGCCAGTAAGTTCCAAGCTTGTAGAACTTCAAGTAGTCATTCCAGTCGAAGAAAACTCTGACCGACTTGGCATTTTTGGAAGCTTCTAGAGCTTTCGGGCTCGCGCAAACAATGCCCATTCCAGTAGGCAGGGAAAGTGCTTTCTGCGA
131405_1_Tillandsia_marconae__kloniert_                  TGCAAGATCATTTTATGCCAA---------------TCATACAATTATAAATGCCAACTAATTATATCCATCTTA----CATATTCCTATATAT--GAATAGATAATGCAATATTGTAAATTTAGGAAAAAA----------GCTAAAAGAAAACAATCGGCTATTCAGTAAAAG-----------------------------------------TTTGCATACTTACCTCGTGGCCTTTCCTAAACGATGATGCCTTTCGATGACATTTTCGAGCCCCTCCTCAAAGATGAGATCCAAAGCTGCTCTTAGCCCGTAAAGTAGTTGGATGGAAGGCGTATACGGCCAGTAAGTTCCAAGCTTGTAGAACTTCAAGTAGTCATTCCAGTCGAAGAAAACTCTGACCGACTTGGCATTTTTGGAAGCTTCTAGAGCTTTCGGGCTCGCGCAAACAATGCCCATTCCAGTAGGCAGGGAAAGTGCTTTCTGCGA
131405_2_Tillandsia_marconae__kloniert_                  TGCAAGATCATTTTACGCCAATTATGTTACAAGAGGTCATACAATTATAAATGGCAACTAATTACATTCATCTTA----CATATTCCTATATAT--GAATAGATAATGCAATACTGTAAATTTAGAAAAAA-----------GCTAAAAGAAAACAATCGGCTATTCAGTAAAAGCCAGCTTAATTTTTACAGTATACTCGATCGATAGATAGATTTTTGCATACTTACCTCGTGGCCTTTCCTAAACGACGATGCCTTTCGATGACATTTTCGAGGCCCTCCTCAAAGATGAGATCCAAAGCTGCTCTTAGCCCGTAAAGTAGTTGGATGGAAGGCGTATACGGCCAGTAAGTTCCAAGCTTGTAGAACTTCAAGTAGTCATTCCAGTCGAAGAAAACTCTGACCGACTTGGCATTTTTGGAAGCTTCCAGAGCTTTCGGGCTCGCGCAAACAATGCCCATTCCAGTAGGCAGGGAAAGTGCTTTCTGCGA
131405_3_Tillandsia_marconae__kloniert_                  TGCAAGATCATTTTACGCCAATTATGTTACAAGAGGTCATACAATTATAAATGGCAACTAATTACATTCATCTTA----CATATTCCTATATAT--GAATAGATAATGCAATACTGTAAATTTAGAAAAAA-----------GCTAAAAGAAAACAATCGGCTATTCAGTAAAAGCCAGCTTAATTTTTACAGTATACTCGATCGATAGATAGATTTTTGCATACTTACCTCGTGGCCTTTCCTAAACGACGATGCCTTTCGATGACATTTTCGAGGCCCTCCTCAAAGATGAGATCCAAAGCTGCTCTTAGCCCGTAAAGTAGTTGGATGGAAGGCGTATACGGCCAGTAAGTTCCAAGCTTGTAGAACTTCAAGTAGTCATTCCAGTCGAAGAAAACTCTGACCGACTTGGCATTTTTGGAAGCTTCCAGAGCTTTCGGGCTCGCGCAAACAATGCCCATTCCAGTAGGCAGGGAAAGTGCTTTCTGTGA
104854_1_Tillandsia_purpurea__kloniert_                  TGCAAGATCATTTTACGCCAA---------------TCATACAATTATAAATGCCAACTAATTATATCCATCTTA----CATATTCCTATATATATGAATAGATAATGCAATACTGTAAATTTAGGAAAAA-----------GCTAAAAGAAAACAATCGGCTATTCAGTAAAAGGCAGC----GTTTTACAGTA--CTCGATCGATAGAA-G---TTTGCATACTTACCTCGTGGCCTTTCCTAAACGATGATGCCTTTCGATGACATTTTCGAGCCCCTCCTCAAAGATGAGATCCAAAGCTGCTCTTAGCCCGTAAAGTAGTTGGATGGAAGGCGTATACGGCCAGTAAGTTCCGAGCTTGTAGAACTTCAAGTAGTCATTCCAGTCGAAGAAAACTCTGACCGACTTGGCATTTTTGGAAGCTTCTAGAGCTTTCGGGCTCGCGCAAACAATGCCCATTCCAGTAGGCAGGGAAAGTGCTTTCTGCGA
104854_2_Tillandsia_purpurea__kloniert_                  TGCAAGATCATTTTACGCCAA---------------TCATACAATTATAAATGCCAACTAATTATATCCATCTTA----CATATTCCTATATATATGAATAGATAATGCAATACTGTAAATTTAGGAAAAA-----------GCTAAAAGAAAACAATCGGCTATTCAGTAAAAGCCAGC----GTTTTACAGTA--CTCGATCGATAGAA-G---TTTGCATACTTACCTCGTGGCCTTTCCTAAACGATGATGCCTTTCGATGACATTTTCGAGCCCCTCCTCAAAGATGAGATCCAAAGCTGCTCTTAGCCCGTAAAGTAGTTGGATGGAAGGCGTATACGGCCAGTAAGTTCCGAGCTTGTAGAACTTCAAGTAGTCATTCCAGTCGAAGAAAACTCTGACCGACTTGGCATTTTTGGAAGCTTCTAGAGCTTTCGGGCTCGCGCAAACAATGCCCATTCCAGTAGGCAGGGAAAGTGCTTTCTGCGA
104854_3_Tillandsia_pupurea__kloniert_                   TGCAAGATCATTTTACGCCAA---------------TCATACAATTATAAATGCCAACTAATTATATCCATCTTA----CATATTCCTATATATATGAATAGATAATGCAATACTGTAAATTTAGGAAAAA-----------GCTAAAAGAAAACAATCGGCTATTCAGTAAAAGCCAGC----GTTTTACAGTA--CTCGATCGATAGAA-G---TTTGCATACTTACCTCGTGGCCTTTCCTAAACGATGATGCCTTTCGATGACATTTTCGAGCCCCTCCTCAAAGATGAGATCCAAAGCTGCTCTTAGCCCGTAAAGTAGTTGGATGGAAGGCGTATACGGCCAGTAAGTTCCGAGCTTGTAGAACTTCAAGTAGTCATTCCAGTCGAAGAAAACTCTGACCGACTTGGCATTTTTGGAAGCTTCTAGAGCTTTCGGGCTCGCGCAAACAATGCCCATTCCAGTAGGCAGGGAAAGTGCTTTCTGCGA
104854_Tillandsia_purpurea_Ruiz_Pavon                    TGCAaGATCATTTTACGCCAA---------------TCATACAATTATAAATGCCAACTAATTATATCCATCTTA----CATATTCCTATATATATGAATAGATAATGCAATACTGTAAATTTAGGAAAAA-----------GCTAAAAGAAAACAATCGGCTATTCAGTAAAAGGCAGC----GTTTTACAGTA--CTCGATCGATAGAA-G---TTTGCATACTTACCTCGTGGCCTTTCCTAAACGATGATGCCTTTCGATGACATTTTCGAGCCCCTCCTCAAAGATGAGATCCAAAGCTGCTCTTAGCCCGTAAAGTAGTTGGATGGAAGGCGTATACGGCCAGTAAGTTCCGAGCTTGTAGAACTTCAAGTAGTCATTCCAGTCGAAGAAAACTCTGACCGACTTGGCATTTTTGGAAGCTTCTAGAGCTTTCGGGCTCGCGCAAACAATGCCCATTCCAGTAGGCAGGGAAAGTGCTTTCTGCGA
131338_3_Tillandsia_purpurea__kloniert_                  TGCAAGATCATTTTACGCCAA---------------TCATACAATTATAAATGCCAACTAATTATATCCATCTTA----CATATTCCTATATATATGAATAGATAATGCAATACTGTAAATTTAGGAGAAA-----------GCTAAAAGAAAACAATCGGCTATTCAGTAAAAGCCAGC----TTTTTACAGTA--CTCGATAGATAGAA-G---TTTGCATACTTACCTCGTGGCTTTTCCTAAACGATGATGCCTTTCAATGACATTTTCGAGCCCCTCCTCAAAGATGAGATCCAAAGCTGCTCTTAGCCCGTAAAGTAGTTGGATGGAAGGCGTATACGGCCAGTAAGTTCCAAGCTTGTAGAACTTCAAGTAGTCATTCCAGTCGAAGAAAACTCTGACCGACTTGGCATTTTTTGAAGCTTCTAGAGCTTTCGGGCTCGCGCAAACAATGCCCATTCCAGTAGGCAGGGAAAGTGCTTTCTGCGA
131338_2_Tillandsia_purpurea__kloniert_                  TGCAAGATCATTTTACGCCAA---------------TCATACAATTATAAATGCCAACTAATTATATCCATCTTA----CATATTCCTATATATATGAATAGATAATGCAATACTGTAAATTTAGGAGAAA-----------GCTAAAAGAAAACAATCGGCTATTCAGTAAAAGCCAGC----TTTTTACAGTA--CTCGATAGATAGAA-G---TTTGCATACTTACCTCGTGGCTTTTCCTAAACGATGATGCCTTTCAATGACATTTTCGAGCCCCTCCTCAAAGATGAGATCCAAAGCTGCTCTTAGCCCGTAAAGTAGTTGGATGGAAGGCGTATACGGCCAGTAAGTTCCAAGCTTGTAGAACTTCAAGTAGTCATTCCAGTCGAAGAAAACTCTGACCGACTTGGCATTTTTTGAAGCTTCTAGAGCTTTCGGGCTCGCGCAAACAATGCCCATTCCAGTAGGCAGGGAAAGTGCTTTCTGCGA
131338_1_Tillandsia_purpurea__kloniert_                  TGCAAGATCATTTTACGCCAA---------------TCATACAATTATAAATGCCAACTAATTATATCCATCTTA----CATATTCCTATATATATGAATAGATAATGCAATACTGTAAATTTAGGAGAAA-----------GCTAAAAGAAAACAATCGGCTATTCAGTAAAAGCCAGC----TTTTTACAGTA--CTCGATAGATAGAA-G---TTTGCATACTTACCTCGTGGCTTTTCCTAAACGATGATGCCTTTCAATGACATTTTCGAGCCCCTCCTCAAAGATGAGATCCAAAGCTGCTCTTAGCCCGTAAAGTAGTTGGATGGAAGGCGTATACGGCCAGTAAGTTCCGAGCTTGTAGAACTTCAAGTAGTCATTCCAGTCGAAGAAAACTCTGACCGACTTGGCATTTTTTGAAGCTTCTAGAGCTTTCGGGCTCGCGCAAACAATGCCCATTCCAGTAGGCAGGGAAAGTGCTTTCTGCGA
131780_1_Tillandsia_purpurea__kloniert_                  TGTAAGATCATTTTACACCAA---------------TCATACAATTATAAATGCCAACTAATTATATACATCTTA----CATATTCCTATATAT--GAATAGATAATGCAATACTGTAAATTTAGGAAAAAA----------GCTAAAAGAAAACAATCGGCTATTCAGTAAAAA-----------------------------------------TTTGCATACTTACCTCGTGGCCTTTCCTAAACGATGATGCCTTTCGATGACATTTTCGAGCCCCTCCTCAAAGATGAGATCCAAAGCTGCTCTTAGCCCGTAAAGTAGTTGGATGGAAGGCGTATACGGCCAGTAAGTTCCAAGCTTGTAGAACTTCAAGTAGTCATTCCAGTCGAAGAAAACTCTGACCGACTTGGCATTTTTGGAAGCTTCTAGAGCTTTCGGGCTCGCGCAAACAATGCCCATTCCAGTAGGCAGGGAAAGTGCTTTCTGCGA
131780_2_Tillandsia_purpurea__kloniert_                  TGTAAGATCATTTTACACCAA---------------TCATACAATTATAAATGCCAACTAATTATATACATCTTA----CATATTCCTATATAT--GAATAGATAATGCAATACTGTAAATTTAGGAAAAAA----------GCTAAAAGAAAACAATCGGCTATTCAGTAAAAA-----------------------------------------TTTGCATACTTACCTCGTGGCCTTTCCTAAACGATGATGCCTTTCGATGACATTTTCGAGCCCCTCCTCAAAGATGAGATCCAAAGCTGCTCTTAGCCCGTAAAGTAGTTGGATGGAAGGCGTATACGGCCAGTAAGTTCCAAGCTTGTAGAACTTCAAGTAGTCATTCCAGTCGAAGAAAACTCTGACCGACTTGGCATTTTTGGAAGCTTCTAGAGCTTTCGGGCTCGCGCAAACAATGCCCATTCCAGTAGGCAGGGAAAGTGCTTTCTGCGA
131780_3_Tillandsia_pupurea__kloniert_                   TGTAAGATCATTTTACACCAA---------------TCATACAATTATAAATGCCAACTAATTATATACATCTTA----CATATTCCTATATAT--GAATAGATAATGCAATACTGTAAATTTAGGAAAAAA----------GCTAAAAGAAAACAATCGGCTATTCAGTAAAAA-----------------------------------------TTTGCATACTTACCTCGTGGCCTTTCCTAAACGATGATGCCTTTCGATGACATTTTCGAGCCCCTCCTCAAAGATGAGATCCAAAGCTGCTCTTAGCCCGTAAAGTAGTTGGATGGAAGGCGTATACGGCCAGTAAGTTCCAAGCTTGTAGAACTTCAAGTAGTCATTCCAGTCGAAGAAAACTCTGACCGACTTGGCATTTTTGGAAGCTTCTAGAGCTTTCGGGCTCGCGCAAACAATGCCCATTCCAGTAGGCAGGGAAAGTGCTTTCTGCGA
131780                                                   TGTAAGATCATTTTACACCAA---------------TCATACAATTATAAATGCCAACTAATTATATACATCTTA----CATATTCCTATATAT--GAATAGATAATGCAATACTGTAAATTTAGGAAAAAA----------GCTAAAAGAAAACAATCGGCTATTCAGTAAAAA-----------------------------------------TTTGCATACTTACCTCGTGGCCTTTCCTAAACGATGATGCCTTTCGATGACATTTTCGAGCCCCTCCTCAAAGATGAGATCCAAAGCTGCTCTTAGCCCGTAAAGTAGTTGGATGGAAGGCGTATACGGCCAGTAAGTTCCAAGCTTGTAGAACTTCAAGTAGTCATTCCAGTCGAAGAAAACTCTGACCGACTTGGCATTTTTGGAAGCTTCTAGAGCTTTCGGGCTCGCGCAAACAATGCCCATTCCAGTAGGCAGGGAAAGTGCTTTCTGCGA
105087_1_Tillandsia_recurvata__kloniert_                 TGCAAGATCATTTTACGCCAA---------------TCATACAATTATAAATGGCAACTAATTATATTCATCTTA----CATATTCCTATA----------------------CTGTAAATTTAAAAAAAAAAAAAAAA----TTAAAAGAAAATAATCGTCTATTCAGTAAAAGCCAGCTTAATTTTTACAGTATACTCGATCGATAGA----TTTTTGCATACTTACCTCGTGGCCTTTCCTAAACGACGATGCCTTTCGATGACATTTTCGAGCCCCTCCTCAAAGATGAGATCCAAAGCTGCTCTTAGCCCGTAAAGTAGTTGGATGGAAGGCGTATACGGCCAGTAAGTTCCAAGCTTGTAGAACTTCAAATAGTCATTCCAGTCGAAGAAAACTCTGACCGACTTGGCATTTTTGGAAGCTTCCAGAGCTTTCGGGCTCGCGCAAATAATGCCCATTCCAGTAGGCAGGGAAAGTGCTTTCTGCGA
105087_2_Tillandsia_recurvata__kloniert_                 TGCAAGATCATTTTATGCCAA---------------TCATACAATTATAAATGGCAACTAATTATATTCATCTTA----CATATTCCTATA----------------------CTGTAAATTTAAAAAAAAAAAAAAAAAAA-TTAAAAGAAAATAATCGTCTATTCAGTAAAAGCCAGCTTAATTTTTACAGTATACTCGATCGATAGA----TTTTTGCATACTTACCTCGTGGCCTTTCCTAAACGACGATGCCTTTCGATGACATTTTCGAGCCCCTCCTCAAAGATGAGATCCAAAGCTGCTCTTAGCCCGTAAAGTAGTTGGATGGAAGGCGTATACGGCCAGTAAGTTCCAAGCTTGTAGAACTTCAAATAGTCATTCCAGTCGAAGAAAACTCTGACCGACTTGGCATTTTTGGAAGCTTCCAGAGCTTTCGGGCTCGCGCAAATAATGCCCATTCCAGTAGGCAGGGAAAGTGCTTTCTGCGA
105087_3_Tillandsia_recurvata__kloniert_                 TGCAAGATCATTTTACGCCAA---------------TCATACAATTATAAATGGCAACTAATTATATTCATCTTA----CATATTCCTATA----------------------CTGTAAATTTAAAAAAAAAAAAAAAAA---TTAAAAGAAAATAATCGTCTATTCAGTAAAAGCCAGCTTAATTTTTACAGTATACTCGATCGATAGA----TTTTTGCATACTTACCTCGTGGCCTTTCCTAAACGACGATGCCTTTCGATGACATTTTCGAGCCCCTCCTCAAAGATGAGATCCAAAGCTGCTCTTAGCCCGTAAAGTAGTTGGATGGAAGGCGTATACGGCCAGTAAGTTCCAAGCTTGTAGAACTTCAAATAGTCATTCCAGTCGAAGAAAACTCTGACCGACTTGGCATTTTTGGAAGCTTCCAGAGCTTTCGGGCTCGCGCAAATAATGCCCATTCCAGTAGGCAGGGAAAGTGCTTTCTGCGA
131923_1_Tillandsia_recurvata__kloniert_                 TGCAAGATCATTTTACGCCAATTATGTTACAAGAGGTCATACAATTATAAATGGCAACTAATTACATTCATCTTATATGCATATTCCTATATAT--GAATAGATAATGCAATACTGTAAATTTAGAAAAAA-----------GCTAAAAGAAAACAATTGGCTATTCAGTAAAAGTCAGCTTAATTTTTACAGTATACTCGATCGATAGA----TTTTTGCATACTTACCTCGTGGCCTTTCCTAAACGACGATGCCTTTCGATGACATTTTCGAGGCCCTCCTCAAAGATGAGATCCAAAGCTGCTCTTAGCCCGTAAAGTAGTTGGATGGAAGGCGTATACGGCCAGTAAGTTCCGAGCTTGTAGAACTTCAAGTAGTCATTCCAGTCGAAGAAAACTCTGACCGACTTGGCATTTTTGGAAGCTTCCAGAGCTTTCGGGCTCGCGCAAACAATGCCCATTCCAGTAGGCAGGGAAAGTGCTTTCTGCGA
131923_2_Tillandsia_recurvata__kloniert_                 TGCAAGATCATTTTACGCCAATTATGTTACAAGAGGTCATACAATTATAAATGGCAACTAATTACATTCATCTTATATGCATATTCCTATATAT--GAATAGATAATGCAATACTGTAAATTTAGAAAAAA-----------GCTAAAAGAAAACAATTGGCTATTCAGTAAAAGTCAGCTTAATTTTTACAGTATACTCGATCGATAGA----TTTTTGCATACTTACCTCGTGGCCTTTCCTAAACGACGATGCCTTTCGATGACATTTTCGAGGCCCTCCTCAAAGATGAGATCCAAAGCTGCTCTTAGCCCGTAAAGTAGTTGGATGGAAGGCGTATACGGCCAGTAAGTTCCGAGCTTGTAGAACTTCAAGTAGTCATTCCAGTCGAAGAAAACTCTGACCGACTTGGCATTTTTGGAAGCTTCCAGAGCTTTCGGGCTCGCGCAAACAATGCCCATTCCAGTAGGCAGGGAAAGTGCTTTCTGCGA
131923_3_Tillandsia_recurvata__kloniert_                 TGCAAGATCATTTTACGCCAATTATGTTACAAGAGGTCATACAATTATAAATGGCAACTAATTACATTCATCTTATATGCATATTCCTATATAT--GAATAGATAATGCAATACTGTAAATTTAGAAAAAAA-----------CTAAAAGAAAACAATTGACTATTCAGTAAAAGCCAGCTTAATTTTTACAGTATACTCGATCGATAGATAGATTTTTGCATACTTACCTCGTGGCCTTTCCTAAACGACGATGCCTTTCGATGACATTTTCGAGGCCCTCCTCAAAGATGAGATCCAAAGCTGCTCTTAGCCCGTAAAGTAGTTGGATGGAAGGCGTATACGGCCAGTAAGTTCCAAGCTTGTAGAACTTCAAGTAGTCATTCCAGTCGAAGAAAACTCGGACCGACTTGGCATTTTTGGAAGCTTCCAGAGCTTTTGGGCTCGCGCAAACAATGCCCATTCCAGTAGGCAGGGAAAGTGCTTTCTGCGA
131590_1_Tillandsia_recurvata__kloniert_                 TGCAAGATCATTTTACGCCAA---------------TCATACAATTATAAATGGCAACTAATTATATTCATCTTA----CATATTCCTATA----------------------CTGTAAATTTAAAAAAAAAAAAAAAA----CTAAAAGAAAATAATCGTCTATTCAGTAAAAGCCAGCTTAATTTTTACAGTATACTCGATCGATAGA----TTTTTGCATACTTACCTCGTGGCCTTTCCTAAACGACGATGCCTTTCGATGACATTTTCGAGGCCCTCCTCAAAGATGAGATCCAAAGCTGCTCTTAGCCCGTAAAGTAGTTGGATGGAAGGCGTATACGGCCAGTAAGTTCCAAGATTGTAGAACTTCAAGTAGTCATTCCAGTCGAAGAAAACTCTGACCGACTTGGCATTTTTGGAAGCTTCCAGAGCTTTCGGGCTCGCGCAAACAATTCCCATTCCAGTAGGCAGGGAAAGTGCTTTCTGCGA
131590_2_Tillandsia_recurvata__kloniert_                 TGCAAGATCATTTTACGCCAA---------------TCATACAATTATAAATGGCAACTAATTATATTCATCTTA----CATATTCCTATA----------------------CTGTAAATTTAAAAAAAAAAAAAAAAAA--CTAAAAGAAAATAATCGTCTATTCAGTAAAAGCCAGCTTAATTTTTACAGTATACTCGATCGATAGA----TTTTTGCATACTTACCTCGTGGCCTTTCCTAAACGACGATGCCTTTCGATGACATTTTCGAGGCCCTCCTCAAAGATGAGATCCAAAGCTGCTCTTAGCCCGTAAAGTAGTTGGATGGAAGGCGTATACGGCCAGTAAGTTCCAAGATTGTAGAACTTCAAGTAGTCATTCCAGTCGAAGAAAACTCTGACCGACTTGGCATTTTTGGAAGCTTCCAGAGCTTTCGGGCTCGCGCAAACAATTCCCATTCCAGTAGGCAGGGAAAGTGCTTTCTGCGA
131590_3_Tillandsia_recurvata__kloniert_                 TGCAAGATCATTTTACGCCAA---------------TCATACAATTATAAATGGCAACTAATTATATTCATCTTA----CATATTCCTATA----------------------CTGTAAATTTAAAAAAAAAAAAAAAAA---CTAAAAGAAAATAATCGTCTATTCAGTAAAAGCCAGCTTAATTTTTACAGTATACTCGATCGATAGA----TTTTTGCATACTTACCTCGTGGCCTTTCCTAAACGACGATGCCTTTCGATGACATTTTCGAGGCCCTCCTCAAAGATGAGATCCAAAGCTGCTCTTAGCCCGTAAAGTAGTTGGATGGAAGGCGTATACGGCCAGTAAGTTCCAAGATTGTAGAACTTCAAGTAGTCATTCCAGTCGAAGAAAACTCTGACCGACTTGGCATTTTTGGAAGCTTCCAGAGCTTTCGGGCTCGCGCAAACAATTCCCATTCCAGTAGGCAGGGAAAGTGCTTTCTGCGA
113098_Tillandsia_landbeckii_subsp__andina               TGCA---TCATTTTACGCCAATTATGTTACAAGAGGTCATACAATTATAAATGGCAACTAATTACATTCATCTTA----CATATTCCTATATAT--GAATAGATAATGCAATACTGTAAATTTAGAAAAAA-----------GCTAAAAGAAAACAATCGGCTATTCAGTAAAAGCCAGCTTAATTTTTACAGTATACTCGATCGATAGATAGATTTTTGCATACTTACCTCGTGGCCTTTCCTAAACGACGATGCCTTTCGATGACATTTTCGAGGCCCTCCTCAAAGATGAGATCCAAAGCTGCTCTTAGCCCGTAAAGTAGTTGGATGGAAGGCGTATACGGCCAGTAAGTTCCAAGCTTGTAGAACTTCAAGTAGTCATTCCAGTCGAAGAAAACTCTGACCGACTTGGCATTTTTGGAAGCTTCCAGAGCTTTCGGGCTCGCGCAAACAATGCCCATTCCAGTAGGCAGGGAAAGTGCTTTCTGCGA
113097_Tillandsia_landbeckii_subsp__andina               TGCA---TCATTTTACGCCAATTATGTTACAAGAGGTCATACAATTATAAATGGCAACTAATTACATTCATCTTA----CATATTCCTATATAT--GAATAGATAATGCAATACTGTAAATTTAGAAAAAA-----------GCTAAAAGAAAACAATCGGCTATTCAGTAAAAGCCAGCTTAATTTTTACAGTATACTCGATCGATAGATAGATTTTTGCATACTTACCTCGTGGCCTTTCCTAAACGACGATGCCTTTCGATGACATTTTCGAGGCCCTCCTCAAAGATGAGATCCAAAGCTGCTCTTAGCCCGTAAAGTAGTTGGATGGAAGGCGTATACGGCCAGTAAGTTCCAAGCTTGTAGAACTTCAAGTAGTCATTCCAGTCGAAGAAAACTCTGACCGACTTGGCATTTTTGGAAGCTTCCAGAGCTTTCGGGCTCGCGCAAACAATGCCCATTCCAGTAGGCAGGGAAAGTGCTTTCTGCGA
113096_Tillandsia_landbeckii_subsp__andina               TGCA---TCATTTTACGCCAATTATGTTACAAGAGGTCATACAATTATAAATGGCAACTAATTACATTCATCTTA----CATATTCCTATATAT--GAATAGATAATGCAATACTGTAAATTTAGAAAAAA-----------GCTAAAAGAAAACAATCGGCTATTCAGTAAAAGCCAGCTTAATTTTTACAGTATACTCGATCGATAGATAGATTTTTGCATACTTACCTCGTGGCCTTTCCTAAACGACGATGCCTTTCGATGACATTTTCGAGGCCCTCCTCAAAGATGAGATCCAAAGCTGCTCTTAGCCCGTAAAGTAGTTGGATGGAAGGCGTATACGGCCAGTAAGTTCCAAGCTTGTAGAACTTCAAGTAGTCATTCCAGTCGAAGAAAACTCTGACCGACTTGGCATTTTTGGAAGCTTCCAGAGCTTTCGGGCTCGCGCAAACAATGCCCATTCCAGTAGGCAGGGAAAGTGCTTTCTGCGA
113095_Tillandsia_landbeckii_subsp__andina_W__Till       TGCA---TCATTTTACGCCAATTATGTTACAAGAGGTCATACAATTATAAATGGCAACTAATTACATTCATCTTA----CATATTCCTATATAT--GAATAGATAATGCAATACTGTAAATTTAGAAAAAA-----------GCTAAAAGAAAACAATCGGCTATTCAGTAAAAGCCAGCTTAATTTTTACAGTATACTCGATCGATAGATAGATTTTTGCATACTTACCTCGTGGCCTTTCCTAAACGACGATGCCTTTCGATGACATTTTCGAGGCCCTCCTCAAAGATGAGATCCAAAGCTGCTCTTAGCCCGTAAAGTAGTTGGATGGAAGGCGTATACGGCCAGTAAGTTCCAAGCTTGTAGAACTTCAAGTAGTCATTCCAGTCGAAGAAAACTCTGACCGACTTGGCATTTTTGGAAGCTTCCAGAGCTTTCGGGCTCGCGCAAACAATGCCCATTCCAGTAGGCAGGGAAAGTGCTTTCTGCGA
100442_Tillandsia_landbeckii_subsp__andina               TGCAAGATCATTTTACGCCAATTATGTTACAAGAGGTCATACAATTATAAATGGCAACTAATTACATTCATCTTA----CATATTCCTATATAT--GAATAGATAATGCAATACTGTAAATTTAGAAAAAA-----------GCTAAAAGAAAACAATCGGCTATTCAGTAAAAGCCAGCTTAATTTTTACAGTATACTCGATCGATAGATAGATTTTTGCATACTTACCTCGTGGCCTTTCCTAAACGACGATGCCTTTCGATGACATTTTCGAGGCCCTCCTCAAAGATGAGATCCAAAGCTGCTCTTAGCCCGTAAAGTAGTTGGATGGAAGGCGTATACGGCCAGTAAGTTCCAAGCTTGTAGAACTTCAAGTAGTCATTCCAGTCGAAGAAAACTCTGACCGACTTGGCATTTTTGGAAGCTTCCAGAGCTTTCGGGCTCGCGCAAACAATGCCCATTCCAGTAGGCAGGGAAAGTGCTTTCTGCGA
113094_Tillandsia_landbeckii_var_rigidor                 TGCAAGATCATTTTACGCCAATTATGTTACAAGAGGTCATACAATTATAAATGGCAACTAATTACATTCATCTTA----CATATTCCTATATAT--GAATAGATAATGCAATACTGTAAATTTAGAAAAAA-----------GCTAAAAGAAAACAATCGGCTATTCAGTAAAAGCCAGCTTAATTTTTACAGTATACTCGATCGATAGATAGATTTTTGCATACTTACCTCGTGGCCTTTCCTAAACGACGATGCCTTTCGATGACATTTTCGAGGCCCTCCTCAAAGATGAGATCCAAAGCTGCTCTTAGCCCGTAAAGTAGTTGGATGGAAGGCGTATACGGCCAGTAAGTTCCAAGCTTGTAGAACTTCAAGTAGTCATTCCAGTCGAAGAAAACTCTGACCGACTTGGCATTTTTGGAAGCTTCCAGAGCTTTCGGGCTCGCGCAAACAATGCCCATTCCAGTAGGCAGGGAAAGTGCTTTCTGCGA
112534_Tillandsia_landbeckii                             TGCAAGATCATTTTACGCCAATTATGTTACAAGAGGTCATACAATTATAAATGGCAACTAATTACATTCATCTTA----CATATTCCTATATAT--GAATAGATAATGCAATACTGTAAATTTAGAAAAAA-----------GCTAAAAGAAAACAATCGGCTATTCAGTAAAAGCCAGCTTAATTTTTACAGTATACTCGATCGATAGATAGATTTTTGCATACTTACCTCGTGGCCTTTCCTAAACGACGATGCCTTTCGATGACATTTTCGAGGCCCTCCTCAAAGATGAGATCCAAAGCTGCTCTTAGCCCGTAAAGTAGTTGGATGGAAGGCGTATACGGCCAGTAAGTTCCAAGCTTGTAGAACTTCAAGTAGTCATTCCAGTCGAAGAAAACTCTGACCGACTTGGCATTTTTGGAAGCTTCCAGAGCTTTCGGGCTCGCGCAAACAATGCCCATTCCAGTAGGCAGGGAAAGTGCTTTCTGCGA
112451_Tillandsia_landbeckii                             TGCAAGATCATTTTACGCCAATTATGTTACAAGAGGTCATACAATTATAAATGGCAACTAATTACATTCATCTTA----CATATTCCTATATAT--GAATAGATAATGCAATACTGTAAATTTAGAAAAAA-----------GCTAAAAGAAAACAATCGGCTATTCAGTAAAAGCCAGCTTAATTTTTACAGTATACTCGATCGATAGATAGATTTTTGCATACTTACCTCGTGGCCTTTCCTAAACGACGATGCCTTTCGATGACATTTTCGAGGCCCTCCTCAAAGATGAGATCCAAAGCTGCTCTTAGCCCGTAAAGTAGTTGGATGGAAGGCGTATACGGCCAGTAAGTTCCAAGCTTGTAGAACTTCAAGTAGTCATTCCAGTCGAAGAAAACTCTGACCGACTTGGCATTTTTGGAAGCTTCCAGAGCTTTCGGGCTCGCGCAAACAATGCCCATTCCAGTAGGCAGGGAAAGTGCTTTCTGCGA
100441_Tillandsia_landbeckii_subsp__landbeckii           TGCAaGATCATTTTACGCCAATTATGTTACAAGAGGTCATACAATTATAAATGGCAACTAATTACATTCATCTTA----CATATTCCTATATAT--GAATAGATAATGCAATACTGTAAATTTAGAAAAAA-----------GCTAAAAGAAAACAATCGGCTATTCAGTAAAAGCCAGCTTAATTTTTACAGTATACTCGATCGATAGATAGATTTTTGCATACTTACCTCGTGGCCTTTCCTAAACGACGATGCCTTTCGATGACATTTTCGAGGCCCTCCTCAAAGATGAGATCCAAAGCTGCTCTTAGCCCGTAAAGTAGTTGGATGGAAGGCGTATACGGCCAGTAAGTTCCAAGCTTGTAGAACTTCAAGTAGTCATTCCAGTCGAAGAAAACTCTGACCGACTTGGCATTTTTGGAAGCTTCCAGAGCTTTCGGGCTCGCGCAAACAATGCCCATTCCAGTAGGCAGGGAAAGTGCTTTCTGCGA
104565_Tillandsia_werdermannii                           TGCAAGATCATTTTACGCCAA---------------TCATACAATTATAAATGGCAACTAATTACATCCATCTTA----CATATTCCTATATAT--GAATAGATAATGCAATACTGTAAATTTAGAAAACA-----------GCTAAAAGAAAACAATCGGCTATTCAGTAAAAGCCAGC----TTTTTACAGTATACTCGATCGATAGA-AG---TTTGCATACTTACCTCGTGGCCTTTCCTAAACGACGATGCCTTTCGATGACATTTTCGAGGCCCTCCTCAAAGATGAGATCCAAAGCTGCTCTTAGCCCGTAAAGTAGTTGGATGGAAGGCGTATACGGCCAGTAAGTTCCAAGCTTGTAGAACTTCAAGTAGTCATTCCAGTCGAAGAAAACTCTGACCGACTTGGCATTTTTGGAAGCTTGCAGAGCTTTCGGGCTAGCGCAAACAATGCCCATTCCAGTAGGCAGGGAAAGTGCTTTCTGCGA
108216_Tillandsia_geissei                                TGCAAGATCATTTTACGCCAA---------------TCATACAATTATAAATGGCAACTAATCATATCCATCTTA----CATATTCCTATATAT--GAATAGATAATGCAATACTGTAAATTTAGAAAAAA-----------GCTAAAAGAAAACAATCGGCTATTCAGTAAAAGCCAGC----TTTTTACAGTA--CTCGATCGATAGA-AG---TTTGCATACTTACCTCGTGGCCTTTCCTAAACGACGATGCCTTTCGATGACATTTTCGAGCCCCTCCTCAAAGATGAGATCCAAAGCTGCTCTTAGCCCGTAAAGTAGTTGGATGGAAGGCGTATACGGCCAGTAAGTTCCAAGCTTGTAGAACTTCAAGTAGTCATTCCAGTCGAAGAAAACTCTGACCGACTTGGCATTTTTGGAAGCTTCTAGAGCTTTCGGGCTCGCGCAAACAATGCCCATTCCAGTAGGCAGGGAAAGTGCTTTCTGCGA
;
END;


[End of File]
