# Supplementary material for: The low-copy nuclear gene Agt1 as a novel DNA barcoding marker for Bromeliaceae
Source: BMC Plant Biol. 2020 Mar 12;20:111. doi: 10.1186/s12870-020-2326-5 (PMC7068990; doi:10.1186/s12870-020-2326-5)
Supplement: Supplementary file 4 — Additional file 4. Supplementary_Material_S4_Agt1_Cloning. [file 12870_2020_2326_MOESM4_ESM.txt]

#NEXUS
begin taxa;
	dimensions ntax=2;
	taxlabels
	'BRC290.1_Tillandsia_albida_pJET12rev.ab1'
	'BRC290.2_Tillandsia_albida_pJET12rev.ab1'
;
end;

begin characters;
	dimensions nchar=561;
	format datatype=dna missing=? gap=- interleave=yes;
	matrix
	'BRC290.1_Tillandsia_albida_pJET12rev.ab1'	CGT-------ATGGATGATTGGGGGATTGATGTCGCCTTAACCGGCTCGCAGAAAGCGCT
	'BRC290.2_Tillandsia_albida_pJET12rev.ab1'	TGATTTCCGAATGGATGAATGGGGGATTGATGTCGCCTTAACCGGCTCGCAGAAAGCGCT

	'BRC290.1_Tillandsia_albida_pJET12rev.ab1'	TTCCCTGCCTACTGGAATGGGCATTGTTTGCGCGAGCCCGAAAGCTCTGGAAGCTTCCAA
	'BRC290.2_Tillandsia_albida_pJET12rev.ab1'	TTCCCTGCCTACTGGAATGGGCATTGTTTGCGCGAGCCCGAAAGCTCTGGAAGCTTCCAA

	'BRC290.1_Tillandsia_albida_pJET12rev.ab1'	AAATGCCAAGTCGGTCAGAGTGTTCTTCGACTGGAATGACTACTTGAAGTTCTACAAGCT
	'BRC290.2_Tillandsia_albida_pJET12rev.ab1'	AAATGCCAAGTCGGTCAGAGTGTTCTTCGACTGGAATGACTACTTGAAGTTCTACAAGCT

	'BRC290.1_Tillandsia_albida_pJET12rev.ab1'	TGGAACTTACTGGCCGTATACGCCTTCCATCCAACTACTCTACGGGCTAAGAGCAGCTCT
	'BRC290.2_Tillandsia_albida_pJET12rev.ab1'	TGGAACTTACTGGCCGTATACGCCTTCCATCCAACTACTCTACGGGCTAAGAGCAGCTCT

	'BRC290.1_Tillandsia_albida_pJET12rev.ab1'	GGATCTCATCTTTGAGGAGGGGCTCGAAAATGTCATCGAAAGGCATCGTCGTTTAGGAAA
	'BRC290.2_Tillandsia_albida_pJET12rev.ab1'	GGATCTCATCTTTGAGGAGGGGCTCGAAAATGTCATCGAAAGGCATCGTCGTTTAGGAAA

	'BRC290.1_Tillandsia_albida_pJET12rev.ab1'	GGCCACGAGGTAAGTATACGCAAACTATTTATTCATATATAGGAACATGTAAGATGGATA
	'BRC290.2_Tillandsia_albida_pJET12rev.ab1'	GGCCTCGAGGTAAGTATATGCAAACTATTTATTCATATATAGGAACATGTAAGATGGATA

	'BRC290.1_Tillandsia_albida_pJET12rev.ab1'	TAATTAGTTGGCATTTATAATTGTATGACCTCTTGTAACATAATTGGCGTAAAATGATCT
	'BRC290.2_Tillandsia_albida_pJET12rev.ab1'	TAATTAGTTGGCATTTATAATTGTATGACCTCTTGTAACATAATTGGCGTAAAATGATCT

	'BRC290.1_Tillandsia_albida_pJET12rev.ab1'	TGCAGACTCGCTGTCGAAGCATGGGGACTGAAGAACTGCACGCAGAAGGAGGAATGG---
	'BRC290.2_Tillandsia_albida_pJET12rev.ab1'	TGCAGACTCGCTGTCGAAGCATGGGGACTGAAGAACTGCACTCAGAAGGAGGAATGG---

	'BRC290.1_Tillandsia_albida_pJET12rev.ab1'	------------------------------------------------------------
	'BRC290.2_Tillandsia_albida_pJET12rev.ab1'	------------------------------------------------------------

	'BRC290.1_Tillandsia_albida_pJET12rev.ab1'	--------------------A
	'BRC290.2_Tillandsia_albida_pJET12rev.ab1'	----------------ATCTC

;
end;

#NEXUS
begin taxa;
	dimensions ntax=4;
	taxlabels
	'BRC239.5_pJET12rev.ab1'
	'BRC239.2_pJET12rev.ab1'
	'BRC239.4_pJET12rev.ab1'
	'BRC239.3_pJET12rev.ab1'
;
end;

begin characters;
	dimensions nchar=491;
	format datatype=dna missing=? gap=- interleave=yes;
	matrix
	'BRC239.5_pJET12rev.ab1'	-GCCTACTGGAATGGGCATTGTTTGCGCGAGCCCGAAAGCTCTAGAAGCTTCAAAAAATG
	'BRC239.2_pJET12rev.ab1'	----TACTGGAATGGGCATTGTTTGCGCGAGCCCGAAAGCTCTAGAAGCTTCAAAAAATG
	'BRC239.4_pJET12rev.ab1'	T-CCTACTGGAATGGGCATTGTTTGCGCGAGCCCGAAAGCTCTAGAAGCTTCAAAAAATG
	'BRC239.3_pJET12rev.ab1'	TGCCTACTGGAATGGGCATTGTTTGCGCGAGCCCGAAAGCTCTAGAAGCTTCAAAAAATG

	'BRC239.5_pJET12rev.ab1'	CCAAGTCGGTCAGAGTTTTCTTCGACTGGAATGACTACTTGAAGTTCTACAAGCTTGGAA
	'BRC239.2_pJET12rev.ab1'	CCAAGTCGGTCAGAGTTTTCTTCGACTGGAATGACTACTTGAAGTTCTACAAGCTTGGAA
	'BRC239.4_pJET12rev.ab1'	CCAAGTCGGTCAGAGTTTTCTTCGACTGGAATGACTACTTGAAGTTCTACAAGCTTGGAA
	'BRC239.3_pJET12rev.ab1'	CCAAGTCGGTCAGAGTTTTCTTCGACTGGAATGACTACTTGAAGTTCTACAAGCTTGGAA

	'BRC239.5_pJET12rev.ab1'	CTTACTGGCCGTATACGCCTTCCATCCAACTACTTTACGGGCTAAGAGCAGCTTTGGATC
	'BRC239.2_pJET12rev.ab1'	CTTACTGGCCGTATACGCCTTCCATCCAACTACTTTACGGGCTAAGAGCAGCTTTGGATC
	'BRC239.4_pJET12rev.ab1'	CTTACTGGCCGTATACGCCTTCCATCCAACTACTTTACGGGCTAAGAGCAGCTTTGGATC
	'BRC239.3_pJET12rev.ab1'	CTTACTGGCCGTATACGCCTTCCATCCAACTACTTTACGGGCTAAGAGCAGCTTTGGATC

	'BRC239.5_pJET12rev.ab1'	TCATCTTTGAGGAGGGGCTCGAAAATGTCATCGAAAGGCATCATCGTTTAGGAAAGGCCA
	'BRC239.2_pJET12rev.ab1'	TCATCTTTGAGGAGGGGCTCGAAAATGTCATCGAAAGGCATCATCGTTTAGGAAAGGCCA
	'BRC239.4_pJET12rev.ab1'	TCATCTTTGAGGAGGGGCTCGAAAATGTCATCGAAAGGCATCATCGTTTAGGAAAGGCCA
	'BRC239.3_pJET12rev.ab1'	TCATCTTTGAGGAGGGGCTCGAAAATGTCATCGAAAGGCATCATCGTTTAGGAAAGGCCA

	'BRC239.5_pJET12rev.ab1'	CGAGGTAAGTATGCAAACTTCTATCCATCGAGTACTGTAAAAAGCTGGCTTTTACTGAAT
	'BRC239.2_pJET12rev.ab1'	CGAGGTAAGTATGCAAACTTCTATCGATCGA--------------------------AAT
	'BRC239.4_pJET12rev.ab1'	CGAGGTAAGTATGCAAACTTCTATCGATCGA--------------------------AAT
	'BRC239.3_pJET12rev.ab1'	CGAGGTGAGTATGCAAACTTCTATCGACCGA--------------------------AAT

	'BRC239.5_pJET12rev.ab1'	AGCCGATTGTTTTCTTTTAGCTTTTTCCTAAATTTACAGTATTGCATTATCTATTCATAT
	'BRC239.2_pJET12rev.ab1'	AGCCGATTGTTTTTTTTTAGCTTTTTCCTAAATTTACAGTATTGCATTATCTATTC--AT
	'BRC239.4_pJET12rev.ab1'	AGCCGATTGTTTTTTTTTAGCTTTTTCCTAAATTTACAGTATTGCATTATCTATTC--AT
	'BRC239.3_pJET12rev.ab1'	AGCCGATTGTTTTTTTTTAGCTTTTTCCTAAATTTACAGTATTGCATTATCTATTC--AT

	'BRC239.5_pJET12rev.ab1'	ATATAGGAATATGTAAGATGGATATAATTAGTTGGCATTTATAATTGTATGATTGGCGTA
	'BRC239.2_pJET12rev.ab1'	ATATAGGAATATGTAAGATGGATATAATTAGTTGCCATTTATA--------ATTGGCGTA
	'BRC239.4_pJET12rev.ab1'	ATATAGGAATATGTAAGATGGATATAATTAGTTGCCATTTATA--------ATTGGCGTA
	'BRC239.3_pJET12rev.ab1'	ATATAGGAATATGTAAGATGGATATAATTAGTTGCCATTTATA--------ATTGGCGTA

	'BRC239.5_pJET12rev.ab1'	AAATGATCTTGCAGACTTGCTGTGGAAGCATGGGGACTGAAGAACTGCACACAGAAGGAG
	'BRC239.2_pJET12rev.ab1'	AAATGATCTTGCAGACTTGCTGTGGAAGCATGGGGACTGAAGAACTGCACTCAGAAGGAG
	'BRC239.4_pJET12rev.ab1'	AAATGATCTTGCAGACTTGCTGTGGAAGCATGGGGACTGAAGAACTGCACACAGAAGGAG
	'BRC239.3_pJET12rev.ab1'	AAATGATCTTGCAGACTTGCTGTGGAAGCATGGGGACTGAAGAACTGCACTCAGAAGGAG

	'BRC239.5_pJET12rev.ab1'	GAGTGGA----
	'BRC239.2_pJET12rev.ab1'	GAATGGA----
	'BRC239.4_pJET12rev.ab1'	GAATGGA----
	'BRC239.3_pJET12rev.ab1'	GAATGGATCTT

;
end;

#NEXUS
begin taxa;
	dimensions ntax=4;
	taxlabels
	'BRC194.1_pJET12rev.ab1'
	'BRC194.2_pJET12rev.ab1'
	'BRC194.3_pJET12rev.ab1'
	'BRC194.4_pJET12rev.ab1'
;
end;

begin characters;
	dimensions nchar=555;
	format datatype=dna missing=? gap=- interleave=yes;
	matrix
	'BRC194.1_pJET12rev.ab1'	-TGATTTCCGAATGGATGACTGGGGGATTGATGTCGCCTTAACCGGCTCGCAGAAAGCCC
	'BRC194.2_pJET12rev.ab1'	-TGATTTCCGTATGGATGATTGGGGGATTGATGTCGCCTTAACCGGCTCGCAGAAAGCCC
	'BRC194.3_pJET12rev.ab1'	-TGATTTCCGTATGGATGAGTGGGGGATTGATGTCGCCTTAACCGGCTCGCAGAAAGCCC
	'BRC194.4_pJET12rev.ab1'	ATGATTTCCGCATGGATGACTGGGGGATTGATGTCGCCTTAACCGGCTCGCAGAAAGCCC

	'BRC194.1_pJET12rev.ab1'	TTTCCCTGCCTACTGGAATGGGCATTTTATGCGCGAGCCCGAAAGCTCTAGAAGCTTCCA
	'BRC194.2_pJET12rev.ab1'	TTTCCCTGCCTACTGGAATGGGCATTTTGTGCGCGAGCCCGAAAGCTCTAGAAGCTTCCA
	'BRC194.3_pJET12rev.ab1'	TTTCCCTGCCTACTGGAATGGGCATTTTATGCGCGAGCCCGAAAGCTCTAGAAGCTTCCA
	'BRC194.4_pJET12rev.ab1'	TTTCCCTGCCTACTGGAATGGGCATTTTGTGCGCGAGCCCGAAAGCTCTAGAAGCTTCCA

	'BRC194.1_pJET12rev.ab1'	AAACAGCCAAGTCGGTCAGGGTTTTCTTCGACTGGAATGACTACTTGAAGTTCTACAAGC
	'BRC194.2_pJET12rev.ab1'	AAACAGCCAAGTCGGTCAGGGTTTTCTTCGACTGGAATGACTACTTGAAGTTCTACAAGC
	'BRC194.3_pJET12rev.ab1'	AAACAGCCAAGTCGGTCAGGGTTTTCTTCGACTGGAATGACTACTTGAAGTTCTACAAGC
	'BRC194.4_pJET12rev.ab1'	AAACAGCCAAGTCGGTCAGGGTTTTCTTCGACTGGAATGACTACTTGAAGTTCTACAAGC

	'BRC194.1_pJET12rev.ab1'	TCGGAACTTACTGGCCTTACACACCTTCCATCCAACTACTGTATGGGCTAAGAGCAGCTT
	'BRC194.2_pJET12rev.ab1'	TCGGAACTTACTGGCCTTACACACCTTCCATCCAACTACTGTATGGGCTAAGAGCAGCTT
	'BRC194.3_pJET12rev.ab1'	TCGGAACTTACTGGCCTTACACGCCTTCCATCCAACTACTGTACGGGCTAAGAGCAGCTT
	'BRC194.4_pJET12rev.ab1'	TCGGAACTTACTGGCCTTACACACCTTCCATCCAACTACTGTATGGGCTAAGAGCAGCTT

	'BRC194.1_pJET12rev.ab1'	TGGATCTCATCTTCGAGGAGGGGCTCGACAATGTCATCGAAAGGCATCGTCGTTTAGGAA
	'BRC194.2_pJET12rev.ab1'	TGGATCTCATCTTCGAGGAGGGGCTCGACAATGTCATCGAAAGGCATCGTCGTTTAGGAA
	'BRC194.3_pJET12rev.ab1'	TGGATCTCATCTTCGAGGAGGGGCTCGACAATGTCATCGAAAGGCATCGTCGTTTAGGAA
	'BRC194.4_pJET12rev.ab1'	TGGATCTCATCTTCGAGGAGGGGCTCGACAATGTCATCGAAAGGCATCGTCGTTTAGGAA

	'BRC194.1_pJET12rev.ab1'	AGGCCACAAGGTAAGTACGCAAACTTCTATCGAATACCGCTGTAAAAGCTGGATTTTCAT
	'BRC194.2_pJET12rev.ab1'	AGGCCACAAGGTCAGTACGCAAACTTCTATCGAATACCGCTGTAAAAGCTGGATTTTCAT
	'BRC194.3_pJET12rev.ab1'	AGGCCACAAGGTAAGTACGCAAACTTCTATCGAATACCGCTGTAAAAGCTGGATTTTCAT
	'BRC194.4_pJET12rev.ab1'	AGGCCACAAGGTCAGTACGCAAACTTCTATCGAATACCGCTGTAAAAGCTGGATTTTCAT

	'BRC194.1_pJET12rev.ab1'	ATATACACCTACTAAATAGCCGCTTTTTCGTAATTTTACAGTAACGCATCATATATCCAC
	'BRC194.2_pJET12rev.ab1'	ATATACACCTACTAAATAGCCGCTTTTTCGTAATTTTACAGTAACGCATCATATATCCAC
	'BRC194.3_pJET12rev.ab1'	ATATACACCTACTAAATAGCCGCTTTTTCGTAATTTTACAGTAACGCATCATATATCCAC
	'BRC194.4_pJET12rev.ab1'	ATATACACCTACTAAATAGCCGCTTTTTCGTAATTTTACAGTAACGCATTATATATCCAC

	'BRC194.1_pJET12rev.ab1'	ACTGTCGGAATATGTTAGATGGATATTACTTGGTATTTATTTGTAACACGAT--------
	'BRC194.2_pJET12rev.ab1'	ACTGTCGGAATATGTTAGATGGATATTACTTGGTATTTATTTGTAACACGAT--------
	'BRC194.3_pJET12rev.ab1'	ACTGTCGGAATATGTTAGATGGATATTACTTGGTATTTATTTGTAACACGAT--------
	'BRC194.4_pJET12rev.ab1'	ACCGTCGGAATATGTTAGATGGATATTACTTGGTATTTATTTGTAATACGATCGGCGTAA

	'BRC194.1_pJET12rev.ab1'	--TGACGTTGCAGGCTCGCTGTCGAAGCTTGGGGACTGAAGAACTGCACTCAGAAGGAGG
	'BRC194.2_pJET12rev.ab1'	--TGACGTTGCAGGCTCGCTGTCGAAGCTTGGGGACTGAAGAACTGCACTCAGAAGGAGG
	'BRC194.3_pJET12rev.ab1'	--TGACGTTGCAGGCTCGCTGTCGAAGCTTGGGGACTGAAGAACTGCACACAGAAGGAGG
	'BRC194.4_pJET12rev.ab1'	AATGACGTTGCAGGCTCGCTGTCGAAGCTTGGGGACCGAAGAACTGCACTCAGAAGGAGG

	'BRC194.1_pJET12rev.ab1'	AGTGGA---------
	'BRC194.2_pJET12rev.ab1'	AATGGA---------
	'BRC194.3_pJET12rev.ab1'	AATGGA---------
	'BRC194.4_pJET12rev.ab1'	AGTGGA---------

;
end;

#NEXUS
begin taxa;
	dimensions ntax=3;
	taxlabels
	'BRC144.1_pJET12rev.ab1'
	'BRC144.2_pJET12rev.ab1'
	'BRC144.3_pJET12rev.ab1'
;
end;

begin characters;
	dimensions nchar=487;
	format datatype=dna missing=? gap=- interleave=yes;
	matrix
	'BRC144.1_pJET12rev.ab1'	GCCTACTGGAATGGGCATTGTTTGCGCGAGCCCGAAAGCTCTAGAAGCTTCCAAAAATGC
	'BRC144.2_pJET12rev.ab1'	GCCTACTGGAATGGGCATTGTTTGCGCGAGCCCGAAAGCTCTAGAAGCTTCCAAAAATGC
	'BRC144.3_pJET12rev.ab1'	GCCTACTGGAATGGGCATTGTTTGCGCGAGCCCGAAAGCTCTAGAAGCTTCCAAAAATGC

	'BRC144.1_pJET12rev.ab1'	CAAGTCGGTCAGAGTTTTCTTCGACTGGAATGACTACTTGAAGTTCTACAAGCTCGGAAC
	'BRC144.2_pJET12rev.ab1'	CAAGTCGGTCAGAGTTTTCTTCGACTGGAATGACTACTTGAAGTTCTACAAGCTCGGAAC
	'BRC144.3_pJET12rev.ab1'	CAAGTCGGTCAGAGTTTTCTTCGACTGGAATGACTACTTGAAGTTCTACAAGCTCGGAAC

	'BRC144.1_pJET12rev.ab1'	TTACTGGCCGTATACGCCTTCCATCCAACTACTTTACGGGCTAAGAGCAGCTTTGGATCT
	'BRC144.2_pJET12rev.ab1'	TTACTGGCCGTATACGCCTTCCATCCAACTACTTTACGGGCTAAGAGCAGCTTTGGATCT
	'BRC144.3_pJET12rev.ab1'	TTACTGGCCGTATACGCCTTCCATCCAACTACTTTACGGGCTAAGAGCAGCTTTGGATCT

	'BRC144.1_pJET12rev.ab1'	CATCTTCGAGGAGGGGCTCGAAAATGTCATCGAAAGGCATCGTCGTTTAGGAAAGGCCAC
	'BRC144.2_pJET12rev.ab1'	CATCTTCGAGGAGGGGCTCGAAAATGTCATCGAAAGGCATCGTCGTTTAGGAAAGGCCAC
	'BRC144.3_pJET12rev.ab1'	CATCTTCGAGGAGGGGCTCGAAAATGTCATCGAAAGGCATCGTCGTTTAGGAAAGGCCAC

	'BRC144.1_pJET12rev.ab1'	GAGGTAAGTATCCAAACTTCTATCGATCCAGTACTGTAAAAAGCTGGTTTTTACTCAATA
	'BRC144.2_pJET12rev.ab1'	GAGGTAAGTATCCAAACTTCTATCGATCCAGTACTGTAAAAAGCTGGTTTTTACTCAATA
	'BRC144.3_pJET12rev.ab1'	GAGGTAAGTATCCAAACTTCTATCGATCCAGTACTGTAAAAAGCTGGTTTTTACTCAATA

	'BRC144.1_pJET12rev.ab1'	GCCGATTGTTTACGGTATTGCATCATCTATTCATAGGAATATGTAAGATGGATATAATTA
	'BRC144.2_pJET12rev.ab1'	GCCGATTGTTTACGGTATTGCATCATCTATTCATAGGAATATGTAAGATGGATATAATTA
	'BRC144.3_pJET12rev.ab1'	GCCGATTGTTTACGGTATTGCATCATCTATTCATA--------------GGATATAATTA

	'BRC144.1_pJET12rev.ab1'	GTTGCCATTTATAATTGTATGACCTCTTGTAACATAATTGGCGTAAAATGATCTTGCAGA
	'BRC144.2_pJET12rev.ab1'	GTTGCCATTTATAATTGTATGACCTCTTGTAACATAATTGGCGTAAAATGATCTTGCAGA
	'BRC144.3_pJET12rev.ab1'	GTTGCCATTTATAATTGTATGACCTCTTGTAACATAATTGGCGTAAAATGATCTTGCAGA

	'BRC144.1_pJET12rev.ab1'	CTTGCTGTCGAAGCATGGGGACTGAAGAAC-----TGCACTCAGAAG-GAGG-AATGGAT
	'BRC144.2_pJET12rev.ab1'	CTTGCTGTCGAAGCATGGGGACTGAAGAAC-----TGCACACAGAAG-GAGG-AATGGA-
	'BRC144.3_pJET12rev.ab1'	CTTGCTGTCGAAGCATGGGGACTGAAGAAC-----TGCACACAGAAG-GAGG-AATGGA-

	'BRC144.1_pJET12rev.ab1'	CTTCT--
	'BRC144.2_pJET12rev.ab1'	-------
	'BRC144.3_pJET12rev.ab1'	-------

;
end;
