# Supplementary material for: The low-copy nuclear gene Agt1 as a novel DNA barcoding marker for Bromeliaceae
Source: BMC Plant Biol. 2020 Mar 12;20:111. doi: 10.1186/s12870-020-2326-5 (PMC7068990; doi:10.1186/s12870-020-2326-5)
Supplement: Supplementary file 5 — Additional file 5. Supplementary_Material_S5_Agt1_exonIV_alignment. [file 12870_2020_2326_MOESM5_ESM.txt]

>Araeococcus_BE257_Araeococcus_chlorocarpus                            
TCGCAGAAAGCTCTTTCCCTGCCTACTGGAATGGGCATTCTCTGCGCGAGCCCGAAAGCTCTAGAAGCTTCCAAAACAGCCAAGTCGGTCAGGGTTTTCTTCGACTGGAATGACTACTTGAAGTTCTACAAGCTCGGAACTTACTGGCCTTACACKCCGTCCATCCAACTGCTTTACGGGCTGAGAGCAGCTTTGGATCTCATCTTTGAGGAGGGGCTCGACAACGTCATCGAAAGGCATCGTCGCTTAGGAAAGGCCACAAGG
>Araeococcus_BE645_Araeococcus_parviflorus                             
TCGCAGAAAGCTCTTTCCCTGCCTACTGGAATGGGCATTCTCTGCGCGAGCCCGAAAGCTCTAGAAGCTTCCAAAACAGCCAAGTCGGTCAGGGTTTTCTTCGACTGGAATGACTACTTGAAGTTCTACAAGCTCGGAACTTACTGGCCTTACACGCCGTCCATCCAACTGCTTTACGGGCTGAGAGCAGCTTTGGATCTCATCTTTGAGGAGGGGCTCGACAACGTCATCGAAAGGCATCGTCGCTTAGGAAAGGCCACAAGG
>Araeococcus_BE293_Araeococcus_sessiliflorus                           
TCGCAGAAAGCTCTTTCCYTGCCTACTGGAATGGGCATTCTCTGCGCKAGCCCGAAAGCTCTAGAAGCTTCCAAAACAGCCAAGTCGGTCAGGGTTTTCTTCGACTGGAATGACTACTTGAAGTTCTACAAGCTCGGAACTTACTGGCCTTACACGCCGTCCATCCAACTGCTTTACGGGCTGAGAGCAGCTTTGGATCTCATCTTTGAGGAGGGGCTCGACAACGTCATCGAAAGGCATCGTCGCTTAGGAAAGGCCACAAGG
>Billbergia_BE580_Billbergia_seidelii   
TCGCAGAAAGCTCTTTCCCTGCCTACTGGAATGGGCATTCTCTGCGCGAGCCCGAAAGCTCTAGAAGCTTCCAAAACAGCCAAGTCGGTCAGGGTTTTCTTCGACTGGAATGACTACTTGAAGTTCTACAAGCTCGGAACTTACTGGCCTTACACGCCGTCCATCCAACTRCTTTACGGGCTGAGAGCAGCTTTGGATCTCATCTTTGAGGAGGGGCTCGACAACGTCATCGAAAGGCATCGTCGCTTAGGAAAGGCCACAAGG
>Billbergia_BE584_Billbergia_horrida    
TCGCAGAAAGCTCTTTCCCTACCTACTGGAATGGGCATTCTCTGCGCGAGCCCGAAAGCTCTAGAAGCTTCCAAAACAGCCAAGTCGGTCAGGGTTTTCTTCGACTGGAATGACTACTTGAAGTTCTACAAGCTCGGAACTTACTGGCCTTACACGCCGTCCATCCAACTGCTTTACGGGCTGAGAGCAGCTTTGGATCTCATCTTTGAGGAGGGGCTCGACAACGTCATCGAAAGGCATCGTCGCTTAGGAAAGGCCACAAGG
>Billbergia_BE457_Billbergia_euphemiae  
TCGCAGAAAGCTCTTTCCCTGCCTACTGGAATGGGCATTCTCTGCGCGAGCCCGAAAGCTCTAGAAGCTTCCAAAACAGCCAAGTCGGTCAGGGTTTTCTTCGACTGGAATGACTACTTGAAGTTCTACAAGCTCGGAACTTACTGGCCTTACACGCCGTCCATCCAACTGCTTTACGGGCTGAGAGCAGCTTTGGATCTCATCTTTGAGGAGGGGCTCGACAACGTCATCGAAAGGCATCGTCRCTTAGGAAAGGCCACAAGG
>Billbergia_BE377_Billbergia_elegans    
TCGCAGAAAGCTCTTTCCCTGCCTACTGGAATGGGCATTCTCTGCGCGAGCCCGAAAGCTCTAGAAGCTTCCAAAACAGCCAAGTCGGTCAGGGTTTTCTTCGACTGGAATGACTACTTGAAGTTCTACAAGCTCGGAACTTACTGGCCTTACACGCCGTCCATCCAACTGCTTTACGGGCTGAGAGCAGCTTTGGATCTCATCTTTGAGGAGGGGCTCGACAACGTCATCGAAAGGCATCGTCGCTTAGGAAAGGCCACAAGG
>Billbergia_BE234_Billbergia_distachia  
TCGCAGAAAGCTCTTTCCCTGCCTACTGGAATGGGCATTCTCTGCGCGAGCCCGAAAGCTCTAGAAGCTTCCAAAACAGCCAAGTCGGTCAGGGTTTTCTTCGACTGGAATGACTACTTGAAGTTCTACAAGCTCGGAACCTACTGGCCTTACACGCCGTCCATCCAACTGCTTTACGGGCTGAGAGCAGCTTTGGATCTCATCTTTGAGGAGGGGCTCGACAACGTCATCGAAAGGCATCGTCGCTTAGGAAAGGCCACAAGG
>Billbergia_BE429_Billbergia_elegans    
TCGCAGAAAGCTCTTTCCCTGCCTACTGGAATGGGCATCCTCTGCGCGAGCCCGAAAGCTCTAGAAGCTTCCAAAACAGCCAAGTCGGTCAGGGTTTTCTTCGACTGGAATGACTACTTGAAGTTCTACAAGCTCGGAACTTACTGGCCTTACACGCCGTCCATCCAACTGCTTTACGGCCTGAGAGCAGCTTTGGATCTCATCTTTGAGGAGGGGCTCGACAACGTCATCGAAAGGCATCGTCGCTTAGGAAAGGCCACAAGG
>Billbergia_BE327_Billbergia_iridifolia 
TCGCAGAAAGCTCTTTCCCTGCCTACTGGAATGGGCATTCTCTGCGCGAGCCCGAAAGCTCTAGAAGCTTCCAAAACAGCCAAGTCGGTCCGGGTGTTCTTCGACTGGAATGACTACTTGAAGTTCTACAAGCTCGGAACTTACTGGCCTTACACGCCGTCCATCCAACTGCTTTACGGGCTGAGAGCAGCTTTGGATCTCATCTTTGAGGAGGGGCTCGACAACGTCATCGAAAGGCATCGTCGCTTAGGAAAGGCCACAAGG
>Billbergia_BE464_Billbergia_vittata    
TCGCAGAAAGCKCTTTCCCTGCCTACTGGAATGGGCATTCTCTGCGCGAGCYCGAAAGCTCTAGAAGCTTCCAAAACAGCCAAGTCGGTCAGGGTKTTCTTCGACTGGAACGACTACTTGAAGTTCTACAAGCTCGGAACTTACTGGCCTTACACGCCGTCCATCCAACTGCTTTACGGGCTGAGAGCAGCTTTGGATCTCATCTTTGAGGAGGGGCTSGACAACGTCATCGAAAGGCATCGTCGCTTAGGAAAGGCCACAAGG
>Billbergia_BE376_Billbergia_nana       
TCGCAGAAAGCTCTTTCCCTGCCTACTGGAATGGGCATTCTCTGCGCGAGCCCGAAAGCTCTAGAAGCTTCCAAAACAGCCAAGTCGGTCAGGGTTTTCTTCGACTGGAATGACTACTTGAAGTTCTACAAGCTCGGAACTTACTGGCCTTACACGCCGTCCATCCAACTGCTTTACGGGCTGAGAGCAGCTTTGGATCTCATCTTTGAGGAGGGGCTCGACAACGTCATCGAAAGGCATCGTCGCTTAGGAAAGGCCACAAGG
>Canistropsis_BE109_Canistropsis_exigua                                                         
TCGCAGAAAGCTCTTTCCCTGCCTACTGGAATGGGGATTCTCTGCGCGAGCCCGAAAGCTCTAGAAGCTTCCAAAACAGCCAAGTCGGTCAGGGTTTTCTTCGACTGGAATGACTACTTGAAGTTCTACAAGCTCGGAACTTACTGGCCTTACACGCCTTCCATCCAACTACTTTACGGGCTGAGAGCAGCTTTGGACCTCATCTTTGAGGAGGGGCTCGACAATGTCATCGAAAGGCATCGTCGMTTAGGAAAGGCCACAAGG
>Canistropsis_BE180_Canistropsis_billbergioides                                                 
TCGCAGAAAGCTCTTTCCCTGCCTACTGGAATGGGGATTCTCTGCGCGAGCCCGAAAGCTCTAGAAGCTTCCAAAACAGCCAAGTCGGTCAGGGTTTTCTTCGACTGGAATGACTACTTGAAGTTCTACAAGCTCGGAACTTACTGGCCTTACACGCCTTCCATCCAACTACTTTACGGGCTGAGAGCAGCTTTGGACCTCATCTTTGATGAGGGGCTCGACAATGTCATCGAAAGGCATCGTCGCTTAGGAAAGGCCACAAGG
>Canistropsis_BE183_Canistropsis_marceloi                                                       
TCGCAGAAAGCTCTTTCCCTGCCTACTGGAATGGGGATTCTCTGCGCGAGCCCGAAAGCTCTAGAAGCTTCSAAAACAGCCRAGTCGGTCAGGGTTTTCTTCGACTGGAATGACTACTTGAAGTTCTACAAGCTCGGAACTTACTGGCCTTACACGCCTTCCATCCAACTACTTTACGGGCTGAGAGCAGCTTTGGACCTCATCTTTGAGGAGGGGCTCGACAATGTCRTCGAAAGGCATCGTCGCTTAGGAAAGGCCACAAGG
>Catopsis_BRC046_Catopsis_sessiliflora                                                                           
TCGCAGAAAGCTCTCTCCCTGCCTACTGGAATGGGCATTGTTTGCGCGAGCCCGAAAGCTCTAGAAGCTTCCAAAACGGCCAAGTCGGTCAGAGTTTTCTTCGACTGGAATGACTACTTGAAGTTCTACAAGCTCGGAACTTACTGGCCGTATACGCCTTCCATCCAACTACTTTACGGGCTGAGAGCGGCTTTGGATCTCATCTTTGAGGAGGGGCTCGACAATGTCATCGAAAGGCATCGTCGTTTAGGAAAGGCCACAAGG
>Catopsis_BRC183_Catopsis_hahnii                                                                                 
TCGCAGAAAGCTCTCTCCCTGCCTACTGGAATGGGCATTGTTTGCGCGAGCCCGAAAGCTCTAGAAGCTTCCAAAACGGCCAAGTCGGTCAGAGTTTTCTTCGACTGGAATGACTACTTGAAGTTCTACAAGCTCGGGACTTACTGGCCGTATACGCCTTCCATCCAACTGCTTTACGGGCTGAGAGCGGCTTTGGATCTCATCTTCGAGGAGGGGCTCGACAATGTCATCGAAAGGCATCGTCGTTTAGGAAAGGCCACAAGG
>Catopsis_BRC199_Catopsis_minimiflora                                                                            
TCGCAGAAAGCTCTCTCCCTGCCTACTGGAATGGGCATTGTTTGCGCGAGCCCGAAAGCTCTAGAAGCTTCCAAAACGGCCAAGTCGGTCAGAGTTTTCTTCGACTGGAATGACTACTTGAAGTTCTACAAGCTCGGAACTTACTGGCCGTATACGCCTTCCATCCAACTACTTTAYGGGCTGAGAGCGGCTTTGGATCTCATCTTTGAGGAGGGGCTCGACAATGTCATCGAAAGGCATCGTCGTTTAGGAAAGGCCACAAGG
>Catopsis_BRC195_Catopsis_subulata                                                                               
TCGCAGAAAGCTCTCTCCCTGCCTACTGGAATGGGCATTGTTTGCGCGAGCCCGAAAGCTCTAGAAGCTTCCAAAACGGCCAAGTCGGTCAGAGTTTTCTTCGACTGGAATGACTACTTGAAGTTCTACAAGCTCGGAACTTACTGGCCGTATACGCCTTCCATCCAACTGCTTTACGGGCTGAGAGCGGCTTTGGATCTCATCTTTGAGGAGGGGCTCGACAATGTCATCGAAAGGCATCGTCGTCTAGGAAAGGCCACAAGG
>Catopsis_BRC041_Catopsis_floribunda                                                                             
TCGCAGAAAGCTCTCTCCCTGCCTACTGGAATGGGCATTGTTTGCGCGAGCCCGAAAGCTCTAGAAGCTTCCAAAACGGCCAAGTCGGTCAGAGTTTTCTTCGACTGGAATGACTACTTGAAGTTCTACAAGCTCGGAACTTACTGGCCGTATACGCCTTCCATCCAACTACTTTACGGGCTGAGAGCGGCTTTGGATCTCATCTTTGAGGAGGGGCTCGACAATGTCATCGAAAGGCATCGTCGTTTAGGAAAGGCCACAAGG
>Cryptanthoid_group_Cryptanthus_BE665_Cryptanthus_burle-marxii                                                                         
TCGCAGAAAGCCCTTTCGATGCCTACTGGAATGGGCATTCTTTGCGCGAGCCCGAAAGCTCTAGAAGCTTCCAAAACAGCCAAGTCGGTCAGGGTTTTCTTCGACTGGAATGACTACTTGAAGTTCTACAAGCTCGGAACTTACTGGCCTTACACGCCTTCCATCCAACTACTTTACGGGCTAAGAGCAGCTTTGGATCTCATCTTTGAGGAGGGGCTCGACAATGTCGTCGAAAGGCATCGTCGCTTAGGAAAGGCCACAAGG
>Cryptanthoid_group_Cryptanthus_BE652_Cryptanthus_glazioui                                                                             
TCGCAGAAAGCTCTTTCGATGCCTACTGGAATGGGCATTCTTTGCGCGAGCCCGAAAGCTCTAGAAGCTTCCAAAACAGCCAAGTCGGTCAGGGTTTTCTTCGACTGGAATGACTACTTGAAGTTCTACAAGCTCGGAACTTACTGGCCTTACACGCCTTCCATCCAACTACTTTACGGGCTAAGAGCAGCTCTGGATCTCATCTTTGAGGAGGGGCTCGACAGCGTCATCGAAAGGCATCGTCGCTTAGGAAAGGCCACAAGG
>Cryptanthoid_group_Cryptanthus_BE634_Cryptanthus_maritimus                                          
TCGCAGAAAGCCCTTTCGATGCCTACTGGAATGGGCATTCTTTGCGCGAGCCCGAAAGCTCTAGAAGCTTCCAAAACAGCCAAGTCGGTCAGGGTTTTCTTCGACTGGAATGACTACTTGAAGTTCTACAAGCTCGGAACTTACTGGCCTTACACGCCTTCCATCCAACTACTTTACGGGCTAAGAGCAGCTTTGGATCTCATCTTTGAGGAGGGGCTCGACAATGTCGTCGAAAGGCATCGTCGCTTAGGAAAGGCCACAAGG
>Cryptanthoid_group_Cryptanthus_BE493_Cryptanthus_colnagoi                                           
TCGCAGAAAGCCCTTTCGATGCCTACTGGAATGGGCATTCTTTGCGCGAGCCCGAAAGCTCTAGAAGCTTCCAAAACAGCCARGTCGGTCAGGGTTTTCTTCGACTGGAATGACTACTTGAAGTTCTACAAGCTCGGAACTTACTGGCCTTACACGCCTTCCATCCAACTACTTTACGGGCTAAGAGCAGCTTTGGATCTCATCTTTGAGGAGGGGCTCGACAATGTCGTCGAAAGGCATCGTCGCTTAGGAAAGGCCACAAGG
>Cryptanthoid_group_Cryptanthus_BE491_Cryptanthus_diamantinensis                                     
TCGCAGAAAGCCCTTTCGATGCCTACTGGAATGGGCATTCTTTGCGCGAGCCCGAAAGCTCTAGAAGCTTCCAAAACAGCCAAGTCGGTCAGGGTTTTCTTCGACTGGAATGACTACTTGAAGTTCTACAAGCTCGGAACTTACTGGCCTTACACGCCTTCCATCCAACTACTTTACGGGCTAAGAGCAGCTTTGGATCTCATCTTTGAGGAGGGGCTCGACAATGTCGTCGAAAGGCATCGTCGCTTAGGAAAGGCCACAAGG
>Cryptanthoid_group_Hoplocrypanthus_BE664_Hoplocryptanthus_tiradentesensis                                                                 
TCGCAGAAAGCTCTTTCGATGCCTACTGGAATGGGCATTCTTTGCGCGAGCCCGAAAGCTCTAGAAGCTTCCAAAACAGCCAAGTCGGTCAGGGTTTTCTTCGACTGGAATGACTACTTGAAGTTCTACAAGCTCGGAACTTACTGGCCTTACACGCCTTCCATCCAACTACTTTACGGGCTAAGAGCAGCTCTGGATCTCATCTTTGAGGAGGGGCTCGACAGCGTCATCGAAAGGCATCGTCGCTTAGGAAAGGCCACAAGG
>Cryptanthoid_group_Hoplocrypanthus_BE651_Hoplocryptanthus_schwackeanus                              
TCGCAGAAAGCTCTTTCGATGCCTACTGGAATGGGCATTCTTTGCGCGAGCCCGAAAGCTCTAGAAGCTTCCAAAACAGCCAAGTCGGTCAGGGTTTTCTTCGACTGGAATGACTACTTGAAGTTCTACAAGCTCGGAACTTACTGGCCTTACACGCCTTCCATCCAACTACTTTACGGGCTAAGAGCAGCTCTGGATCTCATCTTTGAGGAGGGGCTCGACAGCGTCATCGAAAGGCATCGTCGCTTAGGAAAGGCCACAAGG
>Cryptanthoid_group_Hoplocrypanthus_BE641_Hoplocryptanthus_caracensis                                
TCGCAGAAAGCTCTTTCGTTGCCTACTGGAATGGGCATTCTTTGCGCGAGCCCGAAAGCTCTAGAAGCTTCCAAAACAGCCAAGTCGGTCAGGGTTTTCTTCGACTGGAATGACTACTTGAAGTTCTACAAGCTCGGAACTTACTGGCCTTACACGCCTTCCATCCAACTACTTTATGGGCTAAGAGCAGCTCTGGATCTCATCTTTGAGGAGGGGCTCGACAGCGTCATCGAAAGGCATCGTCGCTTAGGAAAGGCCACAAGG
>Cryptanthoid_group_Lapanthus_BE650_Lapanthus_vidaliorum                                                                             
TCGCAGAAAGCTCTTTCGATGCCTACTGGAATGGGCATTCTTTGCGCGAGCCCGAAAGCTCTAGAAGCTTCCAAAACAGCCAAGTCGGTCAGGGTTTTCTTCGACTGGAATGACTACTTGAAGTTCTACAAGCTCGGAACTTACTGGCCTTACACGCCTTCCATCCAACTACTTTACGGGCTAAGAGCAGCTCTGGATCTCATCTTTGAGGAGGGGCTCGACAGTGTCATCGAAAGGCATCGTCGCTTAGGAAAGGCCACAAGG
>Cryptanthoid_group_Lapanthus_BE632_Lapanthus_duartei                                                
TCGCAGAAAGCTCTTTCGATGCCTACTGGAATGGGCATTCTTTGCGCGAGCCCGAAAGCTCTAGAAGCTTCCAAAACAGCCAAGTCGGTCAGGGTTTTCTTCGACTGGAATGACTACTTGAAGTTCTACAAGCTCGGAACTTACTGGCCTTACACGCCTTCCATCCAACTACTTTACGGGCTAAGAGCAGCTTTGGATCTCATCTTTGAGGAGGGGCTCGACAATGTCGTCGAAAGGCATCGTCGCTTAGGAAAGGCCACAAGG
>Cryptanthoid_group_Lapanthus_BE633_Lapanthus_itambensis                                             
TCGCAGAAAGCTCTTTCGATGCCTACTGGAATGGGCATTCTTTGCGCGAGCCCGAAAGCTCTAGAAGCTTCCAAAACAGCCAAGTCGGTCAGGGTTTTCTTCGACTGGAATRACTACTTGAAGTTCTACAAGCTCGGAACTTACTGGCCTTACACGCCTTCCATCCAACTACTTTACGGGCTAAGAGCAGCTTTGGATCTCATCTTTGAGGAGGGGCTCGACAATGTCGTCGAAAGGCATCGTCGCTTAGGAAAGGCCACAAGG
>Cryptanthoid_group_Orthophytum_subgen_Capixabanthus_BE644_Orthophytum_zanonii                       
TCGCAGAAAGCTCTTTCGATGCCTACCGGAATGGGCATTCTTTGCGCGAGCCCGAAAGCTCTAGAAGCTTCCAAAACAGCCAGGTCGGTCAGGGTTTTCTTCGACTGGAATGACTACTTGAAGTTCTACAAGCTCGGAACTTACTGGCCTTACACGCCGTCCATCCAACTACTTTACGGGCTGAGAGCAGCTTTGGACCTCATCTTTGAGGAGGGGCTCGACAACGTCATCGAAAGGCATCGTCGCTTAGGAAAGGCCACAAGG
>Cryptanthoid_group_Orthophytum_subgen_Capixabanthus_BE692_Orthophytum_duartei                                                                              
TCGCAGAAAGCTCTTTCGATGCCTACCGGAATGGGCATTCTTTGCGCGAGCCCGAAAGCTCTAGAAGCTTCCAAAACAGCCAGGTCGGTCAGGGTTTTCTTCGACTGGAATGACTACTTGAAGTTCTACAAGCTCGGAACTTACTGGCCTTACACGCCGTCCATCCAACTACTTTACGGGCTGAGAGCGGCTTTGGACCTCATCTTTGAGGAGGGGCTCGACAACGTCATCGAAAGGCATCGTCGCTTAGGAAAGGCCACAAGG
>Cryptanthoid_group_Orthophytum_subgen_Capixabanthus_BE492_Orthophytum_vagans                        
TCGCAGAAAGCTCTTTCGATGCCTACCGGAATGGGCATTCTTTGCGCGAGCCCGAAAGCTCTAGAAGCTTCCAAAACAGCCAGGTCGGTCAGGGTTTTCTTCGACTGGAATGACTACTTGAAGTTCTACAAGCTCGGAACTTACTGGCCTTACACGCCGTCCATCCAACTACTTTACGGGCTGAGAGCAGCTTTGGACCTCATCTTTGAGGAGGGGCTCGACAACGTCATCGAAAGGCATCGTCGCTTAGGAAAGGCCACAAGG
>Cryptanthoid_group_Orthophytum_subgen_Capixabanthus_BE680_Orthophytum_pseudovagans                                                                         
?CGCAGAAAGCTCTTTCGATGCCTACCGGAATGGGCATTCTTTGCGCGAGCCCGAAAGCTCTAGAAGCTTCCAAAACAGCCAGGTCGGTCAGGGTTTTCTTCGACTGGAATGACTACTTGAAGTTCTACAAGCTCGGAACTTACTGGCCTTACACGCCGTCCATCCAACTACTTTACGGGCTGAGAGCAGCTTTGGACCTCATCTTTGAGGAGGGGCTCGACAACGTCATCGAAAGGCATCGTCGCTTAGGAAAGGCCACAAGG
>BE660_Rokautskyia_fernseeoides                                                                         
TCGCAGAAAGCTCTTTCCATGCCTACTGGAATGGGCATTCTTTGCGCTAGCCCGAAAGCTCTAGAAGCCTCCAAAACAGCAAAGTCGGTCAGGGTTTTCTTCGACTGGAGTGACTACTTGAAGTTCTACAAGCTCGGAACTTACTGGCCTTACACGCCGTCCATCCAACTACTCTACGGGCTGAGAGCAGCTTTGGATCTCATCTTTGAGGAGGGGCTCGACAATGTCATCGAAAGGCATCGCCGCTTAGGAAAGGCCACAAGG
>Cryptanthoid_group_Rokautskyia_BE654_Rokautskyia_odoratissima                                       
TCGCAGAAAGCTCTTTCCATGCCTACTGGAATGGGCATTCTTTGCGCGAGCCCGAAAGCTCTAGAAGCCTCCAAAACAGCAAAGTCGGTCAGGGTTTTCTTCGACTGGAGTGACTACTTGAAGTTCTACAAGCTCGGAACTTACTGGCCTTACACGCCGTCCATCCAACTACTCTACGGGCTGAGAGCAGCTTTGGATCTCATCTTTGAGGAGGGGCTCGACAATGTCATCGAAAGGCATCGCCGCTTAGGAAAGGCCACAAGG
>Cryptanthoid_group_Rokautskyia_BE621_Rokautskyia_roberto-kautskyi                                   
TCGCAGAAAGCTCTTTCGTTGCCTACCGGAATGGGCATTCTTTGCGCGAGCCCGAAAGCTCTAGAAGCCTCCAAAACAGCAAAGTCGGTCAGGGTTTTCTTCGACTGGAGTGACTACTTGAAGTTCTACAAGCTCGGAACTTACTGGCCTTACACGCCGTCCATCCAACTACTTTACGGGCTGAGAGCAGCTTTGGATCTCATCTTTGAGGAGGGGCTCGACAACGTCATCGAAAGGCATCGCCGCTTAGGAAAGGCCACAAGG
>Cryptanthoid_group_Rokautskyia_BE667_Rokautskyia_sanctaluciae                                                                         
TCGCAGAAAGCTCTTTCCATGCCTACTGGAATGGGCATTCTTTGCGCGAGCCCGAAAGCTCTGGAAGCCTCCAAAACAGCAAAGTCGGTCAGGGTTTTCTTCGACTGGAGTGACTACTTGAAGTTCTACAAGCTCGGAACTTACTGGCCTTACACGCCGTCCATCCAACTACTCTATGGGCTGAGAGCATCTTTGGATCTCATCTTTGAGGAGGGGCTCGACAATGTCATCGAAAGGCATCGCCGCTTAGGAAAGGCCACAAGG
>Cryptanthoid_group_Rokautskyia_BE659_Rokautskyia_exaltata                                                                             
TCGCAGAAAGCTCTTTCCATGCCTACTGGAATGGGCATTCTTTGCGCGAGCCCGAAAGCTCTGGAAGCCTCCAAAACAGCAAAGTCGGTCAGGGTTTTCTTCGACTGGAGTGACTACTTGAAGTTCTACAAGCTCGGAACTTACTGGCCTTACACGCCGTCCATCCAACTACTCTATGGGCTGAGAGCATCTTTGGATCTCATCTTTGAGGAGGGGCTCGACAATGTCATCGAAAGGCATCGCCGCTTAGGAAAGGCCACAAGG
>Cryptanthoid_group_Rokautskyia_BE662_Rokautskyia_pseudoscaposa                                                                        
TCGCAGAAAGCTCTTTCGTTGCCTACCGGAATGGGCATTCTTTGCGCGAGCCCGAAAGCTCTAGAAGCCTCCAAAACAGCAAAGTCGGTCAGGGTTTTCTTCGACTGGAGTGACTACTTGAAGTTCTACAAGCTCGGAACTTACTGGCCTTACACGCCGTCCATCCAACTACTTTACGGGCTGAGAGCAGCTTTGGATCTCATCTTTGAGGAGGGGCTCGACAACGTCATCGAAAGGCATCGCCGCTTAGGAAAGGCCACAAGG
>33_Cryptanthoid_group_Rokautskyia_BE638_Rokautskyia_microglazioui                                      
TCGCAGAAAGCTCTTTCCATGCCTACTGGAATGGGCATTCTTTGCGCGAGCCCGAAAGCTCTGGAAGCCTCCAAAACAGCAAAGTCGGTCAGGGTTTTCTTCGACTGGAGTGACTACTTGAAGTTCTACAAGCTCGGAACTTACTGGCCTTACACGCCGTCCATCCAACTACTCTATGGGCTGAGAGCATCTTTGGATCTCATCTTTGAGGAGGGGCTCGACAATGTCATCGAAAGGCATCGCCGCTTAGGAAAGGCCACAAGG
>BRC167_Deuterocohnia_haumanii                                                                          
TCGCAGAAAGCCCTTTCCNTGCCTACTGGAATGGGCATTTTATGCGCGAGCCCGAAAGCTCTAGAAGCTTCCAAAACAGCCAAGTCGGTCAGGGTTTTCTTCGACTGGAACGACTACTTGAAGTTCTACAAGCTCGGAACTTACTGGCCTTACACGCCTTCCATCCAACTACTGTACGGGCTAAGAGCAGCTTTGGATCTCATCTTCGAGGAGGGGCTCGACAATGTCATCAAAAGGCATCGCCGTTTAGGAAAGGCCACAAGG
>Deuterocohnia_BRC146_Deuterocohnia_brevifolia                                                                        
TCGCAGAAAGCCCTTTCCCTGCCTACTGGAATGGGCATTTTATGCGCGAGCCCGAAAGCTCTAGAAGCTTCCAAAACAGCCAAGTCGGTCAGGGTTTTCTTCGACTGGAATGACTACTTGAAGTTCTACAAGCTCGGAACTTACTGGCCTTACACGCCTTCCATCCAACTACTGTACGGGCTAAGAGCAGCTTTGGATCTCATCTTCGAGGAGGGGCTCGACAATGTCATCGAAAGGCATCGTCGTTTAGGAAAGGCCACAAGG
>Deuterocohnia_BRC291_Deuterocohnia_abstrusa                                                                          
TCGCAGAAAGCCCTTTCCCTGCCTACTGGAATGGGCATTTTATGCGCGAGCCCGAAAGCTCTTGAAGCTTCCAAAACAGCCAAGTCGGTCAGGGTTTTCTTCGACTGGAATGACTACTTGAAGTTCTACAAGCTCGGAACTTACTGGCCTTACACGCCTTCCATCCAACTACTGTATGGGCTAAGAGCAGCTTTGGATCTCATCTTCGAGGAGGGGCTCGACAATGTCATCGAAAGGCATCGTCGTTTAGGAAAGGCCACAAGG
>23_Nidularioid_group_BE136_Edmundoa_lindenii                                                           
TCGCAGAAAGCTCTTTCCCTGCCTACTGGAATGGGGATTCTCTGCGCGAGCCCGAAAGCTCTAGAAGCTTCCAAAACAGCCAAGTCGGTCAGGGTTTTCTTCGACTGGAATGACTACTTGAAGTTCTACAAGCTCGGAACTTACTGGCCTTACACGCCTTCCATCCAACTACTTTACGGGCTGAGAGCAGCTTTGGACCTCATCTTTGAGGAGGGGCTCGACAATGTCATCGAAAGGCATCGTCGCTTAGGAAAGGCCACAAGG
>23_Nidularioid_group_BB125_Edmundoa_perplexa                                                           
TCGCAGAAAGCTCTTTCCCTGCCTACTGGAATGGGGATTCTCTGCGCGAGCCCGAAAGCTCTAGAAGCTTCCAAAACAGCCAAGTCGGTCAGGGTTTTCTTCGACTGGAATGACTACTTGAAGTTCTACAAGCTCGGAACTTACTGGCCTTACACGCCTTCCATCCAACTACTTTACGGGCTGAGAGCAGCTTTGGACCTCATCTTTGAGGAGGGGCTCGACAATGTCATCGAAAGGCATCGTCGCTTAGGAAAGGCCACAAGG
>23_Nidularioid_group_BE482_Edmundoa_ambigua                                                            
TCGCAGAAAGCTCTTTCCCTGCCTACTGGAATGGGGATTCTCTGCGCGAGCCCGAAAGCTCTAGAAGCTTCCAAAACAGCCAAGTCGGTCAGGGTTTTCTTCGACTGGAATGACTACTTGAAGTTCTACAAGCTCGGAACTTACTGGCCTTACACGCCTTCCATCCAACTACTTTACGGGCTGAGAGCAGCTTTGGACCTCATCTTTGAGGAGGGGCTCGACAATGTCATCGAAAGGCATCGTCGCTTAGGAAAGGCCACAAGG
>Fosterella_BRC130_Fosterella_chaparensis                                                                          
TCGCAGAAAGCTCTTTCCCTGCCAACTGGAATGGGCATTGTTTGCGCGAGCCCGAAAGCGCTAGAAGCTTCCAAAACAGCCAGGTCGGTCCGGGTTTTCTTCGACTGGAACGACTACTTGAAGTTCTACAAGCTCGGTACTTACTGGCCTTACACGCCTTCCATCCAACTACTTTACGGGCTGAGGGCAGCTTTGGATCTCATCTTCGAGGAGGGGCTCGAAAATGTCATCGAAAGGCATCGTCGTCTAGGAAAGGCCACAAGG
>Fosterella_BRC087_Fosterella_micrantha                                                                            
TCGCAGAAAGCTCTTTCCCTGCCTACTGGAATGGGCATTGTTTGCGCGAGCCAGAAAGCGCTAGAAGCTTCCAAAACAGCCAGGTCGGTCCGGGTTTTCTTCGACTGGAATGACTACTTGAAGTTCTACAAGCTCGGTACTTACTGGCCTTACACGCCTTCCATCCAACTACTTTACGGGCTGAGGGCAGCTTTGGATCTCATCTTCGAGGAGGGGCTCGAAAATGTCATCGAAAGGCATCGTCGTCTAGGAAAGGCCACAAGG
>Fosterella_BRC096_Fosterella_petiolata                                                                            
TCGCAGAAAGCTCTTTCCCTGCCTACTGGAATGGGCATTGTTTGCGCGAGCCCGAAAGCGCTAGAAGCTTCCAAAACAGCCAGGTCGGTCCGGGTTTTCTTCGACTGGAATGACTACTTGAAGTTCTACAAGCTCGGAACTTACTGGCCTTACACGCCTTCCATCCAACTACTTTACGGGCTGAGGGCAGCTTTGGATCTCATCTTCGAGGAGGGGCTCGAGAATGTCATCGAAAGGCATCGTCGTCTAGGAAAGGCCACGAGG
>Fosterella_BRC084_Fosterella_rusbyi                                                                               
TCGCAGAAAGCTCTTTCCCTGCCTACTGGAATGGGCATTGTTTGCGCGAGCCCAAAAGCGCTAGAAGCTTCCAAAACAGCCAGGTCGGTCCGGGTTTTCTTCGACTGGAATGACTACTTGAAGTTCTACAAGCTCGGAACTTACTGGCCTTACACGCCTTCCATCCAACTACTTTACGGGCTGAGGGCAGCTTTGGATCTCATCTTCGAGGAGGGGCTCGAGAATGTCATCGAAAGGCATCGTCGTCTAGGAAAGGCCACGAGG
>Fosterella_BRC076_Fosterella_batistana                                                                            
TCGCAGAAAGCACTTTCCCTGCCTACTGGAATGGGCATTGTTTGCGCGAGCCCGAAAGCTCTGGAAGCTTCCAAAAATGCCAAGTCGGTCAGAGTTTTCTTCGACTGGAATGACTACTTGAAGTTCTACAAGCTTGGAACTTACTGGCCGTATACGCCTTCCATCCAACTACTCTACGGGCTAAGAGCAGCTTTGGATCTCATCTTTGAGGAGGGGCTCGAAAATGTCATCGAAAGGCATCGTCGTTTAGGAAAGGCCACGAGG
>Fosterella_BRC080_Fosterella_sp._nov._(aff._hatschbachii)                                                         
TCGCAGAAAGCTCTTTCACTGCCTACTGGAATGGGCATTATTTGCGCGAGCCCGAAAGCGCTAGAAGCTTCCAAAACAGCCAGGTCGGTCCGGGTTTTCTTCGACTGGAATGACTACTTGAAGTTCTACAAGCTCGGAACTTACTGGCCTTACACGCCTTCCATCCAACTACTTTACGGGCTGAGGGCAGCTTTGGATCTCATCTTCGAGGAGGGGCTCGAGAATGTCATCGAAAGGCATCGTCGTCTAGGAAAGGCCACAAGG
>Guzmania_BRC141_Guzmania_variegata                                                                              
TCGCAGAAAGCACTTTCCCTGCCTACTGGAATGGGCATTGTTTGCGCGAGCCCGAAAGCTCTAGAAGCTTCCAAAAATGCCAAGTCGGTCAGAGTTTTCTTCGACTGGAATGACTACTTGAAGTTCTACAAGCTCGGAACTTACTGGCCGTATACGCCTTCCATCCAACTACTTTACGGGCTAAGAGCAGCTTTGGATCTCATCTTCGAGGAGGGGCTCGAAAATGTCATCGAAAGGCATCATCGTTTAGGAAAGGCCACGAGG
>Guzmania_BRC142_Guzmania_lingulata                                                                              
TCGCAGAAAGCACTTTCCCTGCCTACTGGAATGGGCATTGTTTGCGCGAGCCCGAAAGCTCTAGAAGCTTCCAAAAATGCCAAGTCGGTCAGAGTTTTCTTCGACTGGAATGACTACTTGAAGTTCTACAAGCTCGGAACTTACTGGCCGTATACGCCTTCCATCCAACTACTTTACGGGCTGAGAGCAGCTTTGGATCTCATCTTCGAGGAGGGGCTCGAAAATGTCATCGAAAGGCATCGTCGTTTAGGAAAGGCCACGAGG
>Guzmania_BRC135_Guzmania_calothyrsus                                                                            
TCGCAGAAAGCACTTTCCCTGCCTACTGGAATGGGCATTGTTTGCGCGAGCCCGAAAGCTCTRGAAGCTTCCAAAAATGCCAAGTCGGTCAGAGTTTTCTTCGACTGGAATGACTACTTGAAGTTCTACAAGCTCGGAACTTACTGGCCGTATACGCCTTCCATCCAACTACTTTACGGGCTGAGAGCAGCTTTGGATCTCATCTTCGAGGAGGGGCTCGAAAATGTCATCGAAAGGCATCGTCGTTTAGGAAAGGCCACGAGG
>Guzmania_BRC143_Guzmania_rauhiana                                                                               
TCGCAGAAAGCACTTTCCCTGCCTACTGGAATGGGCATTGTTTGCGCCAGCCCGAAAGCTCTAGAAGCTTCCAAAAATGCCAAGTCGGTCAGAGTTTTCTTCGACTGGAATGACTACTTGAAGTTCTACAAGCTCGGAACTTACTGGCCGTATACGCCTTCCATCCAACTACTTTACGGGCTGAGAGCAGCTTTGGATCTCATCTTCGAGGAGGGGCTCGAAAATGTCATCGAAAGGCATCGTCGTTTAGGAAAGGCCACGAGG
>Guzmania_BRC466_Guzmania_zahnii                                                                                 
TCGCAGAAGGCACTTTCCCTGCCTACTGGAATGGGCATTGTTTGCGCGAGCCCGAAAGCTCTAGAAGCTTCCAAAAATGCCAAGTCGGTCAGAGTTTTCTTCGACTGGAATGACTACTTGAAGTTCTACAAGCTCGGAACTTACTGGCCGTATACGCCTTCCATCCAACTACTTTACGGGCTAAGAGCAGCTTTGGATCTCATCTTCGAGGAGGGGCTCGAAAATGTCATCGAAAGGCATCGTCGTTTAGGAAAGGCCACGAGG
>Guzmania_BRC462_Guzmania_danielii                                                                               
TCGCAGAAAGCACTTTCCCTGCCTACTGGAATGGGCATTGTTTGCGCGAGCCCGAAAGCTCTAGAAGCTTCCAAAAATGCCAAGTCGGTCAGAGTTTTCTTCGACTGGAATGACTACTTGAAGTTCTACAAGCTCGGAACTTACTGGCCGTATACGCCTTCCATCCAACTACTTTACGGGCTAAGAGCAGCTTTGGATCTCATCTTCGAGGAGGGGCTTGAAAATGTCATCGAAAGGCATCGTCGTTTAGGAAAGGCCACGAGG
>Guzmania_BRC137_Guzmania_bracteosa                                                                              
TCGCAGAAAGCACTTTCCCTGCCTACTGGAATGGGCATTGTTTGCGCGAGCCCGAAAGCTCTAGAAGCTTCCAAAAATGCCAAGTCGGTCAGAGTTTTCTTCGACTGGAATGACTACTTGAAGTTCTACAAGCTCGGAACTTACTGGCCGTATACGCCTTCCATCCAACTACTCTACGGGCTAAGAGCAGCTTTGGATCTCATCTTCGAGGAGGGGCTCGAAAATGTCATCGAAAGGCATCGTCGTTTAGGAAAGGCCACGAGG
>Guzmania_BRC465_Guzmania_scherzeriana                                                                           
TCGCAGAAAGCACTTTCCCTGCCTACTGGAATGGGCATTGTTTGCGCGAGCCCGAAAGCTCTAGAAGCTTCCAAAAATGCCAAGTCGGTCAGAGTTTTCTTCGACTGGAATGACTACTTGAAGTTCTACAAGCTCGGAACTTACTGGCCGTATACGCCTTCCATCCAACTACTTTACGGGCTAAGAGCAGCTTTGGATCTCATCTTCGAGGAGGGGCTCGAAAATGTCATCGAAAGGCATCGTCGTTTAGGAAAGGCCACGAGG
>Guzmania_BRC140_Guzmania_osyana                                                                                 
TCGCAGAAAGCACTTTCCCTGCCTACTGGAATGGGCATTGTTTGCGCGAGCCCGAAAGCTCTAGAAGCTTCCAAAAATGCCAAGTCGGTCAGAGTTTTCTTCGACTGGAATGACTACTTGAAGTTCTACAAGCTCGGAACTTACTGGCCGTATACGCCTTCCATCCAACTACTCTACGGGCTAAGAGCAGCTTTGGATCTCATCTTCGAGGAGGGGCTCGAAAATGTCATCGAAAGGCATCGTCGTTTAGGAAAGGCCACGAGG
>Guzmania_BRC464_Guzmania_monostachia                                                                            
TCGCAGAAAGCACTTTCCCTGCCTACTGGAATGGGCATTGTTTGCGCGAGCCCGAAAGCTCTAGAAGCTTCCAAAAATGCCAAGTCGGTCAGAGTTTTCTTCGACTGGAATGACTACTTGAAGTTCTACAAGCTCGGAACTTACTGGCCGTATACGCCTTCCATCCAACTACTTTACGGGCTACGAGCAGCTTTGGATCTCATCTTCGAGGAGGGGCTCGAAAATGTCATCGAAAGGCATCGTCGTTTAGGAAAGGCCACGAGG
>Guzmania_BRC139_Guzmania_alliodora                                                                              
TCGCAGAAAGCACTTTCCCTGCCTACTGGAATGGGCATTGTTTGCGCGAGCCCGAAAGCTCTAGAAGCTTCCAAAAATGCCAAGTCGGTCAGAGTTTTCTTCGACTGGAATGACTACTTGAAGTTCTACAAGCTCGGAACTTACTGGCCSTATACGCCTTCCATCCAACTACTTTACGGGCTAAGAGCAGCTTTGGATCTCATCTTCGAGGAGGGGCTCGAAAATGTCATCGAAAGGCATCGTCGTTTAGGAAAGGCCACGAGG
>Guzmania_BRC047_Guzmania_monostachia                                                                            
TCGCAGAAAGCACTTTCCCTGCCTACTGGAATGGGCATTGTTTGCGCGAGCCCGAAAGCTCTAGAAGCTTCCAAAAATGCCAAGTCGGTCAGAGTTTTCTTCGACTGGAATGACTACTTGAAGTTCTACAAGCTCGGAACTTACTGGCCGTATACGCCTTCCATCCAACTACTTTACGGGCTAAGAGCAGCTTTGGATCTCATCTTCGAGGAGGGGCTCGAAAATGTCATCGAAAGGCATCGTCGTTTAGGAAAGGCCACGAGG
>Hohenbergia_BE147_Hohenbergia_capitata                         
TCGCAGAAAGCTCTTTCCCTGCCTACTGGAATGGGCATTCTCTGCGCGAGCCCGAAAGCTCTAGAAGCTTCCAARACAGCCAAGTCGGTCAGGGTTTTCTTCGACTGGAATGACTACTTGAAGTTCTACAAGCTCGGAACTTACTGGCCTTACACGCCGTCCATCCAACTGCTYTACGGGCTGAGAGCAGCTTTGGATCTCATCTTTGAGGAGGGGCTCGACAACGTCATCGAAAGGCACCGTCGCTTAGGAAAGGCCACAAGG
>Hohenbergia_BE229_Hohenbergia_loredanoana                      
TCGCAGAAAGCTCTTTCCCTGCCTACTGGAATGGGCATTCTCTGCGCGAGCCCGAAAGCTCTAGAAGCTTCCAAAACAGCCAAGTCGGTCAGGGTTTTCTTCGACTGGAATGACTACTTGAAGTTCTACAAGCTCGGAACTTACTGGCCTTACACGCCGTCCATCCAACTGCTTTACGGGCTGAGAGCAGCTTTGGATCTCATCTTTGAGGAGGGGCTCGACAACGTCATCGAAAGGCACCGTCGCTTAGGAAAGGCCACAAGG
>Hohenbergia_BE222_Hohenbergia_edmundoi                         
TCGCAGAAAGCTCTTTCCCTGCCTACTGGAATGGGCATTCTCTGCGCGAGCCCGAAAGCTCTAGAAGCTTCCAAGACAGCCAAGTCGGTCAGGGTTTTCTTCGACTGGAATGACTACTTGAAGTTCTACAAGCTCGGAACTTACTGGCCTTACACGCCGTCCATCCAACTGCTTTACGGGCTGAGAGCAGCTTTGGATCTCATCTTTGAGGAGGGGCTCGACAACGTCATCGAAAGGCACCGTCGCTTAGGAAAGGCCACAAGG
>Hohenbergia_BE523_Hohenbergia_burle-marxii                     
TCGCAGAAAGCTCTTTCCCTGCCTACTGGAATGGGCATTCTCTGCGCGAGCCCGAAAGCTCTAGAAGCTTCCAAAACAGCCAAGTCGGTCAGGGTTTTCTTCGACTGGAATGACTACTTGAAGTTCTACAAGCTCGGAACTTACTGGCCTTACACGCCGTCCATCCAACTGCTTTACGGGCTGAGAGCAGCTTTGGATCTCATCTTTGAGGAGGGGCTCGACAACGTCATCGAAAGGCACCGTCGCTTAGGAAAGGCCACAAGG
>Hohenbergia_BB056_Hohenbergia_catingae                         
TCGCAGAAAGCTCTTTCCCTGCCTACTGGAATGGGCATTCTCTGCGCGAGCCCGAAAGCTCTAGAAGCTTCCAARACAGCCARGTCGGTCAGGGTTTTCTTCGACTGGAATGACTACTTGAAGTTCTACAAGCTCGGAACTTACTGGCCTTACACGCCGTCCATCCAACTGCTTTACGGGCTGAGAGCAGCTTTGGATCTCATCTTTGAGGAGGGGCTCGACAACGTCATCGAAAGGCACCGTCGCTTAGGAAAGGCCACAAGG
>Hohenbergia_BE382_Hohenbergia_belemii                          
TCGCAGAAAGCTCTTTCCCTGCCTACTGGAATGGGCATTCTCTGCGCGAGCCCGAAAGCTCTAGAAGCTTCCAAAACAGCCAAGTCGGTCAGGGTTTTCTTCGACTGGAATGACTACTTGAAGTTCTACAAGCTCGGAACTTACTGGCCTTACACGCCGTCCATCCAACTGCTTTACGGGCTGAGAGCAGCTTTGGATCTCATCTTTGAGGAGGGGCTCGACAACGTCATCGAAAGGCACCGTCGCTTRGGAAAGGCCACAAGG
>Hohenbergia_BE358_Hohenbergia_stellata                         
TCGCAGAAAGCTCTTTCCCTGCCTACTGGAATGGGCATTCTCTGCGCGAGCCCGAAAGCTCTAGAAGCTTCCAAAACAGCCAAGTCGGTCAGGGTTTTCTTCGACTGGAATGACTACTTGAAGTTCTACAAGCTCGGAACTTACTGGCCTTACACGCCGTCCATCCAACTGCTTTACGGGCTGAGAGCAGCTTTGGATCTCATCTTTGAGGAGGGGCTCGACAACGTCATCGAAAGGCACCGTCGCTTAGGAAAGGCCACAAGG
>Hohenbergia_BE235_Hohenbergia_conquistensis                    
TCGCAGAAAGCTCTTTCCCTGCCTACTGGAATGGGCATTCTCTGCGCGAGCCCGAAAGCTCTAGAAGCTTCCAAGACAGCCAAGTCGGTCAGGGTTTTCTTCGACTGGAATGACTACTTGAAGTTCTACAAGCTCGGAACTTACTGGCCTTACACGCCGTCCATCCAACTGCTTTACGGGCTGAGAGCAGCTTTGGATCTCATCTTTGAGGAGGGGCTCGACAACGTCATCGAAAGGCACCGTCGCTTAGGAAAGGCCACAAGG
>Hohenbergia_BE564_Hohenbergia_rosea                            
TCGCAGAAAGCTCTTTCCCTGCCTACTGGAATGGGCATTCTCTGCGCGAGCCCGAAAGCTCTAGAAGCTTCCAAGACAGCCAAGTCGGTCAGGGTTTTCTTCGACTGGAATGACTACTTGAAGTTCTACAAGCTCGGAACTTACTGGCCTTACACGCCGTCCATCCAACTGCTTTACGGGCTGAGAGCAGCTTTGGATCTCATCTTTGAGGAGGGGCTCGACAACGTCATCGAAAGGCACCGTCGCTTAGGAAAGGCCACAAGG
>Hohenbergia_BE319_Hohenbergia_augusta                          
TCGCAGAAAGCTCTTTCCCTGCCTACTGGAATGGGCATTCTCTGCGCGAGCCCGAAAGCTCTAGAAGCTTCCAAAACAGCCAAGTCGGTCAGGGTTTTCTTCGACTGGAATGACTACTTGAAGTTCTACAAGCTCGGAACTTACTGGCCTTACACGCCGTCCATCCAACTGCTCTACGGGCTGAGAGCAGCTTTGGATCTCATCTTTGAGGAGGGGCTCGACAACGTCATCGAAAGGCACCGTCGCTTAGGAAAGGCCACAAGG
>Hohenbergia_BE556_Hohenbergia_humilis                          
TCGCAGAAAGCTCTTTCCCTGCCTACTGGAATGGGCATTCTCTGCGCGAGCCCGAAAGCTCTAGAAGCTTCCAAAACAGCCAAGTCGGTCAGGGTTTTCTTCGACTGGAATGACTACTTGAAGTTCTACAAGCTCGGAACTTACTGGCCTTACACGCCGTCCATCCAACTGCTCTACGGGCTGAGAGCAGCTTTGGATCTCATCTTTGAGGAGGGGCTCGACAACGTCATCGAAAGGCACCGTCGCTTAGGAAAGGCCACAAGG
>Hohenbergia_BE357_Hohenbergia_pennae                           
TCGCAGAAAGCTCTTTCCCTGCCTACTGGAATGGGCATTCTCTGCGCGAGCCCGAAAGCTCTAGAAGCTTCCAAGACAGCCAAGTCGGTCAGGGTTTTCTTCGACTGGAATGACTACTTGAAGTTCTACAAGCTCGGAACTTACTGGCCTTACACGCCGTCCATCCAACTGCTTTACGGGCTGAGAGCAGCTTTGGATCTAATCTTTGAGGAGGGGCTCGACAACGTCATCGAAAGGCACCGTCGCTTAGGAAAGGCCACAAGG
>Lymania_Aechmea_subgen_Lamprococcus_group_BE218_Lymania_smithii                                     
TCGCAGAAAGCTCTTTCCCTGCCTACTGGAATGGGCATTCTCTGCGCGAGCCCGAAAGCTCTAGAAGCTTCCAAAACAGCCAAGTCGGTCAGGGTTTTCTTCGACTGGAATGACTACTTGAAGTTCTACAAGCTCGGAACTTACTGGCCTTACACGCCGTCCATCCAACTGCTTTACGGGCTGAGAGCAGCTTTGGATCTCATCTTYGAGGAGGGGCTCGACAATGTCATCGAAAGGCACCGTCGCTTCGGAAAGGCCACAAGG
>Lymania_Aechmea_subgen_Lamprococcus_group_BE209_Lymania_spiculata                                   
TCGCAGAAAGCTCTTTCCCTGCCTACTGGAATGGGCATTCTCTGCGCGAGCCCGAAAGCTCTAGAAGCTTCCAAAACAGCCAAGTCGGTCAGGGTTTTCTTCGACTGGAATGACTACTTGAAGTTCTACAAGCTCGGAACTTACTGGCCTTACACGCCGTCCATCCAACTGCTTTACGGTCTGAGAGCAGCTTTGGATCTCATCTTTGAGGAGGGGCTCGACAATGTCATCGAAAGGCACCGTCGCTTAGGAAAGGCCACAAGG
>Lymania_Aechmea_subgen_Lamprococcus_group_BE590_Lymania_brachycaulis                                
TCRCAGAAAGCTCTTTCCCTGCCTACTGGAATGGGCATTCTCTGCGCSAGCCCGAAAGCTCTAGAAGCTTCCAAAACAGCCAAGTCGGTCAGGGTTTTCTTCGACTGGAATGACTACTTGAAGTTCTACAAGCTCGGAACTTACTGGCCTTACACGCCGTCCATCCAACTGCTTTACGGGCTGAGAGCAGCTTTGGATCTCATCTTTGAGGAGGGGYTCGACAATGTCATCGAAAGGCACCGTCGCTTCGGAAAGGCCACAAGG
>Lymania_Aechmea_subgen_Lamprococcus_group_BE628_Lymania_languida                                    
TCGCAGAAAGCTCTTTCCCTGCCTACTGGAATGGGCATTCTCTGCGCGAGCCCGAAAGCTCTAGAAGCTTCCAAAACAGCCAAGTCGGTCAGGGTTTTCTTCGACTGGAATGACTACTTGAAGTTCTACAAGCTCGGAACTTACTGGCCTTACACGCCGTCCATCCAACTGCTTTACGGGCTGAGAGCAGCTTTGGATCTCATCTTTGAGGAGGGGCTCGACAATGTCATCGAAAGGCACCGTCGCTTCGGAAAGGCCACAAGG
>Lymania_Aechmea_subgen_Lamprococcus_group_BE320_Lymania_globosa                                     
TCGCAGAAAGCTCTTTCCCTGCCTACTGGAATGGGCATTCTCTGCGCGAGCCCGAAAGCTCTAGAAGCTTCCAAAACAGCCAAGTCGGTCAGGGTTTTCTTCGACTGGAATGACTACTTGAAGTTCTACAAGCTCGGAACTTACTGGCCTTACACGCCGTCCATCCAACTGCTTTACGGGCTGAGAGCAGCTTTGGATCTCATCTTTGAGGAGGGGCTCGACAATGTCATCGAAAGGCACCGTCGCTTTGGAAAGGCCACAAGG
>Neoglaziovia_clade_BE276_Neoglaziovia_burle-marxii                                                  
TCGCAGAAAGCTCTTTCGATGCCTACTGGAATGGGCATTCTTTGCGCGAGCCCGAAAGCTCTAGAAGCTTCCAAAACAGCCAAGTCGGTCAGGGTTTTCTTCGACTGGAAYGACTACTTGAAGTTCTACAAGCTCGGAACTTACTGGCCTTACACGCCTTCCATCCAACTACTTTACGGGCTGAGAGCAGCTTTGGATCTCATCTTTGAGGAGGGGCTCGACAATGTCATCGAAAGGCATCGTCGCTTAGGAAAGGCCACAAGG
>Neoglaziovia_BE618_Neoglaziovia_variegata                                                     
TCGCAGAAAGCTCTTTCGATGCCTACTGGAATGGGCATTCTTTGCGCGAGCCCGAAAGCTCTAGAAGCTTCCAAAACAGCCAAGTCGGTCAGGGTTTTCTTCGACTGGAAYGACTACTTGAAGTTCTACAAGCTCGGAACTTAYTGGCCTTACACGCCTTCCATCCAACTACTTTACGGGCTGAGAGCAGCTTTGGATCTCATCTTYGAGGAGGGGCTCGACAATGTCATCGAAAGGCATCGTCGCTTAGGAAAGGCCACAAGG
>Neoregelia_BE624_Neoregelia_lymaniana                                                        
TCGCAGAAAGCTCTTTCCCTGCCTACTGGAATGGGGATTCTCTGCGCGAGCCCGAAAGCTCTAGAAGCTTCCAAAACAGCCGAGTCGGTCAGGGTTTTCTTCGACTGGAATGACTACTTGAAGTTCTACAAGCTCGGAACTTACTGGCCTTACACGCCTTCCATCCAACTACTTTACGGGCTGAGAGCAGCTTTGGACCTCATCTTTGAGGAGGGGCTCGACAATGTCATCGAAAGGCATCGTCGCTTAGGAAAGGCCACAAGG
>Neoregelia_BE121_Neoregelia_leucophoea                                                       
TCGCAGAAAGCTCTTTCCCTGCCTACTGGAATGGGGATTCTCTGCGCGAGCCCGAAAGCTCTAGAAGCTTCCAAAACWGCCAAGTCGGTCAGGGTTTTCTTCGACTGGAATGACTACTTGAAGTTCTACAAGCTCGGAACTTACTGGCCTTACACGCCTTCCATCCAACTACTTTACGGGCTGAGAGCAGCTTTGGACCTCATCTTYGAGGAGGGGCTCGACAATGTCATCGAAAGGCATCGTCGCTTAGGAAAGGCCACAAGG
>Neoregelia_BE133_Neoregelia_nivea                                                            
TCGCAGAAAGCTCTTTCCCTGCCTACTGGAATGGGGATTCTCTGCGCGAGCCCGAAAGCTCTAGAAGCTTCCAAAACAGCCAAGTCGGTCAGGGTTTTCTTCSACTGGAATGACTACTTGAAGTTCTACAAGCTCGGAACTTACTGGCCTTACACGCCTTCCATCCAACTACTTTACGGGCTGAGAGCAGCTTTGGACCTCATCTTTGAGGAGGGGCTCGACAATGTCATCGAAAGGCATCGTCGCTTAGGAAAGGCCACAAGG
>Neoregelia_BE172_Neoregelia_cruenta                                                          
TCGCAGAAAGCTCTTTCCCTGCCTACTGGAATGGGGATTCTCTGCGCGAGCCCGAAAGCTCTAGAAGCTTCCAAAACAGCCAAGTCGGTCAGGGTTTTCTTCGACTGGAATGACTACTTGAAGTTCTACAAGCTCGGAACTTACTGGCCTTACACGCCTTCCATCCAACTACTTTACGGGCTGAGAGCAGCTTTGGACCTCATCTTTGAGGAGGGGCTCGACAATGTCATCGAAAGGCATCGTCGCTTAGGAAAGGCCACAAGG
>Neoregelia_BE144_Neoregelia_bragarum                                                         
TCGCAGAAAGCTCTTTCCCTGCCTACTGGAATGGGGATTCTCTGCGCGAGCCCGAAAGCTCTAGAAGCTTCCAAAACAGCCAAGTCGGTCAGGGTTTTCTTCGACTGGAATGACTACTTGAAGTTCTACAAGCTCGGAACTTACTGGCCTTACACGCCTTCCATCCAACTACTTTACGGGCTGAGAGCAGCTTTGGACCTCATCTTTGAGGAGGGGCTCGACAATGTCATCGAAAGGCATCGTCGCTTAGGAAAGGCCACAAGG
>Neoregelia_BE616_Neoregelia_viridovinosa                                                     
TCGCAGAAAGCTCTTTCCCTGCCTACTGGAATGGGGATTCTCTGCGCGAGCCCGAAAGCTCTAGAAGCTTCCAAAACAGCCGAGTCGGTCAGGGTTTTCTTCGACTGGAATGACTACTTGAAGTTCTACAAGCTCGGAACTTACTGGCCTTACACGCCTTCCATCCAACTACTTTACGGGCTGAGAGCAGCTTTGGACCTCATCTTTGAGGAGGGGCTCGACAATGTCATCGAAAGGCATCGTCGCTTAGGAAAGGCCACAAGG
>Neoregelia_BE067_Neoregelia_rubrovittata                                                     
TCGCAGAAAGCTCTTTCCCTGCCTACTGGAATGGGGATTCTCTGCGCGAGCCCGAAAGCTCTAGAAGCTTCCAAAACAGCCAAGTCGGTCAGGGTTTTCTTCGACTGGAATGACTACTTGAAGTTCTACAAGCTCGGAACTTACTGGCCTTACACGCCTTCCATCCAACTACTTTACGGGCTGAGAGCAGCTTTGGACCTCATCTTTGAGGAGGGGCTCGACAACGTCATCGAAAGGCATCGTCGCTTAGGAAAGGCCACAAGG
>Neoregelia_BE134_Neoregelia_compacta                                                         
TCGCAGAAAGCTCTTTCCCTGCCTACTGGAATGGGGATTCTCTGCGCGAGCCCGAAAGCTCTAGAAGCTTCCAAAACAGCCAAGTCGGTCAGGGTTTTCTTCGACTGGAATGACTACTTGAAGTTCTACAAGCTCGGAACTTACTGGCCTTACACGCCTTCCATCCAACTACTTTACGGGCTGAGAGCAGCTTTGGACCTCATCTTTGAGGAGGGGCTCGATAATGTCATCGAAAGGCACCGTCGCTTAGGAAAGGCCACAAGG
>Neoregelia_BE563_Neoregelia_retrorsa                                                         
TCGCAGAAAGCTCTTTCCCTGCCTACTGGAATGGGGATTCTCTGCGCGAGCCCGAAAGCTCTAGAAGCTTCCAAAACAGCCGAGTCGGTCAGGGTTTTCTTCGACTGGAATGACTACTTGAAGTTCTACAAGCTCGGAACTTACTGGCCTTACACGCCTTCCATCCAACTACTTTACGGGCTGAGAGCAGCTTTGGACCTCATCTTTGAGGAGGGGCTCGACAATGTCATCGAAAGGCATCGTCGCTTAGGAAAGGCCACAAGG
>Neoregelia_BE137_Neoregelia_dungsiana                                                        
TCGCAGAAAGCTCTTTCCCTGCCTACTGGAATGGGGATTCTCTGCGCGAGCCCGAAAGCTCTAGAAGCTTCCAAAACAGCCAAGTCGGTCAGGGTTTTCTTCGACTGGAATGACTACTTGAAGTTCTACAARCTCGGAACTTACTGGCCTTACACGCCTTCCATCCAACTACTTTACGGGCTGAGAGCAGCTTTGGACCTCATCTTTGAGGAGGGGCTCGACAATGTCATCGAAAGGCATCGTCGCTTAGGAAAGGCCACAAGG
>Neoregelia_BE558_Neoregelia_rothinessa                                                       
TCGCAGAAAGCTCTTTCCCTGCCTACTGGAATGGGGATTCTCTGCGCGAGCCCGAAAGCTCTAGAAGCTTCCAAAACAGCCGAGTCGGTCAGGGTTTTCTTCGACTGGAATGACTACTTGAAGTTCTACAAGCTCGGAACTTACTGGCCTTACACGCCTTCCATCCAACTACTTTACGGGCTGAGAGCAGCTTTGGACCTCATCTTTGAGGAGGGGCTCGACAATGTCATCGAAAGGCATCGTCGCTTAGGAAAGGCCACAAGG
>Neoregelia_BE463_Neoregelia_lactea                                                           
TCGCAGAAAGCTCTTTCCCTGCCTACTGGAATGGGGATTCTCTGCGCGAGCCCGAAAGCTCTAGAAGCTTCCAAAACAGCCGAGTCGGTCAGGGTTTTCTTCGACTGGAATGACTACTTGAAGTTCTACAAGCTCGGAACTTACTGGCCTTACACGCCTTCCATCCAACTACTTTACGGGCTGAGAGCAGCTTTGGACCTCATCTTTGAGGAGGGGCTCGACAATGTCATCGAAAGGCATCGTCGCTTAGGAAAGGCCACAAGG
>Neoregelia_BE578_Neoregelia_tenebrosa                                                        
TCGCAGAAAGCTCTTTCCCTGCCTACTGGAATGGGGATTCTCTGCGCGAGCCCGAAAGCTCTAGAAGCTTCCAAAACAGCCAAGTCGGTCAGGGTTTTCTTCGACTGGAATGACTACTTGAAGTTCTACAAGCTCGGAACTTACTGGCCTTACACGCCTTCCATCCAACTACTTTACGGGCTGAGAGCAGCTTTGGACCTCATCTTTGAGGAGGGGCTCGACAATGTCATCGAAAGGCATCGTCGCTTAGGAAAGGCCACAAGG
>Neoregelia_BE104_Neoregelia_wilsoniana                                                       
TCGCAGAAAGCTCTTTCCCTGCCTACYGGAATGGGGATTCTCTGCGCGAGCCCGAAAGCTCTAGAAGCTTCCAAAACAGCCAAGTCGGTCAGGGTTTTCTTCGACTGGAATGACTACTTGAAGTTCTACAAGCTCGGAACTTACTGGCCTTACACGCCTTCCATCCAACTACTTTACGGGCTGAGAGCAGCTTTGGACCTCATCTTTGAGGAGGGGCTCGACAATGTCATCGAAAGGCATCGTCGCTTAGGAAAGGCCACAAGG
>Neoregelia_BE194_Neoregelia_nevaresii                                                        
TCGCAGAAAGCTCTTTCCCTGCCTACTGGAATGGGGATTCTCTGCGCGAGCCCGAAAGCTCTAGAAGCTTCCAAAACAGCCAAGTCGGTCAGGGTTTTCTTCGACTGGAATGACTACTTGAAGTTCTACAAGCTCGGAACTTACTGGCCTTACACGCCTTCCATCCAACTACTTTACGGGCTGAGAGCAGCTTTGGACCTCATCTTTGAGGAGGGGCTCGACAACGTCATCGAAAGGCATCGTCGCTTAGGCAAGGCCACAAGG
>Neoregelia_BE488_Neoregelia_pineliana                                                        
TCGCAGAAAGCTCTTTCCCTGCCTACTGGAATGGGGATTCTCTGCGCGAGCCCGAAAGCTCTAGAAGCTTCCAAAACAGCCAAGTCGGTCAGGGTTTTCTTCGACTGGAATGACTACTTGAAGTTCTACAAGCTCGGAACTTACTGGCCTTACACGCCTTCCATCCAACTACTTTACGGGCTGAGAGCAGCTTTGGACCTCATCTTTGAGGAGGGGCTCGACAATGTCATCGAAAGGCATCGTCGCTTAGGAAAGGCCACAAGG
>Neoregelia_BE131_Neoregelia_margaretae                                       
TCGCAGAAAGCTCTTTCCCTGCCTACTGGAATGGGCATTCTCTGCGCGAGCCCGAAAGCTCTAGAAGCATCCAAAACAGCCAAGTCGGTCAGGGTTTTCTTCGACTGGAATGACTACTTGAAGTTCTACAAGCTCGGAACTTACTGGCCTTACACCCCGTCCATCCAACTGCTCTACGGGCTGAGAGCAGCTTTGGATCTCATCTTCGAGGAGGGGCTCGACAACGTCATCGAAAGGCATCGTCGCTTAGGAAAGGCCACAAGG
>Neoregelia_BE587_Neoregelia_myrmecophila                                     
TCGCAGAAAGCTCTTTCCCTGCCTACTGGAATGGGCATTCTCTGCGCGAGCCCGAAAGCTCTAGAAGCATCCAAAACRGCCAAGTCGGTCAGGGTTTTCTTCGACTGGAATGACTACTTGAAGTTCTACAAGCTCGGAACTTACTGGCCTTACACSCCGTCCATCCAACTGCTYTACGGGCTGAGAGCGGCTTTGGATCTCATCTTCGAGGAGGGGCTCGACAACGTCATCGAAAGGCATCGTCGCTTAGGAAAGGCCACAAGG
>Neoregelia_BE627_Neoregelia_eleutheropetala                                  
TCGCAGAAAGCTCTTTCCCTGCCTACTGGAATGGGCATTCTCTGCGCGAGCCCGAAAGCTCTAGAAGCATCCAAARCGGCCAAGTCGGTCAGGGTTTTCTTCGACTGGAACGACTACTTGAAGTTCTACAAGCTCGGAACTTACTGGCCTTACACSCCGTCCATCCAACTGCTYTACGGGCTGAGAGCGGCTTTGGATCTCATCTTCGAGGAGGGRCTCGACAACGTCATCGAAAGGCATCGTCGCTTAGGAAAGGCCACAAGG
>Neoregelia_BE583_Neoregelia_pascoaliana                                                      
TCGCAGAAAGCTCTTTCCCTGCCTACTGGAATGGGGATTCTCTGCGCGAGCCCGAAAGCTCTAGAAGCTTCCAAAACAGCCAAGTCGGTCAGGGTTTTCTTCGACTGGAATGACTACTTGAAGTTCTACAAGCTCGGAACTTACTGGCCTTACACGCCTTCCATCCAACTACTTTACGGGCTGAGAGCAGCTTTGGACCTCATCTTTGAGGAGGGGCTCGACAATGTCATCGAAAGGCATCGTCGCTTAGGAAAGGCCACAAGG
>Neoregelia_BE106_Neoregelia_concentrica                                                      
TCGCAGAAAGCTCTTTCCCTGCCTACTGGAATGGGGATTCTCTGCGCGAGCCCGAAAGCTCTAGAAGCTTCCAAAACAGCCAAGTCGGTCAGGGTTTTCTTCGACTGGAATGACTACTTGAAGTTCTACAAGCTCGGAACTTACTGGCCTTACACGCCTTCCATCCAACTACTTTACGGGCTGAGAGCAGCTTTGGACCTCATCTTTGAGGAGGGGCTCGACAATGTCATCGAAAGGCATCGTCGCTTAGGAAAGGCCACAAGG
>Nidularium_BE197_Nidularium_marigoi                                                          
TCGCAGAAAGCTCTTTCCCTGCCGACTGGAATGGGGATTCTCTGCGCGAGCCCGAAAGCTCTAGAAGCTTCCAAAACAGCCAAGTCGGTCAGGGTTTTCTTCGACTGGAACGACTACTTGAAGTTCTACAAGCTCGGAACTTACTGGCCTTACACGCCTTCCATCCAACTACTTTACGGGCTGAGAGCAGCTTTGGACCTCATCTTTGAGGAGGGGCTCGACAATGTCATCGAAAGGCATCATCGCTTCGGAAAGGCCACAAGG
>Nidularium_BE115_Nidularium_purpureum                                                        
TCGCAGAAAGCTCTCTCCCTGCCTACTGGAATGGGGATTCTCTGCGCGAGCCCGAAAGCTCTAGATGCTTCCAAAACAGCCAAGTCGGTCAGGGTTTTCTTCGACTGGAATGACTACTTGAAGTTCTACAAGCTCGGAACTTACTGGCCTTACACGCCTTCCATCCAACTACTTTACGGGCTGAGAGCAGCTTTGGACCTCATCTTTGAGGAGGGGCTCGACAATGTCATCGAAAGGCATCGTCGCTTAGGAAAGGCCACAAGG
>Nidularium_BE130_Nidularium_innocentii                                                       
TCGCAGAARGCTCTTTCCCTGCCTACTGGAATGGGGATTCTCTGCGCGAGCCCGAAAGCTCTAGAAGCTTCCAAAACAGCCAAGTCGGTCAGGGTTTTCTTCGACTGGAATGACTACTTGAAGTTCTACAAGCTCGGAACTTACTGGCCTTACACGCCTTCCATCCAACTACTTTACGGGCTGAGAGCAGCTTTGGACCTCATCTTTGAGGAGGGGCTCGACAATGTCATCGAAAGGCATCGTCGCTTAGGAAAGGCCACAAGG
>Nidularium_BE118_Nidularium_fulgens                                                          
TCGCAGAAAGCTCTTTCCCTGCCTACTGGAATGGGGATTCTCTGCGCGAGCCCGAAAGCTCTAGAAGCTTCCAAAACAGCCAAGTCGGTCAGGGTTTTCTTCGACTGGAATGACTACTTGAAGTTCTACAAGCTCGGAACTTACTGGCCTTACACGCCTTCCATCCAACTACTTTACGGGCTGAGAGCAGCTTTGGACCTCATCTTTGAGGAGGGGCTCGACAATGTCATCGAAAGGCATCGTCGCTTAGGAAAGGCCACAAGG
>Nidularium_BE102_Nidularium_amazonicum                                                       
TCGCAGAAAGCTCTTTCCCTGCCTACTGGAATGGGGATTCTCTGCGCGAGCCCGAAAGCTCTAGAAGCTTCCAAAACAGCCAAGTCGGTCAGGGTTTTCTTCGACTGGAATGACTACTTGAAGTTCTACAAGCTCGGAACTTACTGGCCTTACACGCCTTCCATCCAACTACTTTACGGGCTGAGAGCAGCTTTGGACCTCATCTTTGAGGAGGGGCTCGACAATGTCATCGAAAGGCATCGTCGCTTAGGAAAGGCCACAAGG
>Pitcairnia_BRC033_Pitcairnia_heterophylla                                                                         
TCGCAGAAAGCTCTTTCCCTGCCTACTGGAATGGGCATTGTTTGCGCGAGCCCGAAAGCTCTAGAAGCTTCCAAAACAGCCAAGTCGGTCAGGGTTTTCTTCGACTGGAATGACTACTTGAAGTTCTACAAGCTCGGAACTTACTGGCCTTACACGCCTTCCATCCAACTTCTTTATGGGCTGAGAGCAGCTTTGGATCTCATCTTCGAGGAGGGGCTTGACAATGTCATCGAAAGGCATCATCGTTTAGGAAAGGCCACAAGG
>Pitcairnia_BRC108_Pitcairnia_carnososepala                                                                        
TCGCAGAAAGCTCTTTCCCTGCCTACTGGAATGGGCATTGTTTGCGCGAGCCCGAAAGCTCTAGAAGCTTCCAAAACAGCCAAGTCGGTCAGGGTTTTCTTCGACTGGAATGACTACTTGAAGTTCTACAAGCTCGGAACTTACTGGCCTTACACTCCTTCCATCCAACTACTTTATGGGCTAAGAGCAGCTTTGGATCTCATCTTTGAGGAGGGGCTCGACAATGTCATCGAAAGGCATCGTCGTTTAGGAAAGGCCACAAGG
>Pitcairnia_BRC032_Pitcairnia_corallina                                                                            
TCGCAGAAAGCTCTTTCCCTGCCTACTGGAATGGGCATTGTTTGCGCGAGCCCGAAAGCTCTAGAGGCTTCCAAAACAGCCAAGTCGGTCAGGGTTTTCTTCGACTGGAATGACTACTTGAAGTTCTACAAGCTCGGAACTTACTGGCCTTACACGCCTTCCATCCAACTACTTTATGGGCTGAGAGCAGCTTTGGATCTCATCTTTGAGGAGGGGCTCGACAATGTCATCGAAAGGCACCGTCGTTTAGGAAAGGCCACAAGG
>Pitcairnia_BRC115_Pitcairnia_rexiflora                                                                            
TCGCAGAAAGCTCTTTCCCTGCCTACTGGAATGGGCATTGTTTGCGCGAGCCCGAAAGCTCTAGAGGCTTCCAAAACAGCCAAGTCGGTCAGGGTTTTCTTCGACTGGAATGACTACTTGAAGTTCTACAAGCTCGGAACTTACTGGCCTTACACGCCGTCCATCCAACTACTTTATGGGCTAAGAGCAGCTTTGGATCTCATCTTTGAGGAGGGGCTCGACAATGTCATCGAAAGGCATCGTCGTTTAGGAAAGGCCACAAGG
>Pitcairnia_BRC133_Pitcairnia_prolifera                                                                            
TCGCAGAAAGCTCTTTCCCTGCCTACTGGAATGGGCATTGTTTGCGCGAGCCCGAAAGCTCTAGAAGCTTCCAAAACAGCCAAGTCGGTCAGGGTTTTCTTCGACTGGAATGACTACTTGAAGTTCTACAAGCTCGGAACTTACTGGCCTTACACGCCTTCCATCCAACTACTTTATGGGCTAAGAGCAGCTTTGGATCTCATCTTTGAGGAGGGGCTCGACAATGTCATCGAAAGGCATCATCGTTTAGGAAAGGCCACAAGG
>Pitcairnia_BRC070_Pitcairnia_wendlandii                                                                           
TCGCAGAAAGCTCTTTCCCTGCCTACTGGAATGGGCATTGTTTGCGCGAGCCCGAAAGCTCTAGAAGCTTCCAAAACAGCCAAGTCGGTCAGGGTTTTCTTCGACTGGAATGACTACTTGAAGTTCTACAAGATCGGAACTTACTGGCCTTACACGCCGTCCATCCAACTACTTTACGGGCTAAGAGCAGCTTTGGATCTCATCTTTGAGGAGGGGCTCGACAATGTCATCGAAAGGCACCGTCGTTTAGGAAAGGCCACAAGG
>Pitcairnia_BRC119_Pitcairnia_elvirae                                                                              
TCGCAGAAAGCTCTTTCCCTGCCTACTGGAATGGGCATTGTTTGCGCGAGCCCGAAAGCTCTAGAAGCTTCCAAAACAGCCAAGTCGGTCAGGGTTTTCTTCGACTGGAATGACTACTTGAAGTTCTACAAGCTCGGAACTTACTGGCCTTACACTCCTTCCATCCAACTACTTTATGGGCTAAGAGCAGCTTTGGATCTCATCTTTGAGGAGGGGCTCGACAATGTCATCGAAAGGCATCGTCGTTTAGGAAAGGCCACAAGG
>Pitcairnia_BRC122_Pitcairnia_elliptica                                                                            
TCGCAGAAAGCTCTTTCCCTGCCTACTGGAATGGGCATTGTTTGCGCGAGCCCGAAAGCTCTAGAAGCTTCCAAAACAGCCAAGTCGGTCAGGGTTTTCTTCGACTGGAATGACTACTTGAAGTTCTACAAGCTCGGAACTTACTGGCCTTACACTCCTTCCATCCAACTACTTTATGGGCTAAGAGCAGCTTTGGATCTCATCTTTGAGGAGGGGCTCGACAATGTCATCGAAAGGCATCGTCGTTTAGGAAAGGCCACAAGG
>Pitcairnia_BRC113_Picairnia_nigra                                                                                 
TCGCAGAAAGCTCTTTCCCTGCCTACTGGAATGGGCATTGTTTGCGCGAGCCCGAAAGCTCTAGAAGCTTCCAAAACAGCCAAGTCGGTCAGGGTTTTCTTCGACTGGAATGACTACTTGAAGTTCTACAAGCTCGGAACTTACTGGCCTTACACGCCGTCCATCCAACTACTTTATGGGCTAAGAGCAGCTTTGGACCTCATCTTTGAGGAGGGGCTCGACAATGTCATCGAAAGGCACCATCGTTTAGGAAAGGCCACAAGG
>Portea_Gravisia_clade_BE070_Canistrum_aurantiacum                                                           
TCGCAGAAAGCTCTTTCCCTGCCTACTGGAATGGGCATTCTCTGCGCGAGCCCGAAAGCTCTAGAAGCTTCCAAAACAGCCAAGTCGGTCAGGGTTTTCTTCGACTGGAATGACTACTTGAAGTTCTACAAGCTCGGAACTTACTGGCCTTACACGCCGTCCATCCAACTGCTTTACGGGCTGAGAGCAGCTTTGGATCTCATCTTTGAGGAGGGGCTCGACAACGTCATCGAAAGGCACCGTCGTTTAGGAAAGGCCACAAGG
>Portea_Gravisia_clade_BE090_Aechmea_guainumbiorum                                                           
TCGCAGAAAGCTCTTTCCCTGCCTACTGGAATGGGCATTCTCTGCGCGAGCCCGAAAGCTCTAGAAGCTTCCAAAACAGCCAAGTCGGTCAGGGTTTTCTTCGACTGGAATGACTACTTGAAGTTCTACAAGCTCGGAACTTACTGGCCTTACACGCCGTCCATCCAACTGCTTTACGGGCTGAGAGCAGCTTTGGATCTCATCTTTGAGGAGGGGCTCGACAACGTCATCGAAAGGCACCGTCGCTTAGGAAAGGCCACAAGG
>Portea_Gravisia_clade_BE088_Portea_filifera                                                                   
TCGCAGAAAGCTCTTTCCCTGCCTACTGGAATGGGCATTCTCTGCGCGAGCCCGAAAGCTCTAGAAGCTTCCAAAACAGCCAAGTCGGTCAGGGTTTTCTTCGACTGGAATGACTACTTGAAGTTCTACAAGCTCGGAACTTACTGGCCTTACACGCCGTCCATCCAACTGCTTTACGGGCTGAGAGCAGCTTTGGATCTCATCTTTGAGGAGGGGCTCGACAACGTCATCGAAAGGCACCGTCGCTTAGGAAAGGCCACAAGG
>Portea_Gravisia_clade_BE176_Aechmea_eurycorymbus                                                            
TCGCAGAAAGCTCTTTCCCTGCCTACTGGAATGGGGATTCTCTGCGCGAGCCCGAAAGCTCTTGAAGCTTCCAAAACAGCCAAGTCGGTCAGGGTTTTCTTCGACTGGAATGACTACTTGAAGTTCTACAAGCTCGGAACTTACTGGCCTTACACGCCGTCCATCCAACTGCTTTACGGGCTGAGAGCAGCTTTGGATCTCATCTTTGAGGAGGGGCTCGACAACGTCATCGAAAGGCACCGTCGCTTAGGAAAGGCCACAAGG
>Portea_Gravisia_clade_BE058_Aechmea_costantinii                                                             
TCGCAGAAAGCTCTTTCCCTGCCTACTGGAATGGGCATTCTYTGCGCGAGCCCGAAAGCTTTAGAAGCTTCCAAAACAGCCAAGTCGGTCAGGGTTTTCTTCGACTGGAATGACTACTTGAAGTTCTACAAGCTCGGAACTTACTGGCCTTACACGCCGTCCATCCAACTGCTTTACGGGCTGAGAGCAGCTTTGGATCTCATCTTTGAGGAGGGGCTCGACAACGTCATCGAAAGGCACCGTCGCTTAGGAAAGGCCACAAGG
>Portea_Gravisia_clade_BE182_Portea_kermesina                                                                  
TCGCAGAAAGCTCTTTCCCTGCCTACTGGAATGGGCATTCTCTGCGCGAGCCCGAAAGCTCTAGAAGCTTCCAAAACAGCCAAGTCGGTCAGGGTTTTCTTCGACTGGAATGACTACTTGAAGTTCTACAAGCTCGGAACTTACTGGCCTTACACGCCGTCCATCCAACTGCTTTACGGGCTGAGAGCAGCTTTGGATCTCATCTTTGAGGAGGGGCTCGACAACGTCATCGAAAGGCACCGTCGCTTAGGAAAGGCCACAAGG
>Portea_Gravisia_clade_BE082_Aechmea_cephaloides                                                             
TCGCAGAAAGCTCTTTCCCTGCCTACTGGAATGGGCATTCTCTGCGCGAGCCCGAAAGCTCTAGAAGCTTCCAAAACAGCCAAGTCGGTCAGGGTTTTCTTCGACTGGAATGACTACTTGAAGTTCTACAAGCTCGGAACTTACTGGCCTTACACGCCGTCCATCCAACTGCTTTACGGGCTGAGAGCAGCTTTGGATCTCATCTTTGAGGAGGGGCTCGACAACGTCATCGAAAGGCACCGTCGCTTAGGAAAGGCCACAAGG
>Portea_Gravisia_clade_BE101_Aechmea_aquilega                                                                
TCGCAGAAAGCTCTTTCCCTGCCTACTGGAATGGGCATTCTCTGCGCGAGCCCGAAAGCTCTAGAAGCTTCCAAAACAGCCAAGTCGGTCAGGGTTTTCTTCGACTGGAATGACTACTTGAAGTTCTACAAGCTCGGAACTTACTGGCCTTACACGCCGTCCATCCAACTGCTTTACGGGCTGAGAGCAGCTTTGGATCTCATCTTTGAGGAGGGGCTCGACAACGTCATCGAAAGGCACCGTCGCTTAGGAAAGGCCACAAGG
>Portea_Gravisia_clade_BE243_Aechmea_leptantha                                                               
TCGCAGAAAGCTCTTTCCCTGCCTACTGGAATGGGCATTCTCTGCGCAAGCCCGAAAGCTCTAGAAGCTTCCAAAACAGCCAAGTCGGTCAGGGTTTTCTTCGACTGGAATGACTACTTGAAGTTCTACAAGCTCGGAACTTACTGGCCTTACACGCCGTCCATCCAACTACTTTACGGGCTGAGAGCAGCTTTGGATCTCATCTTTGAGGAGGGGCTCGACAACGTCATCGAAAGGCACCGTCGCTTAGGAAAGGCCACAAGG
>Portea_Gravisia_clade_BE393_Aechmea_blanchetiana                                                            
TCGCAGAAAGCTCTTTCCCTGCCTACTGGAATGGGCATTCTCTGCGCGAGCCCGAAAGCTCTAGAAGCTTCCAAAACAGCCAAGTCGGTCAGGGTTTTCTTCGACTGGAATGACTACTTGAAGTTCTACAAGCTCGGAACTTACTGGCCTTACACGCCGTCCATCCAACTACTTTACGGGCTGAGAGCAGCTTTGGATCTTATCTTTGAGGAGGGGCTCGACAACGTCATCGAAAGGCACCGTCGCTTAGGAAAGGCCACAAGG
>Portea_Gravisia_clade_BB113_Aechmea_chrysocoma                                                              
TCGCAGAAAGCTCTTTCCCTGCCTACTGGAATGGGCATTCTCTGCGCGAGCCCGAAAGCTCTAGAAGCTTCCAAAACAGCCAAGTCGGTCAGGGTTTTCTTCGACTGGAATGACTACTTGAAGTTCTACAAGCTCGGAACTTACTGGCCTTACACGCCGTCCATCCAACTGCTTTACGGGCTGAGAGCAGCTTTGGATCTCATCTTTGAGGAGGGGCTCGACAACGTCATCGAAAGGCACCGTCGCTTAGGAAAGGCCACAAGG
>Portea_Gravisia_clade_BE249_Aechmea_amicorum                                                                
TCGCAGAAAGCTCTTTCCCTGCCTACTGGAATGGGCATTCTCTGCGCGAGCCCGAAAGCTCTAGAAGCTTCCAAAACAGCCAAGTCGGTCAGGGTTTTCTTCGACTGGAATGACTACTTGAAGTTCTACAAGCTCGGAACTTACTGGCCTTACACGCCGTCCATCCAACTGCTTTACGGGCTGAGAGCAGCTTTGGATCTCATCTTTGAGGAGGGGCTCGACAACGTCATCGAAAGGCACTGTCGCTTAGGAAAGGCCACAAGG
>Portea_Gravisia_clade_BE069_Aechmea_catendensis                                                             
TCGCAGAAAGCTCTTTCCCTGCCTACTGGAATGGGCATTCTCTGTGCGAGCCCGAAAGCTTTAGAAGCTTCCAAAACAGCCAAGTCGGTCAGGGTTTTCTTCGACTGGAATGACTACTTGAAGTTCTACAAGCTCGGAACTTACTGGCCTTACACGCCGTCCATCCAACTGCTTTACGGGCTGAGAGCAGCTTTGGATCTCATCTTTGAGGAGGGGCTCGACAACGTCATCGAAAGGCATCGTCGCTTAGGAAAGGCCACAAGG
>Portea_Gravisia_clade_BE184_Portea_grandiflora                                                                
TCGCAGAAAGCTCTTTCCCTGCCTACTGGAATGGGCATTCTCTGCGCGAGCCCGAAAGCTCTAGAAGCTTCCAAAACAGCCAAGTCGGTCAGGGTTTTCTTCGACTGGAATGACTACTTGAAGTTCTACAAGCTCGGAACTTACTGGCCTTACACGCCGTCCATCCAACTGCTTTACGGGCTGAGAGCAGCYTTGGATCTCATCTTTGAGGAGGGGCTCGACAACGTCATCGAAAGGCACCGTCGCTTAGGAAAGGCCACAAGG
>Portea_Gravisia_clade_BE419_Portea_fosteriana                                                                 
TCGCAGAAAGCTCTTTCCCTGCCTACTGGAATGGGCATTCTCTGCGCGAGCCCRAAAGCTCTAGAAGCTTCCAAAACAGCCAAGTCGGTCAGGGTTTTCTTCGACTGGAATGACTACTTGAAGTTCTACAAGCTCGGAACTTACTGGCCTTACACGCCGTCCATCCAACTGCTTTACGGGCTGAGAGCAGCYTTGGATCTCATCTTTGAGGAGGGGCTCGACAACGTCATCGAAAGGCACCGTCGCTTAGGAAAGGCCACAAGG
>Portea_Gravisia_clade_BE096_Portea_silveirae                                                                  
TCGCAGAAAGCTCTTTCCCTGCCTACTGGAATGGGCATTCTCTGCGCGAGCCCGAAAGCTCTAGAAGCTTCCAAGACAGCCAAGTCGGTCAGGGTTTTCTTCGACTGGAATGACTACTTGAAGTTCTACAAGCTCGGAACTTACTGGCCTTACACGCCGTCCATCCAACTGCTTTACGGGCTGAGAGCAGCYTTGGATCTCATCTTTGAGGAGGGGCTCGACAACGTCATCGAAAGGCACCGTCGCTTAGGAAAGGCCACAAGG
>Portea_Gravisia_clade_BE091_Aechmea_discordiae                                                              
TCGCAGAAAGCTCTTTCCCTGCCTACTGGAATGGGCATTCTCTGCGCGAGCCCGAAAGCTCTAGAAGCTTCCAAAGCAGCCAAGTCGGTCAGGGTTTTCTTCGACTGGAATGACTACTTGAAGTTCTACAAGCTCGGAACTTACTGGCCTTACACGCCGTCCATCCAACTGCTTTACGGGCTGAGAGCAGCTTTGGATCTCATCTTTGAGGAGGGGCTCGACAACGTCATCGAAAGGCACCGTCGCTTAGGAAAGGCCACAAGG
>Portea_Gravisia_clade_BE092_Portea_nana                                                                       
TCGCAGAAAGCTCTTTCCCTGCCTACTGGAATGGGCATTCTCTGCGCGAGCCCGAAAGCTCTAGAAGCTTCCAAAACRGCCAAGTCGGTCAGGGTTTTCTTCGACTGGAATGACTACTTGAAGTTCTACAAGCTCGGAACTTACTGGCCTTACACGCCGTCCATCCAACTGCTTTACGGGCTGAGAGCAGCTTTGGATCTCATCTTTGAGGAGGGGCTCGACAACGTCATCGAAAGGCACCGTCGCTTAGGAAAGGCCACAAGG
>Portea_Gravisia_clade_BE073_Canistrum_alagoanum                                                             
TCGCAGAAAGCTCTTTCCCTGCCTACTGGAATGGGCATTCTCTGCGCGAGCCCGAAAGCTCTAGAAGCTTCCAAAACAGCCAAGTCGGTCAGGGTTTTCTTCGAYTGGAATGACTACTTGAAGTTCTACAAGCTCGGAACTTACTGGCCTTACACGCCGTCCATCCAACTGCTTTACGGGCTGAGAGCAGCTTTGGATCTCATCTTTGAGGAGGGGCTCGACAACGTCATCGAAAGGCACCGTCGCTTAGGAAAGGCCACAAGG
>13_Cucullatanthus_group_BE582_Quesnelia_tubifolia                                                      
TCGCAGAAAGCTCTYTCCCTGCCTACCGGAATGGGCATTCTCTGCGCGAGCCCGAAAGCTCTAGAAGCTTCCAAAACAGCCAAGTCGGTCAGGGTTTTCTTCGACTGGAATGACTACTTGAAGTTCTACAAGCTCGGAACTTACTGGCCTTACACGCCGTCCATCCAACTGCTTTACGGGCTGAGAGCAGCTTTGGATCTCATCTTTGAGGAGGGGCTCGACAACGTCRTCGAAAGGCATCGTCGCTTAGGAAAGGCCACAAGG
>Quesnelia_BE060_Quesnelia_testudo                                  
TCGCAGAAAGCTCTTTCCCTGCCTACTGGAATGGGCATTCTCTGCGCGAGCCCGAAAGCTCTAGAAGCTTCCAAAACAGCCAAGTCGGTCAGGGTTTTYTTCGACTGGAATGACTACTTGAAGTTCTACAAGCTCGGAACTTACTGGCCTTACACGCCGTCCATCCAACTGCTTTACGGGCTGAGAGCAGCTTTGGATCTCATCTTTGAGGAGGGGCTCGACAATGTCATCGAAAGGCATCGTCGCTTAGGAAAGGCCACAAGG
>Quesnelia_BE072_Quesnelia_conquistensis                            
TCGCAGAAAGCTCTTTCCCTGCCTACTGGAATGGGCATTCTCTGCGCGAGCCCGAAAGCTCTGGAAGCTTCCAAAACAGCCAAGTCGGTCAGGGTTTTCTTCGACTGGAATGATTACTTGAAGTTCTACAAGCTCGGAACTTACTGGCCTTACACGCCGTCCATCCAACTGCTTTACGGGCTGAGAGCAGCTTTGGACCTCATCTTTGAGGAGGGGCTCGACAATGTCATCGAAAGGCATCGTCGCTTAGGAAAGGCCACAAGG
>Quesnelia_BE622_Quesnelia_edmundoi_var_edmundoi                                          
TCGCAGAAAGCTCTTTCCCTGCCTACTGGAATGGGCATTCTCTGCGCGAGCCCGAAAGCTCTGGAAGCTTCCAAAACAGCCAAGTCGGTCAGGGTTTTCTTCGACTGGAGTGACTACTTGAAGTTCTACAAGCTCGGAACTTACTGGCCTTACACGCCGTCCATCCAACTGCTTTACGGGCTGAGAGCAGCGTTGGATCTCATCTTTGAGGAGGGGCTCGACAATGTCATCGAAAGGCATCGTCGCTTAGGAAAGGCCACAAGG
>Quesnelia_BE112_Quesnelia_koltesii                
TCGCAGAAAGCTCTTTCCCTGCCTACTGGAATGGGCATTCTTTGCGCGAGCCCGAAAGCTCTAGAAGCTTCCAAAACAGCCAAGTCGGTCAGGGTTTTCTTCGACTGGAATGACTACTTGAAGTTCTACAAGCTCGGAACTTACTGGCCTTACACGCCGTCCATCCAACTGCTTTACGGGCTGAGAGCAGCTTTGGATCTCATCTTTGAGGAGGGGCTCGACAACGTCATCGAAAGGCACCGTCGCTTAGGAAAGGCCACAAGG
>Quesnelia_BE049_Quesnelia_edmundoi_var_rubrobracteata                                    
TCGCAGAAAGCTCTTTCCCTGCCTACTGGAATGGGCATTCTCTGCGCGAGCCCGAAAGCTCTAGAAGCTTCCAAAACAGCCAAGTCGGTCAGGGTTTTCTTCGACTGGAATGACTACTTGAAGTTCTACAAGCTCGGAACTTACTGGCCTTACACGCCGTCCATCCAACTGCTTTACGGGCTGAGAGCAGCTTTGGATCTCATCTTTGAGGAGGGGCTCGACAATGTCATCGAAAGGCATCGTCGCTTAGGAAAGGCCACAAGG
>Quesnelia_BE065_Quesnelia_humilis                       
TCGCAGAAAGCTCTTTCCCTGCCTACTGGAATGGGCATTCTCTGCGCGAGCCCGAAAGCTCTAGAAGCTTCCAAAACAGCCAAGTCGGTCAGGGTTTTYTTYGACTGGAATGACTACTTGAAGTTCTACAAGCTCGGAACTTACTGGCCTTACACGCCGTCCATCCAACTGCTTTACGGCCTGAGAGCAGCTTTGGACCTCATCTTTGAGGAGGGGTTCGACAATGTCATCGAAAGGCATCGTCGCTTAGGAAAGGCCACAAGG
>Quesnelia_BE533_Quesnelia_kautskyi    
TCGCAGAAAGCTCTTTCCCTGCCTACTGGAATGGGCATTCTCTGCGCGAGCCCGAAAGCTCTAGAAGCTTCCAAAACAGCCAAGTCGGTCAGGGTTTTCTTCGACTGGAATGACTACTTGAAGTTCTACAAGCTCGGAACTTACTGGCCTTACACGCCGTCCATCCAACTGCTTTATGGGCTGAGAGCAGCTTTGGATCTCATCTTCGAGGAGGGGCTCGACAATGTCATCGAAAGGCATCGTCGCTTAGGAAAGGCCACAAGG
>Quesnelia_BE071_Quesnelia_liboniana   
TCGCAGAAAGCTCTTTCCCTGCCTACTGGAATGGGCATTCTCTGCGCGAGCCCGAAAGCTCTAGAAGCTTCCRAAACAGCCAAGTCGGTCAGGGTTTTCTTCGACTGGAATGACTACTTGAAGTTCTACAAGCTCGGAACTTACTGGCCTTACACGCCGTCCATCCAACTGCTTTACGGGCTGAGAGCAGCTTTGGATCTCATCTTTGAGGAGGGGCTCGACAATGTCATCGAAAGGCATCGTCGCTTAGGAAAGGCCACAAGG
>Quesnelia_BE292_Quesnelia_clavata                 
TCGCAGAAAGCTCTTTCCCTGCCTACTGGAATGGGCATTCTCTGCGCGAGCCCGAAAGCTCTAGAAGCTTCCAAAACAGCCAAGTCGGTCAGGGTTTTCTTCGACTGGAATGACTACTTGAAGTTCTACAAGCTCGGAACTTACTGGCCTTACACGCCGTCCATCCAACTGCTTTACGGGCTGAGAGCAGCTTTGGATCTCATCTTTGAGGAGGGGCTCGACAACGTCATCGAAAGGCATCGTCGCTTAGGAAAGGCCACAAGG
>Quesnelia_BE094_Quesnelia_lateralis   
TCGCAGAAAGCTCTTTCCCTGCCTACTGGAATGGGCATTCTCTGCGCGAGCCCGAAAGCTCTAGAAGCTTCCAAAACAGCCAAGTCGGTCAGGGTTTTCTTCGACTGGAATGACTACTTGAAGTTCTACAAGCTCGGAACTTACTGGCCTTACACGCCGTCCATCCAACTGCTTTACGGGCTGAGAGCAGCTTTGGATCTCATCTTTGAGGAGGGGCTCGACAATGTCATCGAAAGGCATCGTCGCTTAGGAAAGGCCACAAGG
>Racinaea_BRC208_Racinaea_fraseri                                                                    
TCGCAGAAAGCACTTTCCCTGCCTACTGGAATGGGCATTGTTTGCGCGAGCCCGAAAGCTCTAGAAGCTTCCAAAAATGCCAAGTCGGTCAGAGTTTTCTTCGACTGGAATGACTACTTGAAGTTCTACAAGCTTGGAACTTACTGGCCGTATACGCCTTCCATCCAACTACTTTACGGGCTAAGAGCAGCTTTGGATCTCATCTTTGAGGAGGGGCTCGAAAATGTCATCGAAAGGCATCGTCGTTTAGGAAAGGCCACGAGG
>Racinaea_BRC271_Racinaea_multiflora                                                                 
TCGCAGAAAGCACTTTCCCTGCCTACTGGAATGGGCATTGTTTGCGCGAGCCCGAAAGCTCTAGAAGCTTCCAAAAATGCYAAGTCGGTCAGAGTTTTCTTCGACTGGAATGACTACTTGAAGTTCTACAAGCTTGGAACTTACTGGCCGTATACGCCTTCCATCCAACTACTTTACGGGCTAAGAGCAGCTTTGGATCTCATCTTTGAGGAGGGGCTCGAAAATGTCATCGAAAGGCATCATCGTTTAGGAAAGGCCACGAGG
>Ronnbergia_BE408_Ronnbergia_fraseri                                                
TCGCAGAAAGCTCTTTCCCTGCCTACTGGAATGGGGATTCTCTGCGCGAGCCCGAAAGCTCTAGAAGCTTCCAAAACAGCCAAGTCGGTCAGGGTTTTCTTCGACTGGAATGACTACTTGAAGTTCTACAAGCTCGGAACTTACTGGCCTTACACGCCTTCCATCCAACTACTTTACGGGCTGAGAGCAGCTCTGGATCTCATCTTTGAGGAGGGGCTYGACAATGTCATCGAAAGGCATCGTCGCTTAGGAAAGGCCACAAGG
>Ronnbergia_BE423_Ronnbergia_petersii                                               
TCGCAGAAAGCTCTTTCCCTGCCTACTGGGATGGGCATTCTTTGCGCCAGCCCGAAAGCTCTAGAAGCTTCCAAAACAGCCAAGTCGGTCAGGGTTTTCTTCGACTGGAACGACTACTTGAAGTTCTACAAGCTCGGAACTTACTGGCCTTACACGCCTTCCATCCAACTACTTTACGGGCTGAGAGCAGCTTTGGATCTCATCTTTGAGGAGGGGCTCGACAATGTCATCGAAAGGCACCGTCGCTTAGGAAAGGCCACGAGG
>Tillandsia_biflora_complex_BRC205_Tillandisa_denudata                                                                             
TCGCAGAAAGCACTTTCCCTGCCTACTGGAATGGGCATTGTTTGCGCGAGCCCGAAAGCTCTGGAAGCTTCCAAAAATGCCAAGTCGGTCAGAGTTTTCTTCGACTGGAATGACTACTTGAAGTTCTACAAGCTTGGAACTTACTGGCCGTATACGCCTTCCATCCAACTACTTTACGGGCTAAGAGCAGCTTTGGATCTCATCTTTGAGGAGGGGCTCGAAAATGTCATCGAAAGGCATCATCGTTTAGGAAAGGCCACGAGG
>Tillandsia_biflora_complex_BRC170_Tillandsia_fendleri                                                                             
TCGCAGAAAGCACTTTCCCTGCCTACTGGAATGGGCATTGTTTGCGCGAGCCCGAAAGCTCTAGAAGCTTCCAAAAATGCCAAGTCGGTCAGAGTTTTCTTCGACTGGAATGACTACTTGAAGTTCTACAAGCTCGGAACTTACTGGCCGTATACGCCTTCCATCCAACTACTTTACGGGCTAAGAGCAGCTTTGGATCTCATCTTTGAGGAGGGGCTCGAAAATGTCATCGAAAGGCATCGTCGTTTAGGAAAGGCCACGAGG
>Tillandsia_biflora_complex_BRC367_Tillandsia_lajensis                                                
TCGCAGAAAGCACTTTCCCTGCCTACTGGAATGGGCATTGTTTGCGCGAGCCCGAAAGCTCTAGAAGCTTCCAAAACTGCCAAGTCGGTCAGAGTTTTCTTCGACTGGAATGACTACTTGAAGTTCTACAAGCTTGGAACTTACTGGCCGTATACGCCTTCCATCCAACTACTTTACGGGCTAAGAGCAGCTTTGGATCTCATCTTTGAGGAGGGGCTCGAAAATGTCATCGAAAGGCATCATCGTTTAGGAAAGGCCACGAGG
>Tillandsia_biflora_complex_BRC202_Tillandisa_macbrideana                                                                     
TCGCAGAAAGCACTTTCCCTGCCTACTGGAATGGGCATTGTTTGCGCGAGCCCGAAAGCTCTGGAAGCTTCCAAAAATGCCAAGTCGGTCAGAGTTTTCTTCGACTGGAATGACTACTTGAAGTTCTACAAGCTTGGAACTTACTGGCCGTATACGCCTTCCATCCAACTACTTTACGGGCTAAGAGCAGCTTTGGATCTCATCTTTGAGGAGGGGCTCGAAAATGTCATCGATAGGCATCGTCGTTTAGGAAAGGCCACGAGG
>Tillandsia_gardneri_complex_BRC339_Tillandsia_gardneri                                          
TCGCAGAAAGCACTTTCCCTGCCTACTGGAATGGGCATTGTTTGCGCGAGCCCGAAAGCTCTAGAAGCTTCCAAAAATGCCAAGTCGGTCAGAGTTTTCTTCGACTGGAATGACTACTTGAAGTTCTACAAGCTTGGAACTTACTGGCCGTATACGCCTTCCATCCAACTACTTTACGGGCTAAGAGCAGCTTTGGATCTCATCTTTGAGGAGGGCCTCGAAAATGTCATCGATAGGCATCGTCGTTTAGGAAAGGCCACGAGG
>Tillandsia_gardneri_complex_BRC325_Tillandsia_edithae                                                
TCGCAGAAAGCACTTTCCCTGCCTACTGGAATGGGCATTGTTTGCGCGAGCCCGAAAGCTCTAGAAGCTTCCAAAAATGCCAAGTCGGTCAGAGTTTTCTTCGACTGGAATGACTACTTGAAGTTCTACAAGCTTGGAACTTACTGGCCGTATACGCCTTCCATCCAACTACTTTACGGGCTAAGAGCAGCTTTGGATCTCATCTTTGAGGAAGGGCTCGAAAATGTCATCGATAGGCATCGTCGTTTAGGAAAGGCCACGAGG
>BRC343_Tillandsia_caerulea                                                                             
TCGCAGAAAGCACTTTCCCTGCCTACTGGAATGGGCATTGTTTGCGCGAGCCCGAAAGCTCTAGAAGCTTCCAAAAATGCCAAGTCGGTCAGAGTTTTCTTCGACTGGAATGACTACTTGAAGTTCTACAAGCTTGGAACTTACTGGCCGTATACGCCTTCCATCCAACTACTTTACGGGCTAAGAGCAGCTTTGGATCTCATCTTTGAGGAGGGGCTCGAAAATGTCATCGAAAGGCATCATCGTTTAGGAAAGGCCACGAGG
>Tillandsia_purpurea_complex_BRC315_Tillandsia_aurea                                                 
TCGCAGAAAGCACTTTCCCTGCCTACTGGAATGGGCATTGTTTGCGCGAGCCCGAAAGCCCTAGAAGCTTCCAAAAATGCAAAGTCGGTCAGAGTTTTCTTCGACTGGAATGACTACTTGAAGTTCTACAAGCTTGGAACTTACTGGCCGTATACGCCTTCCATCCAACTACTTTACGGGCTAAGAGCAGCTTTGGATCTCATCTTTGAGGAGGGGCTCGAAAATGTCATCGAAAGGCATCATCGTTTAGGAAAGGCCACGAGG
>Tillandsia_purpurea_complex_BRC175_Tillandsia_cacticola                                             
TCGCAGAAAGCACTTTCCCTGCCTACTGGAATGGGCATTGTTTGCGCGAGCCCGAAAGCTCTAGAAGCTTCYAAAAATGCCAAGTCGGTCAGAGTTTTCTTCGACTGGAATGACTACTTGAAGTTCTACAAGCTTGGAACTTACTGGCCGTATACGCCTTCCATCCAACTACTTTACGGGCTWAGAGCAGCTTTGGATCTCATCTTTGAGGAGGGGCTCGAAAATGTCATCGAAAGRCATCATCGTTTAGGAAAGGCCACGAGG
>Tillandsia_purpurea_BRC323_Tillandisa_marconae                                                                             
TCGCAGAAAGCACTTTCCCTGCCTACTGGAATGGGCATTGTTTGCGCGAGCCCGAAAGCTCTGGAAGCTTCCAAAAATGCCAAGTCGGTCAGAGTTTTCTTCGACTGGAATGACTACTTGAAGTTCTACAAGCTTGGAACTTACTGGCCGTATACGCCTTCCATCCAACTACTTTACGGGCTAAGAGCAGCTTTGGATCTCATCTTTGAGGAGGGCCTCGAAAATGTCATCGAAAGGCATCGTCGTTTAGGAAAGGCCACGAGG
>Tillandsia_purpurea_complex_BRC299_Tillandsia_purpurea                                              
TCGCAGAAAGCACTTTCCCTGCCTACTGGAATGGGCATTGTTTGCGCGAGCCCGAAAGCTCTAGAAGCTTCCAAAAATGCCAAGTCGGTCAGAGTTTTCTTCGACTGGAATGACTACTTGAAGTTCTACAAGCTCGGAACTTACTGGCCGTATACGCCTTCCATCCAACTACTTTACGGGCTAAGAGCAGCTTTGGATCTCATCTTTGAGGAGGGGCTCGAAAATGTCATCGAAAGGCATCATCGTTTAGGAAAGGCCACGAGG
>Tillandsia_rauhii_complex_BRC186_Tillandsia_rauhii                                                   
TCGCAGAAAGCACTTTCCCTGCCTACTGGAATGGGCATTGTTTGCGCGAGCCCGAAAGCTCTGGAAGCTTCCAAAAATGCCAAGTCGGTCAGAGTTTTCTTCGACTGGAATGACTACTTGAAGTTCTACAAGCTTGGAACTTACTGGCCGTATACGCCTTCCATCCAACTACTCTACGGGCTAAGAGCAGCTTTGGATCTCATCTTTGAGGAGGGGCTCGAAAATGTCATCGAAAGGCATCGTCGTTTAGGAAAGGCCACGAGG
>Tillandsia_rauhii_complex_BRC210_Tillandsia_teres                                                    
TCGCAGAAAGCACTTTCCCTGCCTACTGGAATGGGCATTGTTTGCGCGAGCCCGAAAGCTCTGGAAGCTTCYAAAAATGCCAAGTCGGTCAGAGTTTTCTTCGACTGGAATGACTACTTGAAGTTCTACAAGCTTGGAACTTACTGGCCGTATACGCCTTCCATCCAACTACTCTACGGGCTAAGAGCAGCTTTGGATCTCATCTTTGAGGAGGGGCTCGAAAATGTCATCGAAAGGCATCGTCGTTTAGGAAAGGCCACGAGG
>Tillandsia_sphaerocephala_complex_BRC286_Tillandsia_sphaerocephala                                   
TCGCAGAAAGCACTTTCCCTGCCTACTGGAATGGGCATTGTTTGCGCGAGCCCGAAAGCTCTGGAAGCTTCCAAAAATGCCAAGTCGGTCAGAGTTTTCTTCGACTGGAATGACTACTTGAAGTTCTACAAGCTTGGAACTTACTGGCCGTATACGCCTTCCATCCAACTACTTTACGGGCTAAGAGCAGCTTTGGATCTCATCTTTGAGGAGGGGCTCGAAAATGTCATCGAAAGGCATCGTCGTTTAGGAAAGGCCACGAGG
>Tillandsia_sphaerocephala_complex_BRC435_Tillandsia_nana                                             
TCGCAGAAAGCACTTTCCCTGCCTACTGGAATGGGCATTGTTTGCGCGAGCCCGAAAGCTCTGGAAGCTTCCAAAAATGCCAAGTCGGTCAGAGTTTTCTTCGACTGGAATGACTACTTGAAGTTCTACAAGCTTGGAACTTACTGGCCGTATACGCCTTCCATCCAACTACTTTACGGGCTAAGAGCAGCTTTGGATCTCATCTTTGAGGAGGGGCTCGAAAATGTCATCGAAAGGCATCGTCGTTTAGGAAAGGCCACGAGG
>Tillandsia_sphaerocephala_complex_BRC303_Tillandsia_pseudomicans                                     
TCGCAGAAAGCACTTTCCCTGCCTACTGGAATGGGCATTGTTTGCGCGAGCCCGAAAGCTCTAGAAMCTTCCAAAAATGCCAAGTCGGTCAGAGTTTTCTTCGACTGGAATGACTACTTGAAGTTCTACAAGCTTGGAACTTACTGGCCGTATACGCCTTCCATCCAACTACTTTACGGGCTAAGAGCAGCTTTGGATCTCATCTTTGAGGAGGGGCTCGAAAATGTCATCGATAGGCATCGTCGTTTAGGAAAGGCCACGAGG
>Tillandsia_subg_Aerobia_BRC320_Tillandsia_didisticha                                                 
TCGCAGAAAGCACTTTCCCTGCCTACTGGAATGGGCATTGTTTGCGCGAGCCCGAAAGCTCTGGAAGCTTCCAAAAATGCCAAGTCGGTCAGAGTTTTCTTCGACTGGAATGACTACTTGAAGTTCTACAAGCTTGGAACTTACTGGCCGTATACGCCTTCCATCCAACTACTTTACGGGCTAAGAGCAGCTTTGGATCTCATCTTTGAGGAGGGGCTCGAAAATGTCATCGAAAGGCATCGTCGTTTAGGAAAGGCCACGAGG
>Tillandsia_subg_Aerobia_BRC347_Tillandsia_bermejoensis                                               
TCGCAGAAAGCACTTTCCCTGCCTACTGGAATGGGCATTGTTTGTGCGAGCCCGAAAGCTCTGGAAGCTTCCAAAAATGCCAAGTCGGTCAGAGTTTTCTTCGACTGGAATGACTACTTGAAGTTCTACAAGCTTGGAACTTACTGGCCGTATACGCCTTCCATCCAACTACTTTACGGGCTAAGAGCAGCTTTGGATCTCATCTTTGAGGAGGGSCTCGAAAATGTCATCGAAAGGCATCGTCGTTTAGGAAAGGCCACGAGG
>Tillandsia_subg_Aerobia_BRC410_Tillandsia_xiphioides                                                 
TCGCAGAAAGCACTTTCCCTGCCTACTGGAATGGGCATTGTTTGCGCGAGCCCGAAAGCTCTGGAAGCTTCCAAAAATGCCAAGTCGGTCAGAGTTTTCTTCGACTGGAATGACTACTTGAAGTTCTACAAGCTTGGAACTTACTGGCCGTATACGCCTTCCATCCAACTACTTTACGGGCTAAGAGCAGCTTTGGATCTCATCTTTGAGGAGGGGCTCGAAAATGTCATCGAAAGGCATCGTCGTTTAGGAAAGGCCACGAGG
>Tillandsia_subg_Anoplophytum_BRC306_Tillandsia_ixioides                                              
TCGCAGAAAGCACTTTCCCTGCCTACTGGAATGGGCATTGTTTGTGCGAGCCCGAAAGCTCTGGAAGCTTCCAAAAATGCCAAGTCGGTCAGAGTTTTCTTCGACTGGAATGACTACTTGAAGTTCTACAAGCTTGGAACTTACTGGCCGTAYACGCCTTCCATCCAACTACTTTACGGGCTAAGAGCAGCTTTGGATCTCATCTTTGAGGAGGGGCTCGAAAATGTCATCGATAGGCATCGTCGTTTAGGAAAGGCCACGAGG
>Tillandsia_subg_Anoplophytum_BRC185_Tillandsia_tenuifolia                                            
TCGCAGAAAGCACTTTCCCTGCCTACTGGAATGGGCATTGTTTGTGCGAGCCCGAAAGCTCTGGAAGCTTCCAAAAATGCCAAGTCGGTCAGAGTTTTCTTCGACTGGAATGACTACTTGAAGTTCTACAAGCTTGGAACTTACTGGCCGTATACGCCTTCCATCCAACTACTTTACGGGCTAAGAGCAGCTTTAGATCTCATCTTTGAGGAGGGGCTCGAAAATGTCATCGATAGGCATCGTCGTTTAGGAAAGGCCACGAGG
>Tillandsia_subg_Anoplophytum_BRC417_Tillandsia_stricta                                               
TCGCAGAAAGCACTTTCCATGCCTACTGGAATGGGCATTGTTTGTGCGAGCCCGAAAGCTCTGGAAGCTTCCAAAAATGCCAAGTCGGTCAGAGTTTTCTTCGACTGGAATGACTACTTGAAGTTCTACAAGCTTGGAACTTACTGGCCGTATACGCCTTCCATCCAACTACTTTACGGGCTAAGAGCAGCTTTGGATCTCATCTTTGAGGAGGGGCTCGAAAATGTCATCGAAAGGCATCGTCGTTTAGGAAAGGCCACGAGG
>Tillandsia_subg_Anoplophytum_BRC254_Tillandsia_esseriana                                                                            
TCGCAGAAAGCACTTTCCCTGCCTACTGGAATGGGCATTGTTTGCGCGAGCCCGAAAGCTCTGGAAGCTTCCAAAAATGCCAAGTCGGTCAGAGTTTTCTTCGACTGGAATGACTACTTGAAGTTCTACAAGCTTGGAACTTACTGGCCGTATACGCCTTCCATCCAACTACTTTACGGGCTAAGAGCAGCTTTGGATCTCATCTTTGAGGAGGGCCTCGAAAATGTCATCGAAAGACATCGTCGTTTAGGAAAGGCCACGAGG
>Tillandsia_subg_Diaphoranthema_BRC283_Tillandsia_myosura                                                                              
TCGCAGAAAGCACTTTCCCTGCCTACTGGAATGGGCATTGTTTGCGCCAGCCCGAAAGCTCTGGAAGCTTCCAAAAATGCCAAGTCGGTCAGAGTTTTCTTCGACTGGAATGACTACTTGAAGTTCTACAAGCTTGGAACTTACTGGCCGTATACGCCTTCCATCCAACTACTTTACGGGCTAAGAGCAGCTTTGGATCTCATCTTTGAGGAGGGCCTCGAAAATGTCATCGAAAGGCATCGTCGTTTAGGAAAGGCCACGAGG
>Tillandsia_subg_Diaphoranthema_BRC351_Tillandsia_funebris                                            
TCGCAGAAAGCACTTTCCCTGCCTACTGGAATGGGCATTGTTTGCGCGAGCCCGAAAGCTCTGGAAGCTTCCAAAAATGCCAAGTCGGTTAGAGTTTTCTTCGACTGGAATGACTACTTGAAGTTCTACAAGCTTGGAACTTACTGGCCGTATACGCCTTCCATCCAACTACTTTACGGGCTAAGAGCAGCTTTGGATCTCATCTTTGAGGAGGGCCTCGAAAATGTCATCGAAAGGCATCGTCGTTTAGGAAAGGCCACGAGG
>Tillandsia_subg_Diaphoranthema_BRC383_Tillandsia_landbeckii                                          
TCGCAGAAAGCACTTTCCCTGCCTACTGGAATGGGCATTGTTTGCGCGAGCCCGAAAGCTCTGGAAGCTTCCAAAAATGCCAAGTCGGTCAGAGTTTTCTTCGACTGGAATGACTACTTGAAGTTCTACAAGCTTGGAACTTACTGGCCGTATACGCCTTCCATCCAACTACTTTACGGGCTAAGAGCAGCTTTGGATCTCATCTTTGAGGAGGGCCTCGAAAATGTCATCGAAAGGCATCGTCGTTTAGGAAAGGCCACGAGG
>Tillandsia_subg_Diaphoranthema_BRC418_Tillandsia_aizoides                                                                             
TCGCAGAAAGCACTTTCCCTGCCTACTGGAATGGGCATTGTTTGCGCGAGCCCGAAAGCTCTGGAAGCTTCCAAAAATGCCAAGTCGGTTAGAGTTTTCTTCGACTGGAATGACTACTTGAAGTTCTACAAGCTTGGAACTTACTGGCCGTATACGCCTTCCATCCAACTACTTTACGGGCTAAGAGCAGCTTTGGATCTCATCTTTGAGGAGGGCCTCGAAAATGTCATCGAAAGGCATCGTCGTTTAGGAAAGGCCACGAGG
>Tillandsia_subg_Diaphoranthema_BRC241_Tillandsia_rectangula                                                                    
TCGCAGAAAGCACTTTCCCTGCCTACTGGAATGGGCATTGTTTGCGCGAGCCCGAAAGCTCTGGAAGCTTCCAAAAATGCCAAGTCGGTTAGAGTTTTCTTCGACTGGAATGACTACTTGAAGTTCTACAAGCTTGGAACTTACTGGCCGTATACGCCTTCCATCCAACTACTTTACGGGCTAAGAGCAGCTTTGGATCTCATCTTTGAGGAGGGCCTCGAAAATGTCATCGAAAGGCATCGTCGTTTAGGAAAGGCCACGAGG
>Tillandsia_subg_Diaphoranthema_BRC403_Tillandsia_usneoides                                           
TCGCAGAAAGCACTTTCCCTGCCTACTGGAATGGGCATTGTTTGCGCGAGCCCGAAAGCTCTGGAAGCTTCCAAAAATGCCAAGTCGGTCAGAGTTTTCTTCGACTGGAATGACTACTTGAAGTTCTACAAGCTTGGAACTTACTGGCCGTATACGCCTTCCATCCAACTACTTTACGGGCTAAGAGCAGCTTTGGATCTCATCTTTGAGGAGGGCCTCGAAAATGTCATCGAAAGGCATCGTCGTTTAGGAAAGGCCACGAGG
>Tillandsia_subg_Diaphoranthema_BRC224_Tillandsia_mollis                                                                               
TCGCAGAAAGCACTTTCCCTGCCTACTGGAATGGGCATTGTTTGCGCGAGCCCGAAAGCTCTGGAAGCTTCCAAAAATGCCAAGTCGGTCAGAGTTTTCTTCGACTGGAATGACTACTTGAAGTTCTACAAGCTTGGAACTTACTGGCCGTATACGCCTTCCATCCAACTACTTTACGGGCTAAGAGCAGCTTTGGATCTCATCTTTGAGGAGGGCCTCGAAAATGTCATCGAAAGGCATCGTCGTTTAGGAAAGGCCACGAGG
>Tillandsia_subg_Diaphoranthema_BRC424_Tillandsia_capillaris                                          
TCGCAGAAAGCACTTTCCCTGCCTACTGGAATGGGCATTGTTTGCGCGAGCCCGAAAGCTCTGGAAGCTTCCAAAAATGCCAAGTCGGTCAGAGTTTTCTTCGACTGGAATGACTACTTGAAGTTCTACAAGCTTGGAACTTACTGGCCGTATACGCCTTCCATCCAACTACTTTACGGGCTAAGAGCAGCTTTGGATCTCATCTTTGAGGAGGGCCTCGAAAATGTCATCGAAAGGCATCGTCGTTTAGGAAAGGCCACGAGG
>Tillandsia_subg_Diaphoranthema_BRC335_Tillandsia_caliginosa                                                                           
TCGCAGAAAGCACTTTCCCTGCCTACTGGAATGGGCATTGTTTGCGCGAGCCCGAAAGCTCTGGAAGCTTCCAAAAATGCCAAGTCGGTCAGAGTTTTCTTCGACTGGAATGACTACTTGAAGTTCTACAAGCTTGGAACTTACTGGCCGTATACGCCTTCCATCCAACTACTTTACGGGCTAAGAGCAGCTTTGGATCTCATCTTTGAGGAGGGGCTCGAAAATGTCATCGAAAGGCATCGTCGTTTAGGAAAGGCCACGAGG
>Tillandsia_subg_Phytarrhiza_BRC341_Tillandsia_paleacea                                               
TCGCAGAAAGCACTTTCCCTGCCTACTGGAATGGGCATTGTTTGCSCGAGCCCGAAAGCTCTGGAAGCTTCCAAAAATGCCAAGTCGGTCAGAGTTTTCTTCGACTGGAATGACTACTTGAAGTTCTACAAGCTTGGAACTTACTGGCCGTATACGCCTTCCATCCAACTACTTTACGGGCTAAGAGCAGCTTTGGATCTCATCTTTGAGGAGGGCCTCGAAAATGTCATCGAAAGGCATCGTCGTTTAGGAAAGGCCACGAGG
>Tillandsia_subg_Phytarrhiza_BRC460_Tillandsia_streptocarpa                                                                         
TCGCAGAAAGCACTTTCCCTGCCTACTGGAATGGGCATTGTTTGCGCGAGCCCGAAAGCTCTGGAAGCTTCCAAAAATGCCAAGTCGGTCAGAGTTTTCTTCGACTGGAATGACTACTTGAAGTTCTACAAGCTTGGAACTTACTGGCCGTATACGCCTTCCATCCAACTACTTTACGGGCTAAGAGCAGCTTTGGATCTCATCTTTGAGGAGGGCCTCGAAAATGTCATCGAAAGGCATCGTCGTTTAGGAAAGGCCACGAGG
>Tillandsia_subg_Tillandsia_BRC408_Tillandsia_ionantha_(reversed)                                    
TCGCAGAAAGCACTTTCCCTGCCTACTGGAATGGGCATTGTTTGCGCGAGCCCGAAAGCTCTGGAAGCTTCCAAAAATGCCAAGTCGGTCAGAGTTTTCTTCGACTGGAATGACTACTTGAAGTTCTACAAGCTTGGAACTTACTGGCCGTATACGCCTTCCATCCAACTACTCTACGGGCTAAGAGCAGCTTTGGATCTCATCTTCGAGGAGGGGCTCGAAAATGTCATCGAAAGGCATCGTCGTTTAGGAAAGGCCACGAGG
>Tillandsia_subg_Tillandsia_BRC430_Tillandsia_butzii                                                                               
TCGCAGAAAGCACTTTCCCTGCCTACTGGAATGGGCATTGTTTGCGCGAGCCCGAAAGCTCTGGAAGCTTCCAAAAATGCCAAGTCGGTCAGAGTTTTCTTCGACTGGAATGACTACTTGAAGTTCTACAAGCTTGGAACTTACTGGCCGTATACGCCTTCCATCCAACTACTCTACGGGCTAAGAGCAGCTTTGGATCTCATCTTCGAGGAGGGGCTCGAAAATGTCATCGAAAGGCATCGTCGTTTAGGAAAGGCCACGAGG
>12_Tillandsia_subg_Tillandsia_BRC240_Tillandsia_remota_(reversed)                                      
TCGCAGAAAGCACTTTCCCTGCCTACTGGAATGGGCATTGTTTGCGCGAGCCCGAAAGCGCTGGAAGCTTCCAAAAATGCCAAGTCGGTCAGAGTTTTCTTCGACTGGAATGACTACTTGAAGTTCTACAAGCTTGGAACTTACTGGCCGTATACGCCTTCCATCCAACTACTCTACGGGCTAAGAGCAGCTTTGGATCTCATCTTCGAGGAGGGGCTCGAAAATGTCATCGAAAGGCATCGTCGTTTAGGAAAGGCCACGAGG
>Tillandsia_subg_Tillandsia_BRC248_Tillandsia_capitata                                                                             
TCGCAGAAAGCACTTTCCCTGCCTACTGGAATGGGCATTGTTTGCGCGAGCCCGAAAGCTCTGGAAGCTTCCAAAAATGCCAAGTCGGTCAGAGTTTTCTTCGACTGGAATGACTACTTGAAGTTCTACAAGCTTGGAACTTACTGGCCRTATACGCCTTCCATCCAACTACTCTACGGGCTAAGAGCAGCTTTGGATCTCATCTTTGAGGAGGGGCTCGAAAATGTCATCGAAAGGCATCGTCGTTTAGGAAAGGCCACGAGG
>Tillandsia_subg_Tillandsia_BRC333_Tillandsia_magnusiana                                                                           
TCGCAGAAAGCACTTTCCCTGCCTACTGGAATGGGCATTGTTTGCGCGAGCCCGAAAGCGCTGGAAGCTTCCAAAAATGCCAAGTCGGTCAGAGTTTTCTTCGACTGGAATGACTACTTGAAGTTCTACAAGCTTGGAACTTACTGGCCGTATACGCCTTCCATCCAACTACTCTACGGGCTAAGAGCAGCTTTGGATCTCATCTTCGAGGAGGGGCTCGAAAATGTCATCGAAAGGCATCGTCGTTTAGGAAAGGCCACGAGG
>Tillandsia_subg_Tillandsia_BRC311_Tillandsia_tricolor                                                                             
TCGCAGAAAGCACTTTCCCTGCCTACTGGAATGGGCATTGTTTGCGCTAGCCCGAAAGCTCTGGAAGCTTCCAAAAATGCCAAGTCGGTCAGAGTTTTCTTCGACTGGAATGACTACTTGAAGTTCTACAAGCTTGGAACTTACTGGCCGTATACGCCTTCCATCCAACTACTCTACGGGCTAAGAGCAGCTTTGGATCTCATCTTTGAGGAGGGGCTCGAAAATGTCATCGAAAGGCATCGTCGTTTAGGAAAGGCCACGAGG
>Tillandsia_subg_Tillandsia_BRC309_Tillandsia_concolor                                                                             
TCGCAGAAAGCACTTTCCCTGCCTACTGGAATGGGCATTGTTTGCGCGAGCCCGAAAGCTCTGGAAGCTTCCAAAAATGCCAAGTCGGTCAGAGTTTTCTTCGACTGGAATGACTACTTGAAGTTCTACAAGCTTGGAACTTACTGGCCGTATACGCCTTCCATCCAACTACTCTACGGCCTAAGAGCAGCTTTGGATCTCATCTTTGAGGAGGGGCTCGAAAATGTCATCGAAAGGCATCGTCGTTTAGGAAAGGCCACGAGG
>Tillandsia_subg_Tillandsia_BRC057_Tillandsia_utriculata_(reversed)                                  
TCGCAGAAGGCACTTTCTCTGCCTACTGGAATGGGCATTGTTTGCGCGAGCCCGAAAGCTCTGGAAGCTTCCAAAAATGCCAAGTCGGTCAGAGTTTTCTTCGACTGGAATGACTACTTGAAGTTCTACAAGCTTGGAACTTACTGGCCGTATACGCCTTCCATCCAACTACTCTACGGGCTAAGAGCAGCTTTGGATCTCATCTTTGAGGAGGGGCTCGAAAATGTCATCGAAAGGCATCGTCGTTTAGGAAAGGCCACGAGG
>Tillandsia_subg_Tillandsia_BRC371_Tillandsia_juerg-rutschmannii_(reversed)                          
TCGCAGAAAGCACTTTCCCTGCCTACTGGAATGGGCATTGTTTGCGCGAGCCCGAAAGCTCTGGAAGCTTCCAAAAATGCCAAGTCGGTCAGAGTTTTCTTCGACTGGAATGACTACTTGAAGTTCTACAAGCTTGGAACTTACTGGCCGTATACGCCTTCCATCCAACTACTCTACGGGCTAAGAGCAGCTTTGGATCTCATCTTYGAGGAGGGGCTCGAAAATGTCATCGAAAGGCATCGTCGTTTAGGAAAGGCCACGAGG
>Tillandsia_subg_Tillandsia_BRC204_Tillandsia_filifolia_New_(reversed)                               
TCGCAGAAAGCACTTTCCCTGCCTACTGGAATGGGCATTGTTTGCGCGAGCCCGAAAGCTCTGGAAGCTTCCAAAAATGCCAAGTCGGTCAGAGTTTTCTTCGACTGGAATGACTACTTGAAGTTCTACAAGCTTGGAACTTACTGGCCGTATACGCCTTCCATCCAACTACTCTACGGGCTAAGAGCAGCTCTGGATCTCATCTTTGAGGAGGGGCTCGAAAATGTCATCGAAAGGCATCGTCGTTTAGGAAAGGCCACGAGG
>Tillandsia_subg_Tillandsia_BRC308_Tillandsia_schiedeana                                                                           
TCGCAGAAAGCACTTTCCCTGCCTACTGGAATGGGCATTGTTTGTGCGAGCCCGAAAGCTCTGGAAGCTTCCAAAAATGCCAAGTCGGTCAGAGTTTTCTTCGACTGGAATGACTACTTGAAGTTCTACAAGCTTGGAACTTACTGGCCGTATACGCCTTCCATCCAACTACTCTACGGGCTAAGAGCAGCTTTGGATCTCATCTTTGAGGAGGGGCTCGAAAATGTCATCGAAAGGCATCGTCGTTTAGGAAAGGCCACGAGG
>Tillandsia_subg_Tillandsia_BRC252_Tillandsia_mirabilis                                                                            
TCGCAGAAAGCACTTTCCCTGCCTACTGGAATGGGCATTGTTTGCGCGAGCCCGAAAGCTCTGGAAGCTTCCAAAAATGCCAAGTCGGTCAGAGTTTTCTTCGACTGGAATGACTACTTGAAGTTCTACAAGCTTGGAACTTACTGGCCGTATACGCCTTCCATCCAACTACTCTACGGGCTAAGAGCAGCTTTGGATCTCATCTTTGAGGAGGGGCTCGAAAATGTCATCGAAAGGCATCGTCGTTTAGGAAAGGCCACGAGG
>Tillandsia_subg_Tillandsia_BRC389_Tillandsia_guatemalensis_(reversed)                               
TCGCAGAAAGCACTTTCCCTGCCTACTGGAATGGGCATTGTTTGCGCGAGCCCGAAAGCTCTGGAAGCTTCCAAAAATGCCAAGTCGGTCAGAGTTTTCTTCGACTGGAATGACTACTTGAAGTTCTACAAGCTTGGAACTTACTGGCCGTATACGCCTTCCATCCAACTACTCTACGGGCTAAGAGCAGCTTTGGATCTCATCTTTGAGGAGGGGCTCGAAAATGTCATCGAAAGGCATCATCGTTTAGGAAAGGCCACGAGG
>Tillandsia_subg_Tillandsia_BRC276_Tillandsia_propagulifera_(reversed)                               
TCGCAGAAAGCACTTTCCCTGCCTACTGGAATGGGGATTGTTTGCGCGAGCCCGAAAGCTCTGGAAGCTTCCAAAAATGCCAAGTCGGTCAGAGTTTTCTTCGACTGGAATGACTACTTGAAGTTCTACAAGCTTGGAACTTACTGGCCGTATACGCCTTCCATCCAACTACTCTACGGGCTAAGAGCAGCTTTGGATCTTATCTTTGAGGAGGGGCTCGAAAATGTCATCGAAAGGCATCGTCGTTTAGGAAAGGCCACGAGG
>Tillandsia_subg_Tillandsia_BRC479_Tillandsia_ionochroma_(reversed)                                  
TCGCAGAAAGCACTTTCCCTGCCTACTGGAATGGGCATTGTTTGCGCGAGCCCGAAAGCTCTAGAAGCTTCCAAAAATGCCAAGTCGGTCAGAGTTTTCTTCGACTGGAATGACTACTTGAAGTTCTACAAGCTTGGAACTTACTGGCCGTATACGCCTTCCATCCAACTACTTTACGGGCTAAGAGCAGCTTTGGATCTCATCTTTGAGGAGGGGCTCGAAAATGTCATCGAAAGGCATCGTCGTTTAGGAAAGGCCACGAGG
>Tillandsia_subg_Tillandsia_BRC274_Tillandsia_ferreyrae_(reversed)                                   
TCGCAGAAAGCACTTTCCCTGCCTACTGGAATGGGGATTGTTTGCGCGAGCCCGAAAGCTCTGGAAGCTTCCAAGAATGCCAAGTCGGTCAGAGTTTTCTTCGACTGGAATGACTACTTGAAGTTCTACAAGCTTGGAACTTACTGGCCGTATACGCCTTCCATCCAACTACTCTACGGGCTAAGAGCAGCTTTGGATCTCATCTTTGAGGAGGGGCTCGAAAATGTCATCGAAAGGCATCGTCGTTTAGGAAAGGCCACGAGG
>Tillandsia_subg_Tillandsia_BRC295_Tillandsia_spiraliflora_(reversed)                                
TCGCAGAAAGCACTTTCCCTGCCTACTGGAATGGGGATTGTTTGCGCGAGCCCGAAAGCTCTGGAAGCTTCCAAGAATGCCAAGTCGGTCAGAGTTTTCTTCGACTGGAATGACTACTTGAAGTTCTACAAGCTTGGAACTTACTGGCCGTATACGCCTTCCATCCAACTACTCTACGGGCTAAGAGCAGCTTTGGATCTCATCTTTGAGGAGGGGCTCGAAAATGTCATCGAAAGGCATCGTCGTTTAGGAAAGGCCACGAGG
>Tillandsia_subg_Tillandsia_BRC487_Tillandsia_mooreana                                                                             
TCGCAGAAAGCACTTTCCCTGCCTACTGGAATGGGCATTGTTTGCGCGAGCCCGAAAGCGCTGGAAGCTTCCAAAAACGCCAAGTCGGTCAGAGTTTTCTTCGACTGGAATGACTACTTGAAGTTCTACAAGCTTGGAACTTACTGGCCGTATACGCCTTCCATCCAACTACTCTACGGGCTAAGAGCAGCTTTGGATCTCATCTTCGAGGAGGGGCTCGAAAATGTCATCGAAAGGCATCGTCGTTTAGGAAAGGCCACGAGG
>Tillandsia_subg_Tillandsia_BRC261_Tillandsia_polystachia                                                                          
TVriesea_CGCAGAAAGCACTTTCCCTGCCTACTGGAATGGGCATTGTTTGTGCGAGCCCGAAAGCGCTGGAAGCTTCCAAAAATGCCAAGTCGGTCAGAGTTTTCTTCGACTGGAATGACTACTTGAAGTTCTACAAGCTTGGAACTTACTGGCCGTATACGCCTTCCATCCAACTACTCTACGGGCTAAGAGCAGCTTTGGATCTCATCTTCGAGGAGGGGCTCGAAAATGTCATCGAAAGGCATCGTCGTTTAGGAAAGGCCACGAGG
>BRC500_Vriesea_albo-rubrobracteata                                                                     
TCGCAGAAAGCACTTTCCCTGCCTACTGGAATGGGCATTGTTTGCGCGAGCCCGAAAGCTCTAGAAGCTTCCAAAAATGCCAAGTCGGTCAGAGTTTTCTTCGACTGGAATGACTACTTGAAGTTCTACAAGCTTGGAACTTACTGGCCGTATACGCCTTCCATCCAACTACTCTACGGGCTAAGAGCAGCTTTGGATCTCATCTTTGAGGAGGGGCTCGAAAATGTCATCGAAAGGCATCGCCGTTTAGGAAAGGCCACGAGG
>Vriesea_BRC213_Vriesea_elata                                                                                   
TCGCAGAAAGCACTTTCCCTGCCTACTGGAATGGGCATTGTTTGCGCGAGCCCGAAAGCTCTAGAAGCTTCCAAAAATGCCAAGTCGGTCAGAGTTTTCTTCGACTGGAATGACTACTTGAAGTTCTACAAGCTTGGAACTTACTGGCCGTATACGCCTTCCATCCAACTACTCTACGGGCTAAGAGCAGCTTTGGATCTCATCTTTGAGGAGGGGCTCGAAAATGTCATCGAAAGGCATCGTCGTTTAGGAAAGGCCACGAGG
>Vriesea_BRC184_Vriesea_ochraceae                                                                               
TCGCAGAAAGCACTTTCCCTGCCTACTGGAATGGGCATTGTTTGCGCGAGCCCGAAAGCTCTAGAAGCTTCCAAAAATGCCAAGTCKGTCAGAGTTTTCTTCGACTGGAATGACTACTTGAAGTTCTACAAGCTTGGAACTTACTGGCCGTATACTCCTTCCATCCAACTACTTTACGGGCTAAGAGCAGCTTTGGATCTCATCTTTGAGGAGGGGCTCGAAAATGTCATCGAAAGGCATCGTCGTTTAGGAAAGGCCACGAGG
>Vriesea_BRC304_Vriesea_hitchcockiana                                                                           
TCGCAGAAAGCACTTTCCCTGCCTACTGGAATGGGGATTGTTTGCGCGAGCCCGAAAGCTCTAGAAGCTTCCAAAAATGCCAAGTCGGTCAGAGTTTTCTTCGACTGGAATGACTACCTGAAGTTCTACAAGCTTGGAACTTACTGGCCGTATACGCCTTCCATCCAACTACTTTACGGGCTAAGAGCAGCTTTGGATCTCATCTTCGAGGAGGGGCTCGAAAATGTCATCGAAAGGCACCGTCGTTTAGGAAAGGCCACGAGG
>Vriesea_BRC506_Vriesea_procera                                                                                 
TCGCAGAAAGCACTTTCCCTGCCTACTGGAATGGGCATTGTTTGCGCGAGCCCGAAAGCTCTAGAAGCTTCCAAAAATGCCAAGTCGGTCAGAGTTTTCTTCGACTGGAATGACTACTTGAAGTTCTACAAGCTTGGAACTTACTGGCCGTATACTCCTTCCATCCAACTACTTTACGGGCTAAGAGCAGCTTTGGATCTCATCTTTGAGGAGGGGCTCGAAAATGTCATCGAAAGGCATCGTCGTTTAGGAAAGGCCACGAGG
>Vriesea_BRC504_Vriesea_heliconioides                                                                           
TCGCAGAAAGCACTTTCCCTGCCTACTGGAATGGGCATTGTTTGCGCGAGCCCGAAAGCTCTGGAAGCTTCCAAAAACGCCAAGTCGGTCAGAGTTTTCTTCGACTGGAATGACTACTTGAAGTTCTACAAGCTTGGAACTTACTGGCCGTATACGCCTTCCATCCAACTACTCTACGGGCTAAGAGCAGCTTTGGATCTCATCTTTGAGGAGGGGCTCGAAAATGTCATCGAAAGGCATCGTCGTTTAGGAAAGGCCACGAGG
>Vriesea_BRC508_Vriesea_simplex                                                                                 
TCGCAGAAAGCACTTTCCCTGCCTACTGGAATGGGCATTGTTTGTGCGAGCCCGAAAGCTCTAGAAGCTTCCAAAAATGCCAAGTCGGTCAGAGTTTTCTTCGACTGGAATGACTACTTGAAGTTCTACAAGCTTGGAACTTACTGGCCGTATACTCCTTCCATCCAACTACTTTACGGGCTAAGAGCAGCTTTGGATCTCATCTTTGAGGAGGGGCTCGAAAATGTCATCGAAAGGCATCGTCGTTTAGGAAAGGCCACGAGG
>Vriesea_BRC061_Vrieseae_espinosae                                                                              
TCGCAGAAAGCACTTTCCCTGCCTACTGGAATGGGCATTGTTTGCGCGAGCCCGAAAGCTCTAGAAGCTTCCAAAAATGCCAAGTCGGTCAGAGTTTTCTTCGACTGGAATGACTACTTGAAGTTCTACAAGCTTGGAACTTACTGGCCGTATACGCCTTCCATCCAACTACTCTATGGGCTAAGAGCAGCTTTGGATCTCATCTTTGAGGAGGGGCTCGAAAATGTCATCGAAAGGCATCGCCGTTTAGGAAAGGCCACGAGG
>Vriesea_BRC062_Vriesea_glutinosa                                                                               
?CGCAGAAAGCACTTTCCCTGCCTACTGGAATGGGCATTGTTTGCGCGAGCCCGAAAGCTCTAGAAGCTTCCAAAAATGCCAAGTCGGTCAGAGTTTTCTTCGACTGGAATGACTACTTGAAGTTCTACAAGCTTGGAACTTACTGGCCGTATACGCCTTCCATCCAACTACTTTACGGGCTAAGAGCAGCTTTGGATCTCATCTTTGAGGAGGGGCTCGAAAATGTCATCGAAAGGCATCGCCGTTTAGGAAAGGCCACGAGG
>Vriesea_BRC063_Vriesea_splendens                                                                               
TCGCAGAAAGCACTTTCCCTGCCTACTGGAATGGGCATTGTTTGCGCGAGCCCGAAAGCTCTAGAAGCTTCCAAAAATGCCAAGTCGGTCAGAGTTTTCTTCGACTGGAATGACTACTTGAAGTTCTACAAGCTTGGAACTTACTGGCCGTATACGCCTTCCATCCAACTACTTTACGGGCTAAGAGCAGCTTTGGATCTCATCTTTGAGGAGGGGCTCGAAAATGTCATCGAAAGGCATCGCCGTTTAGGAAAGGCCACGAGG
>Werauhia_BRC365_Werauhia_pectinata                                                                              
TCGCAGAAAGCACTTTCCCTGCCTACTGGAATGGGCATTGTTTGCGCGAGCCCGAAAGCTCTAGAAGCTTCCAAAAATGCCAAGTCGGTCAGAGTTTTCTTCGACTGGAATGACTACTTGAAGTTCTACAAGCTTGGAACTTACTGGCCGTATACGCCTTCCATCCAACTACTTTACGGGCTAAGAGCAGCTTTGGATCTCATCTTTGAGGAGGGGCTCGAAAATGTCATCGAAAGGCATCGTCGTTTAGGAAAGGCCACGAGG
>Werauhia_BRC181_Werauhia_werkleana                                                                              
TCGCAGAAAGCACTTTCCCTGCCTACTGGAATGGGCATTGTTTGCGCGAGCCCGAAAGCTCTAGAAGCTTCCAAAAATGCCAAGTCGGTCAGAGTTTTCTTCGACTGGAATGACTACTTGAAGTTCTACAAGCTTGGAACTTACTGGCCGTATACGCCTTCCATCCAACTACTTTACGGGCTAAGAGCAGCTTTGGATCTCATCTTTGAGGAGGGGCTCGAAAATGTCATCGAAAGGCACCGTCGTTTAGGAAAGGCCACGAGG
>Wittmackia_BE250_Wittmackia_sulbahianensis                                         
TCGCAGAAAGCTCTTTCCCTGCCTACTGGAATGGGGATTCTCTGCGCGAGCCCGAAAGCTCTAGAAGCTTCCAAAACAGCCAAGTCGGTCAGGGTTTTCTTCGACTGGAATGACTACTTGAAGTTCTACAAGCTCGGAACTTACTGGCCTTACACGCCTTCCATCCAACTACTTTACGGGCTGAGAGCAGCTCTGGATCTCATCTTTGAGGAGGGGCTCGACAATGTCATCGAAAGGCATCGTCGCTTAGGAAAGGCCACAAGG
>Wittmackia_BE548_Wittmackia_ituberaensis                                           
TCGCAGAAAGCTCTTTCCCTGCCTACTGGAATGGGGATTCTCTGCGCGAGCCCGAAAGCTCTAGAAGCTTCCAAAACAGCCAAGTCGGTCAGGGTTTTCTTCGACTGGAATGACTACTTGAAGTTCTACAAGCTCGGAACTTACTGGCCTTACACGCCTTCCATCCAACTACTTTACGGGCTGAGAGCAGCTCTGGATCTCATCTTTGAGGAGGGGCTCGACAACGTCATCGAAAGGCACCGTCGCTTAGGAAAGGCCACAAGG
>Wittmackia_BE521_Wittmackia_tentaculifera                                          
TCGCAGAAAGCTCTTTCCCTGCCTACTGGAATGGGGATTCTCTGCGCGAGCCCGAAAGCTCTAGAAGCTTCCAAAACAGCCAAGTCGGTCAGGGTTTTCTTCGACTGGAATGACTACTTGAAGTTCTACAAGCTCGGAACTTACTGGCCTTACACGCCTTCCATCCAACTACTTTACGGGCTGAGAGCAGCTCTGGATCTCATCTTTGAGGAGGGGCTCGACAACGTCATCGAAAGGCACCGTCGCTTAGGAAAGGCCACAAGG
>Wittmackia_BE386_Wittmackia_incompta                                               
TCGCAGAAAGCTCTTTCCCTGCCTACTGGAATGGGGATTCTCTGCGCGAGCCCGAAAGCTCTAGAAGCTTCCAAAACAGCCAAGTCGGTCAGGGTTTTCTTCGACTGGAATGACTACTTGAAGTTCTACAAGCTCGGAACTTACTGGCCTTACACGCCTTCCATCCAACTACTTTACGGGCTGAGAGCAGCTCTGGATCTCATCTTTGAGGAGGGGCTCGACAATGTCATCGAAAGGCATCGTCGCTTAGGAAAGGCCACAAGG
>Wittmackia_BE453_Wittmackia_lingulata                                              
TCGCAGAAAGCTCTTTCCCTGCCTACTGGAATGGGGATTCTCTGCGCGAGCCCGAAAGCTCTAGAAGCTTCCAAAACAGCCAAGTCGGTCAGGGTTTTCTTCGACTGGAATGACTACTTGAAGTTCTACAAGCTCGGAACTTACTGGCCTTACACGCCTTCCATCCAACTACTTTACGGGCTGAGAGCAGCTCTGGATCTCATCTTTGAGGAGGGGCTCGACAATGTCATCGAAAGGCATCGTCGCTTAGGAAAGGCCACAAGG
>Wittmackia_BE415_Wittmackia_lingulatoides                                          
TCGCAGAAAGCTCTTTCCCTGCCTACTGGAATGGGGATTCTCTGCGCGAGCCCGAAAGCTCTAGAAGCTTCCAAAACAGCCAAGTCGGTCAGGGTTTTCTTCGACTGGAATGACTACTTGAAGTTCTACAAGCTCGGAACTTACTGGCCTTACACGCCTTCCATCCAACTACTTTACGGGCTGAGAGCAGCTCTGGATCTCATCTTTGAGGAGGGGCTCGACAATGTCATCGAAAGGCATCGTCGCTTAGGAAAGGCCACAAGG
>Wittmackia_BE158_Wittmackia_patentissima                                           
TCGCAGAAAGCTCTTTCCCTGCCTACTGGAATGGGGATTCTCTGCGCGAGCCCGAAAGCTCTAGAAGCTTCCAAAACAGCCAAGTCGGTCAGGGTTTTCTTCGACTGGAATGACTACTTGAAGTTCTACAAGCTCGGAACTTACTGGCCTTACACGCCTTCCATCCAACTACTTTATGGGCTGAGAGCAGCTCTGGATCTCATCTTTGAGGAGGGGCTCGACAATGTCATCGAAAGGCATCGTCGCTTAGGAAAGGCCACAAGG
>Wittmackia_BE331_Wittmackia_froesii                                                
TCGCAGAAAGCTCTTTCCCTGCCTACTGGAATGGGGATTCTCTGCGCGAGCCCGAAAGCTCTAGAAGCTTCCAAAACAGCCAAGTCGGTCAGGGTTTTCTTCGACTGGAATGACTACTTGAAGTTCTACAAGCTCGGAACTTACTGGCCTTACACGCCTTCCATCCAACTACTTTATGGGCTGAGAGCAGCTCTGGATCTCATCTTTGAGGAGGGGCTCGACAATGTCATCGAAAGGCATCGTCGCTTAGGAAAGGCCACAAGG
>Wittmackia_BE398_Wittmackia_pernambucentris                                        
TCGCAGAAAGCTCTTTCCCTGCCTACTGGAATGGGGATTCTCTGCGCGAGCCCGAAAGCTCTAGAAGCTTCCAAAACAGCCAAGTCGGTCAGGGTTTTCTTCGACTGGAATGACTACTTGAAGTTCTACAAGCTCGGAACTTACTGGCCTTACACGCCTTCCATCCAACTACTTTACGGGCTGAGAGCAGCTCTGGATCTCATCTTTGAGGAGGGGCTCGACAATGTCATCGAAAGGCATCGTCGCTTAGGAAAGGCTACAAGG
>Wittmackia_BE401_Wittmackia_turbinocalyx                                           
TCGCAGAAAGCTCTTTCCCTGCCTACTGGAATGGGGATTCTCTGCGCGAGCCCGAAAGCTCTAGAAGCTTCCAAAACAGCCAAGTCGGTCAGGGTTTTCTTCGACTGGAATGACTACTTGAAGTTCTACAAGCTCGGAACTTACTGGCCTTACACGCCTTCCATCCAACTACTTTACGGGCTGAGAGCAGCTCTGGATCTCATCTTTGAGGAGGGGCTCGACAATGTCATCGAAAGGCATCGTCGCTTAGGAAAGGCCACAAGG
>Wittmackia_BE392_Wittmackia_amorimii                                               
TCGCAGAAAGCTCTTTCCCTGCCTACTGGAATGGGGATTCTCTGCGCGAGCCCGAAAGCTCTAGAAGCTTCCAAAACAGCCAAGTCGGTCAGGGTTTTCTTCGACTGGAATGACTACTTGAAGTTCTACAAGCTCGGAACTTACTGGCCTTACACGCCTTCCATCCAACTACTTTACGGGCTGAGAGCAGCTCTGGATCTCATCTTTGAGGAGGGGCTCGACAATGTCATCGAAAGGCATCGTCGCTTAGGAAAGGCCACAAGG
>Wittmackia_BE443_Wittmackia_distans                                                
TCGCAGAAAGCTCTTTCCCTGCCTACTGGAATGGGCATTCTTTGCGCCAGCCCGAAAGCTCTAGAAGCTTCCAAAACAGCCAAGTCGGTCAGGGTTTTCTTCGACTGGAATGACTACTTGAAGTTCTACAAGCTCGGAACTTACTGGCCTTACACGCCTTCCATCCAACTACTTTACGGGCTGAGAGCAGCTCTGGATCTCATCTTTGAGGAGGGGCTCGACAATGTCATCGAAAGGCATCGTCGCTTAGGAAAGGCCACAAGG
>Wittrockia_BE175_Wittrockia_gigantea                                                         
TCGCAGAAAGCTCTTTCCCTGCCTACTGGAATGGGGATTCTCTGCGCGAGCCCGAAAGCTCTAGAAGCTTCCAAAACAGCCAAGTCGGTCAGGGTTTTCTTCGACTGGAATGACTACTTGAAGTTCTACAAGCTCGGAACTTACTGGCCTTACACGCCTTCCATCCAACTACTTTACGGGCTGAGAGCAGCTTTGGACCTCATCTTTGAGGAGGGGCTCGACAATGTCATCGAAAGGCATCGTCGCTTAGGAAAGGCCACAAGG
>Wittrockia_BE416_Wittrockia_cyathiformis                                                     
TCGCAGAAAGCTCTTTCCCTGCCTACCGGAATGGGGATTCTCTGCGCGAGCCCGAAAGCTCTAGAAGCTTCCAAAACAGCCAAGTCGGTCAGGGTTTTCTTCGACTGGAATGACTACTTGAAGTTCTACAAGCTCGGAACTTACTGGCCTTACACGCCTTCCATCCAACTACTTTACGGGCTGAGAGCAGCTTTGGACCTCATCTTTGAGGAGGGGCTCGACAATGTCATCGAAAGGCATCGTCGCTTAGGAAAGGCCACAAGG
>Wittrockia_BE103_Wittrockia_superba                                                          
TCGCAGAAAGCTCTTTCCCTGCCTACTGGAATGGGGATTCTCTGCGCGAGCCCGAAAGCTCTAGAAGCTTCCAAAACAGCCAAGTCGGTCAGGGTTTTCTTCGACTGGAATGACTACTTGAAGTTCTACAAGCTCGGAACTTACTGGCCTTACACGCCTTCCATCCAACTACTTTACGGGCTGAGAGCAGCTTTGGACCTCATCTTTGAGGAGGGGCTTGACAATGTCATCGAAAGGCATCGTCGCTTAGGAAAGGCCACAAGG
