# Supplementary material for: The low-copy nuclear gene Agt1 as a novel DNA barcoding marker for Bromeliaceae
Source: BMC Plant Biol. 2020 Mar 12;20:111. doi: 10.1186/s12870-020-2326-5 (PMC7068990; doi:10.1186/s12870-020-2326-5)
Supplement: Supplementary file 6 — Additional file 6. Supplementary_Material_S6_matK_alignment. [file 12870_2020_2326_MOESM6_ESM.txt]

>Araeococcus_Rename_101_Araeococcus_goeldianus                                                                                           
ATCCTATCCATTTGGAAATCTTGGTTCAAATCCTTCAATGCCGGATCCAAGATGTTCCATCTTTGCATTTATTGCGATTCTTTCTCCACGAATATCATAATTGGAATAGTCTCATTACTCCGAAGAAATCAATTTACGTTTTTTCAAAAGAAAATAAAAGACTATTTTGGTTCCTATATAATTCTTATGTATCTGAATGCGAATTTGTATTCGTTTTTCTTCGTAAACAATCTTCTTATTTACGATTAACATCTTCTGGAACCTTTCTTGAGCGAATACAGTTCTATGGAAAAATAGAACATCTTATAGTAGTGTACCGTAATTATTTTCAGAAAACTTTATGGTTCTTCACGGATCCTTTCATGCATTATGTTCGATATCAAGGAAAAGCAATTCTGGCTTCAAAAGGGACTCATCTTTTGATGAAGAAGTGGAAATGGTACCTTGTCAATCTCTGGCAATATTATTTTCATTTTTGGTCTCAACCACACAGGATTCATATAAACCAATTATCAAACTATTCCTTCTATTTTCTGGGTTATCTTTCAAGTGTACTAAGAAATCCTTTGGTGGTAAGGAATCAAATGTTGGAGAATTCATTTCTAATAGAAACTGGTATTAAGAAATTCGATACCATAGTCCCAGTTATTCCTCTCATTGGATCATTGTCTAAAGCTAAATTTTGTACCGTATCGGGACATCCTATTAGTAAGCCGATCTGGACCGATTTATCAGATTGTGATATTATTGATCGATTTGGTCGGATATGTAGAAATCTTTCT
>Araeococcus_Rename_100_Araeococcus_flagellifolius                                                                                       
ATCCTATCCATTTGGAAATCTTGGTTCAAATCCTTCAATGCCGGATCCAAGATGTTCCATCTTTGCATTTATTGCGATTCTTTCTCCACGAATATCATAATTGGAATAGTCTCATTACTCCGAAGAAATCAATTTACGTTTTTTCAAAAGAAAATAAAAGACTATTTTGGTTCCTATATAATTCTTATGTATCTGAATGCGAATTTGTATTCGTTTTTCTTCGTAAACAATCTTCTTATTTACGATTAACATCTTCTGGAACCTTTCTTGAGCGAATACAGTTCTATGGAAAAATAGAACATCTTATAGTAGTGTACCGTAATTATTTTCAGAAAACTTTATGGTTCTTCACGGATCCTTTCATGCATTATGTTCGATATCAAGGAAAAGCAATTCTGGCTTCAAAAGGGACTCATCTTTTGATGAAGAAGTGGAAATGTTACCTTGTCAATCTCTGGCAATATTATTTTCATTTTTGGTCTCAACCACACAGGATTCATATAAACCAATTATCAAACTATTCCTTCTATTTTCTGGGTTATCTTTCAAGTGTACTAAGAAATCCTTTGGTGGTAAGGAATCAAATGTTGGAGAATTCATTTCTAATAGAAACTGGTATTAAGAAATTCGATACCATAGTCCCAGTTATTCCTCTCATTGGATCATTGTCTAAAGCTAAATTTTGTACCGTATCGGGACATCCTATTAGTAAGCCGATCTGGACCGATTTATCAGATTGTGATATTATTGATCGATTTGGTCGGATATGTAGAAATCTTTCT
>Araeococcus_BE645_Araeococcus_parviflorus                                                  
ATCCTATCCATTTGGAAATCTTGGTTCAAATCCTTCAATGCCGGATCCAAGATGTTCCATCTTTGCATTTATTGCGATTCTTTCTCCACGAATATCATAATTGGAATAGTCTCATTACTCCGAAGAAATCAATTTACGTTTTTTCAAAAGAAAATAAAAGACTATTTTGGTTCCTATATAATTCTTATGTATCTGAATGCGAATTTGTATTCGTTTTTCTTCGTAAACAATCTTCTTATTTACGATTAACATCTTCTGGAACCTTTCTTGAGCGAATACAGTTCTATGGAAAAATAGAACATCTTATAGTAGTGTACCGTAATTATTTTCAGAAAACTTTATGGTTCTTCACGGATCCTTTCATGCATTATGTTCGATATCAAGGAAAAGCAATTCTGGCTTCAAAAGGGACTCATCTTTTGATGAAGAAGTGGAAATGTTACCTTGTCAATCTCTGGCAATATTATTTTCATTTTTGGTCTCAACCACACAGGATTCATATAAACCAATTATCAAACTATTCCTTCTATTTTCTGGGTTATCTTTCAAGTGTACTAAGAAATCCTTTGGTGGTAAGGAATCAAATGTTGGAGAATTCATTTCTAATAGAAACTGGTATTAAGAAATTCGATACCATAGTCCCAGTTATTCCTCTCATTGGATCATTGTCTAAAGCTAAATTTTGTACCGTATCGGGACATCCTATTAGTAAGCCGATCTGGACCGATTTATCAGATTGTGATATTATTGATCGATTTGGTCGGATATGTAGAAATCTTTCT
>Billbergia_Rename_105_Billbergia_amoena                                                                                                
ATCCTATCCATTTGGAAATCTTGGTTCAAATCCTTCAATGCCGGATCCAAGATGTTCCATCTTTGCATTTATTGCGATTCTTTCTCCACGAATATCATAATTGGAATAGTCTCATTACTCCGAAGAAATCAATTTACGTTTTTTCAAAAGAAAATAAAAGACTATTTTGGTTCCTATATAATTCTTATGTATCTGAATGTGAATTTGTATTCGTTTTTCTTCGTAAACAATCTTCTTATTTACGATTAACATCTTCTGGAACCTTTCTTGAGCGAATACAGTTCTATGGAAAAATAGAACATCTTATAGTAGTGTACCGTAATTATTTTCAGAAAACTTTATGGTTCTTCACGGATCCTTTCATGCATTATGTTCGATATCAAGGAAAAGCAATTCTGGCTTCAAAAGGGACTCATCTTTTGATGAAGAAGTGGAAATGTTACCTTGTCAATCTCTGGCAATATTATTTTCATTTTTGGTCTCAACCACACAGGATTCATATAAACCAATTATCAAACCATTCCTTCTATTTTCTGGGTTATCTTTCAAGTGTACTAAGAAATCCTTTGGTGGTAAGGAATCAAATGTTGGAGAATTCATTTCTAATAGAAACTGGTATTAAGAAATTCGATACCATAGTCCCAGTTATTCCTCTCATTGGATCATTGTCTAAAGCTAAATTTTGTACCGTATCGGGACATCCTATTAGTAAGCCGATCTGGACCGATTTATCAGATTGTGATATTATTGATCGATTTGGTCGGATATGTAGAAATCTTTCT
>Billbergia_BE464_Billbergia_vittata                         
ATCCTATCCATTTGGAAATCTTGGTTCAAATCCTTCAATGCCGGATCCAAGATGTTCCATCTTTGCATTTATTGCGATTCTTTCTCCACGAATATCATAATTGGAATAGTCTCATTACTCCGAAGAAATCAATTTACGTTTTTTCAAAAGAAAATAAAAGACTATTTTTGTTCCTATATAATTCTTATGTATCTGAATGTGAATTTGTATTCGTTTTTCTTCGTAAACAATCTTCTTATTTACGATTAACATCTTCTGGAACCTTTCTTGAGCGAATACAGTTCTATGGAAAAATAGAACATCTTATAGTAGTGTACCGTAATTATTTTCAGAAAACTTTATGGTTCTTCACGGATCCTTTCATGCATTATGTTCGATATCAAGGAAAAGCAATTCTGGCTTCAAAAGGGACTCATCTTTTGATGAAGAAGTGGAAATGTTACCTTGTCAATCTCTGGCAATATTATTTTCATTTTTGGTCTCAACCACACAGGATTCATATAAACCAATTATCAAACTATTCCTTCTATTTTCTGGGTTATCTTTCAAGTGTACTAAGAAATCCTTTGGTGGTAAGGAATCAAATGTTGGAGAATTCATTTCTAATAGAAACTGGTATTAAGAAATTCGATACCATAGTCCCAGTTATTCCTCTCATTGGATCATTGTCTAAAGCTAAATTTTGTACCGTATCGGGACATCCTATTAGTAAGCCGATCTGGACCGATTTATCAGATTGTGATATTATTGATCGATTTGGTCGGATATGTAGAAATCTTTCT
>Billbergia_BE457_Billbergia_euphemiae                       
ATCCTATCCATTTGGAAATCTTGGTTCAAATCCTTCAATGCCGGATCCAAGATGTTCCATCTTTGCATTTATTGCGATTCTTTCTCCACGAATATCATAATTGGAATAGTCTCATTACTCCGAAGAAATCAATTTACGTTTTTTCAAAAGAAAATAAAAGACTATTTTGGTTCCTATATAATTCTTATGTATCTGAATGTGAATTTGTATTCGTTTTTCTTCGTAAACAATCTTCTTATTTACGATTAACATCTTCTGGAACCTTTCTTGAGCGAATACAGTTCTATGGAAAAATAGAACATCTTATAGTAGTGTACCGTAATTATTTTCAGAAAACTTTATGGTTCTTCACGGATCCTTTCATGCATTATGTTCGATATCAAGGAAAAGCAATTCTGGCTTCAAAAGGGACTCATCTTTTGATGAAGAAGTGGAAATGGTACCTTGTCAATCTCTGGCAATATTATTTTCATTTTTGGTCTCAACCACACAGGATTCATATAAACCAATTATCAAACTATTCCTTCTATTTTCTGGGTTATCTTTCAAGTGTACTAAGAAATCCTTTGGTGGTAAGGAATCAAATGTTGGAGAATTCATTTCTAATAGAAACTGGTATTAAGAAATTCGATACCATAGTCCCAGTTATTCCTCTCATTGGATCATTGTCTAAAGCTAAATTTTGTACCGTATCGGGACATCCTATTAGTAAGCCGATCTGGACCGATTTATCAGATTGTGATATTATTGATCGATTTGGTCGGATATGTAGAAATCTTTCT
>Billbergia_Rename_114_Billbergia_pyramidalis                                                                                           
ATCCTATCCATTTGGAAATCTTGGTTCAAATCCTTCAATGCCGGATCCAAGATGTTCCATCTTTGCATTTATTGCGATTCTTTCTCCACGAATATCATAATTGGAATAGTCTCATTACTCCGAAGAAATCAATTTACGTTTTTTCAAAAGAAAATAAAAGATTATTTTGGTTCCTATATAATTCTTATGTATCTGAATGTGAATTTGTATTCGTTTTTCTTCGTAAACAATCTTCTTATTTACGATTAACATCTTCTGGAACCTTTCTTGAGCGAATACAGTTCTATGGAAAAATAGAACATCTTATAGTAGTGTACCGTAATTATTTTCAGAAAACTTTATGGTTCTTCACGGATCCTTTCATGCATTATGTTCGATATCAAGGAAAAGCAATTCTGGCTTCAAAAGGGACTCATCTTTTGATGAAGAAGTGGAAATGTTACCTTGTCAATCTCTGGCAATATTATTTTCATTTTTGGTCTCAACCACACAGGATTCATATAAACCAATTATCAAACCATTCCTTCTATTTTCTGGGTTATCTTTCAAGTGTACTAAGAAATCCTTTGGTGGTAAGGAATCAAATGTTGGAGAATTCATTTCTAATAGAAACTGGTATTAAGAAATTCGATACCATAGTCCCAGTTATTCCTCTCATTGGATCATTGTCTAAAGCTAAATTTTGTACCGTATCGGGACATCCTATTAGTAAGCCGATCTGGACCGATTTATCAGATTGTGATATTATTGATCGATTTGGTCGGATATGTAGAAATCTTTCT
>Billbergia_BE584_Billbergia_horrida                         
ATCCTATCCATTTGGAAATCTTGGTTCAAATCCTTCAATGCCGGATCCAAGATGTTCCATCTTTGCATTTATTGCGATTCTTTCTCCACGAATATCATAATTGGAATAGTCTCATTACTCCGAAGAAATCAATTTACGTTTTTTCAAAAGAAAATAAAAGACTATTTTGGTTCCTATATAATTCTTATGTATCTGAATGTGAATTTGTATTCGTTTTTCTTCGTAAACAATCTTCTTATTTACGATTAACATCTTCTGGAACCTTTCTTGAGCGAATACAGTTCTATGGAAAAATAGAACATCTTATAGTAGTGTACCGTAATTATTTTCAGAAAACTTTATGGTTCTTCACGGATCCTTTCATGCATTATGTTCGATATCAAGGAAAAGCAATTCTGGCTTCAAAAGGGACTCATCTTTTGATGAAGAAGTGGAAATGTTACCTTGTCAATCTCTGGCAATATTATTTTCATTTTTGGTCTCAACCACACAGGATTCATATAAACCAATTATCAAACCATTCCTTCTATTTTCTGGGTTATCTTTCAAGTGTACTAAGAAATCCTTTGGTGGTAAGGAATCAAATGTTGGAGAATTCATTTCTAATAGAAACTGGTATTAAGAAATTCGATACCATAGTCCCAGTTATTCCTCTCATTGGATCATTGTCTAAAGCTAAATTTTGTACCGTATCGGGACATCCTATTAGTAAGCCGATCTGGACCGATTTATCAGATTGTGATATTATTGATCGATTTGGTCGGATATGTAGAAATCTTTCT
>Billbergia_Rename_112_Billbergia_nutans                                                                                                
ATCCTATCCATTTGGAAATCTTGGTTCAAATCCTTCAATGCCGGATCCAAGATGTTCCATCTTTGCATTTATTGCGATTCTTTCTCCACGAATATCATAATTGGAATAGTCTCATTACTCCGAAGAAATCAATTTACGTTTTTTCAAAAGAAAATAAAAGACTATTTTGGTTCCTATATAATTCTTATGTATCTGAATGTGAATTTGTATTCGTTTTTCTTCGTAAACAATCTTCTTATTTACGATTAACATCTTCTGGAACCTTTCTTGAGCGAATACAGTTCTATGGAAAAATAGAACATCTTATAGTAGTGTACCGTAATTATTTTCAGAAAACTTTATGGTTCTTCACGGATCCTTTCATGCATTATGTTCGATATCAAGGAAAAGCAATTCTGGCTTCAAAAGGGACTCATCTTTTGATGAAGAAGTGGAAATGTTACCTTGTCAATCTCTGGCAATATTATTTTCATTTTTGGTCTCAACCACACAGGATTCATATAAACCAATTATCAAACTATTCCTTCTATTTTCTGGGTTATCTTTCAAGTGTACTAAGAAATCCTTTGGTGGTAAGGAATCAAATGTTGGAGAATTCATTTCTAATAGAAACTGGTATTAAGAAATTCGATACCATAGTCCCAGTTATTCCTCTCATCGGATCATTGTCTAAAGCTAAATTTTGTACCGTATCGGGACATCCTATTAGTAAGCCGATCTGGACCGATTTATCAGATTGTGATATTATTGATCGATTTGGTCGGATATGTAGAAATCTTTCT
>Billbergia_BE429_Billbergia_elegans                         
ATCCTATCCATTTGGAAATCTTGGTTCAAATCCTTCAATGCCGGATCCAAGATGTTCCATCTTTGCATTTATTGCGATTCTTTCTCCACGAATATCATAATTGGAATAGTCTCATTACTCCGAAGAAATCAATTTACGTTTTTTCAAAAGAAAATAAAAGACTATTTTTGTTCCTATATAATTCTTATGTATCTGAATGTGAATTTGTATTCGTTTTTCTTCGTAAACAATCTTCTTATTTACGATTAACATCTTCTGGAACCTTTCTTGAGCGAATACAGTTCTATGGAAAAATAGAACATCTTATAGTAGTGTACCGTAATTATTTTCAGAAAACTTTATGGTTCTTCACGGATCCTTTCATGCATTATGTTCGATATCAAGGAAAAGCAATTCTGGCTTCAAAAGGGACTCATCTTTTGATGAAGAAGTGGAAATGTTACCTTGTCAATCTCTGGCAATATTATTTTCATTTTTGGTCTCAACCACACAGGATTCATATAAACCAATTATCAAACTATTCCTTCTATTTTCTGGGTTATCTTTCAAGTGTACTAAGAAATCCTTTGGTGGTAAGGAATCAAATGTTGGAGAATTCATTTCTAATAGAAACTGGTATTAAGAAATTCGATACCATAGTCCCAGTTATTCCTCTCATTGGATCATTGTCTAAAGCTAAATTTTGTACCGTATCGGGACATCCTATTAGTAAGCCGATCTGGACCGATTTATCAGATTGTGATATTATTGATCGATTTGGTCGGATATGTAGAAATCTTTCT
>Billbergia_BE376_Billbergia_nana                            
ATCCTATCCATTTGGAAATCTTGGTTCAAATCCTTCAATGCCGGATCCAAGATGTTCCATCTTTGCATTTATTGCGATTCTTTCTCCACGAATATCATAATTGGAATAGTCTCATTACTCCGAAGAAATCAATTTACGTTTTTTCAAAAGAAAATAAAAGACTATTTTGGTTCCTATATAATTCTTATGTATCTGAATGTGAATTTGTATTCGTTTTTCTTCGTAAACAATCTTCTTATTTACGATTAACATCTTCTGGAACCTTTCTTGAGCGAATACAGTTCTATGGAAAAATAGAACATCTTATAGTAGTGTACCGTAATTATTTTCAGAAAACTTTATGGTTCTTCACGGATCCTTTCATGCATTATGTTCGATATCAAGGAAAAGCAATTCTGGCTTCAAAAGGGACTCATCTTTTGATGAAGAAGTGGAAATGTTACCTTGTCAATCTCTGGCAATATTATTTTCATTTTTGGTCTCAACCACACAGGATTCATATAAACCAATTATCAAACCATTCCTTCTATTTTCTGGGTTATCTTTCAAGTGTACTAAGAAATCCTTTGGTGGTAAGGAATCAAATGTTGGAGAATTCATTTCTAATAGAAACTGGTATTAAGAAATTCGATACCATAGTCCCAGTTATTCCTCTCATTGGATCATTGTCTAAAGCTAAATTTTGTACCGTATCGGGACATCCTATTAGTAAGCCGATCTGGACCGATTTATCAGATTGTGATATTATTGATCGATTTGGTCGGATATGTAGAAATCTTTCT
>Canistropsis_BE180_Canistropsis_billbergioides                                                                      
ATCCTATCCATTTGGAAATCTTGGTTCAAATCCTTCAATGCCGGATCCAAGATGTTCCATCTTTGCATTTGTTGCGATTCTTTCTCCACGAATATCATAATTGGAATAGTCTCATTACTCCGAAGAAATCAATTTACGTTTTTTCAAAAGAAAATAAAAGACTATTTTGGTTCCTATATAATGCTTATGTATCTGAATGTGAATTTGTATTCGTTTTTCTTCGTAAACAATCTTCTTATTTACGATTAACATCTTCTGGAACCTTTCTTGAGCGAATACAGTTCTATGGAAAAATAGAACATCTTATAGTAGTGTACCGTAATTATTTTCAGAAAACTTTATGGTTCTTCACGGATCCTTTCATGCATTATGTTCGATATCAAGGAAAAGCAATTCTGGCTTCAAAAGGGACTCATCTTTTGATGAAGAAGTGGAAATGTTACCTTGTCAATCTCTGGCAATATTATTTTCATTTTTGGTCTCAACCACACAGGATTCATATAAACCAATTATCAAACTATTCCTTCTATTTTCTGGGTTATCTTTCAAGTGTACTAAGAAATCCTTTGGTGGTAAGGAATCAAATGTTGGAGAATTCATTTCTAATAGAAACTGGTATTAAGAAATTCGATACCATAGTCCCAGTTATTCCTCTCATTGGATCATTGTCTAAAGCTAAATTTTGTACCGTATCGGGACATCCTATTAGTAAGCCAATCTGGACCGATTTATCAGATTGTGATATTATTGATCGATTTGGTCGGATATGTAGAAATCTTTCT
>Canistropsis_BE183_Canistropsis_marceloi                                                                            
ATCCTATCCATTTGGAAATCTTGGTTCAAATCCTTCAATGCCGGATCCAAGATGTTCCATCTTTGCATTTATTGCGATTCTTTCTCCACGAATATCATAATTGGAATAGTCTCATTACTCCGAAGAAATCAATTTACGTTTTTTCAAAAGAAAATAAAAGACTATTTTGGTTCCTATATAATTCTTATGTATCTGAATGTGAATTTGTATTCGTTTTTCTTCGTAAACAATCTTCTTATTTACGATTAACATCTTCTGGAACCTTTCTTGAGCGAATACAGTTCTATGGAAAAATAGAACATCTTATAGTAGTGTACCGTAATTATTTTCAGAAAACTTTATGGTTCTTCACGGATCCTTTCATGCATTATGTTCGATATCAAGAAAAAGCAATTCTGGCTTCAAAAGGGACTCATCTTTTGATGAAGAAGTGGAAATGTTACCTTGTCAATCTCTGGCAATATTATTTTCATTTTTGGTCTCAACCACACAGGATTCATATAAACCAATTATCAAACTATTCCTTCTATTTTCTGGGTTATCTTTCAAGTGTACTAAGAAATCCTTTGGTGGTAAGGAATCAAATGTTGGAGAATTCATTTCTAATAGAAACTGGTATTAAGAAATTCGATACCATAGTCCCAGTTATTCCTCTCATTGGATCATTGTCTAAAGCTAAATTTTGTACCGTATTGGGACATCCTATTAGTAAGCCGATCTGGACCGATTTATCAGATTGTGATATTATTGATCGATTTGGTCGGATATGTAGAAATCTTTCT
>Canistropsis_BE109_Canistropsis_exigua                                                                              
ATCCTATCCATTTGGAAATCTTGGTTCAAATCCTTCAATGCCGGATCCAAGATGTTCCGTCTTTGCATTTGTTGCGATTCTTTCTCCACGAATATCATAATTGGAATAGTCTCATTACTCCGAAGAAATCAATTTACGTTTTTTCAAAAGAAAATAAAAGACTATTTTGGTTCCTATATAATTCTTATGTATCTGAATGTGAATTTGTATTCGTTTTTCTTCGTAAACAATCTTCTTATTTACGATTAACATCTTCTGGAACCTTTCTTGAGCGAATACAGTTCTATGGAAAAATAGAACATCTTATAGTAGTGTACCGTAATTATTTTCAGAAAACTTTATGGTTCTTCACGGATCCTTTCATGCATTATGTTCGATATCAAGGAAAAGCAATTCTGGCTTCAAAAGGGACTCATCTTTTGATGAAGAAGTGGAAATGTTACCTTGTCAATCTCTGGCAATATTATTTTCATTTTTGGTCTCAACCACACAGGATTCATATAAACCAATTATCAAACTATTCCTTCTATTTTCTGGGTTATCTTTCAAGTGTACTAAGAAATCCTTTGGTGGTAAGGAATCAAATGTTGGAGAATTCATTTCTAATAGAAACTGGTATTAAGAAATTCGATACCATAGTCCCAGTTATTCCTCTCATTGGATCATTGTCTAAAGCTAAATTTTGTACCGTATCGGGACATCCTATTAGTAAGCCGATCTGGACCGATTTAGCAGATTGTGATATTATTGATCGATTTGGTCGGATATGTAGAAATCTTTCT
>Catopsis_EU681898_Catopsis_floribunda                                                              
ATCCTATCCATTTGGAAATCTTGGTTCAAATCCTTCAATGTCGGATCCAAGATGTTCCATCTTTGCATTTATTGCGATTCCTTCTCCACGAATATCATAATTGGAATAGTCTCATTACTCCGAAGAAATCCATTTATGTTTTTTCAAAAGAAAATAAAAGACTATTTCGGTTCCTATATAATTCTTATGTATCTGAATGCGAATTTTTATTTGTTTTTCTTCGTAAACAATCTTCTTATTTACGATTAACATCTTCTGGAACCTTTCTTGAGCGAATACAGTTCTATGGAAAAATAGAACATCTTATAGTAGTGTACCCTAATTATTTTCAGAAAACTTTATGGTTCTTTACGGATCCTTTCATGCATTATGCTCGATATCAAGGAAAAGCAATTCTGGCTTCAAAAGGGACTCATCTTTTGATGAAGAAGTGGAAATGTTACCTTGTCAATCTCTGGCAATATTATTTTTATTTTTGGTCTCAACCACACAGGATTCATATAAACCAATTATCAAACTATTCCTTCTATTTTCTGGGTTATCTTTCAAATGTACTAAGAAATCCTTTGGTGGTAAGGAATCAAATGCTGGAGAATTCATTTCTAATAGAAACTGGTATTAAGAAATTCGATACCATAGTCCCAGTTATTCCTCTCATTGGATCATTGTCTAAAGCTAAATTTTGTACCGTATCGGGACATCCTATTAGTAAGCCGATCTGGACCGATTTATCAGATTGTGATATTATTGATCGATTTGGTCGGATATGTAGAAATCTTTCT
>Catopsis_KX754101_Catopsis_nutans                                                                      
ATCCTATCCATTTGGAAATCTTGGTTCAAATCCTTCAATGTCGGATCCAAGATGTTCCATCTTTGCATTTATTGCGATTCCTTCTCCACGAATATCATAATAGGAATAGTCTCATTACTCCGAAGAAATCCATTTACGTTTTTTCAAAAGAAAATAAAAGACTATTTTGGTTCCTATATAATTCTTATGTATCTGAATGCGAATTTGTATTCGTTTTTCTTCGTAAGCAATCTTCTTATTTACGATTAACATCTTCTGGAACCTTTCTTGAGCGAATACAGTTCTATGGAAAAATAGAACATCTTATAGTAGTGTACCCTAATTATTTTCAGAAAACTTTATGGTTCTTTACGGATCCTTTCATGCATTATGCTCGATATCAAGGAAAAGCAATTCTGGCTTCAAAAGGGACTCATCTTTTGATGAAGAAGTGGAAATGTTACCTTGTCAATCTCTGGCAATATTATTTTTATTTTTGGTCTCAACCACACAGGATTCATATAAACCAATTATCAAACTATTCCTTCTATTTTCTGGGTTATCTTTCAAATGTACTAAGAAATCCTTTGGTGGTAAGGAATCAAATGCTGGGGAATTCATTTCTAATAGAAACTGGTATTAAGAAATTTGATACCATAGTCCCAGTTATTCCTCTCATTGGATCATTGTCTAAAGCTAAATTTTGTACCGTATCGGGACATCCTATTAGTAAGCCGATCTGGACCGATTTATCAGATTGTGATATTATTGATCGATTTGGTCGGATATGTAGAAATCTTTCT
>Catopsis_KX754171_Catopsis_paniculata_32_Catopsis                                                                
ATCCTATCCATTTGGAAATCTTGGTTCAAATCCTTCAATGTCGGATCCAAGATGTTCCATCTTTGCATTTATTGCGATTCCTTCTCCACGAATATCATAATTGGAATAGTCTCATTACTCCGAAGAAATCCATTTACGTTTTTTCAAAAGAAAATAAAAGACTATTTCGGTTCCTATATAATTCTTATGTATCTGAATGCGAATTTGTATTTGTTTTTCTTCGTAAACAATCTTCTTATTTACGATTAACATCTTCTGGAACCTTTCTTGAGCGAATACAGTTCTATGGAAAAATAGAACTACTTATAGTAGTGTACCCTAATTATTTTCAGAAAACTTTATGGTTCTTTACGGATCCTTTCATGCATTATGCTCGATATCAAGGAAAAGCAATTCTGGCTTCAAAAGGGACTCATCTTTTGATGAAGAAGTGGAAATGTTACCTTGTCAATCTCTGGCAATATTATTTTTATTTTTGGTCTCAACCACACAGGATTCATATAAACCAATTATCAAACTATTCCTTCTATTTTCTGGGTTATCTTTCAAATGTACTAAGAAATCCTTTGGTGATAAGGAATCAAATGCTGGAGAATTCATTTCTAATAGAAACTGGTATTAATAAATTCGATACCATAGTCCCAGTTATTCCTCTCATTGGATCATTGTCTAAAGCTAAATTTTGTACCGTATCGGGACATCCTATTAGTAAGCCGATCTGGACCGATTTATCAGATTGTGATATTATTGATCGATTTGGTCGGATATGTAGAAATCTTTCT
>Catopsis_Catopsis_nitida_KX754166                                                                                                    
ATCCTATCCATTTGGAAATCTTGGTTCAAATCCTTCAATGTCGGATCCAAGATGTTCCATCTTTGCATTTATTGCGATTCCTTCTCCACGAATATCATAATTGGAATAGTCTCATTACTCCGAAGAAATCCATTTACGTTTTTTCAAAAGAAAATAAAAGACTATTTCGGTTCCTATATAATTCTTATGTATCTGAATGCGAATTTGTATTCGTTTTTCTTCGTAAACAATCTTCTTATTTACGATTAACATCTTCTGGAACCTTTCTTGAGCGAATACAGTTCTATGGAAAAATAGAACATCTTATAGTAGTGTACCCTAATTATTTTCAGAAAACTTTATGGTTCTTTACGGATCCTTTCATGCATTATGCTCGATATCAAGGAAAAGCAATTCTGGCTTCAAAAGGGACTCATCTTTTGATGAAGAAGTGGAAATGTTACCTTGTCAATCTCTGGCAATATTATTTTTATTTTTGGTCTCAACCACACAGGATTCATATAAACCAATTATCAAACTATTCCTTCTATTTTCTGGGTTATCTTTCAAATGTACTAAGAAATCCTTTGGTGGTAAGGAATCAAATGCTGGAGAATTCATTTCTAATAGAAACTGGTATTAAGAAATTTGATACCATAGTCCCAGTTATTCCTCTCATTGGATCATTGTCTAAAGCTAAATTTTGTACCGTATCGGGACATCCTATTAGTAAGCCGATCTGGACCGATTTATCAGATTGTGATATTATTGATCGATTTGGTCGGATATGTAGAAATCTTTCT
>Catopsis_Catopsis_subulata_AY614028                                                                                                  
ATCCTATCCATTTGGAAATCTTGGTTCAAATCCTTCAATGTCGGATCCAAGATGTTCCATCTTTGCATTTATTGCGATTCCTTCTCCACGAATATCATAATTGGAATAGTCTCATTACTCCGAAGAAATCCATTTATGTTTTTTCAAAAGAAAATAAAAGACTATTTTGGTTCCTATATAATTCTTATGTATCTGAATGCGAATTTGTATTCGTTTTTCTTCGTAAACAATCTTCTTATTTACGATTAACATCTTCTGGAACCTTTCTTGAGCGAATACAGTTCTATGGAAAAATAGAACATCTTATAGTAGTGTACCCTAATTATTTTCAGAAAACTTTATGGTTCTTTACGGATCCTTTCATGCATTATGCTCGATATCAAGGAAAAGCAATTCTGGCTTCAAAAGGGACTCATCTTTTGATGAAGAAGTGGAAATGTTACCTTGTCAATCTCTGGCAATATTATTTTTATTTTTGGTCTCAACCACACAGGATTCATATAAACCAATTATCAAACTATTCCTTCTATTTTCTGGGTTATCTTTCAAATGTACTAAGAAATCCTTTGGTGGTAAGGAATCAAATGCTGGAGAATTCATTTCTAATAGAAACTGGTATTAAGAAATTTGATACCATAGTCCCAGTTATTCCTCTCATTGGATCATTGTCTAAAGCTAAATTTTGTACCGTATCGGGACATCCTATTAGTAAGCCGATCTGGACCGATTTATCAGATTGTGATATTATTGATCGATTTGGTCGGATATGTAGAAATCTTTCT
>Catopsis_AY614025_Catopsis_morreniana_32_Catopsis                                                                
ATCCTATCCATTTGGAAATCTTGGTTCAAATCCTTCAATGTCGGATCCAAGATGTTCCATCTTTGCATTTATTGCGATTCCTTCTCCACGAATATCATAATTGGAATAGTCTCATTACTCCGAAGAAATCCATTTATGTTTTTTCAAAAGAAAATAAAAGACTATTTCGGTTCCTATATAATTCTTATGTATCTGAATGCGAATTTTTATTTGTTTTTCTTCGTAAACAATCTTCTTATTTACGATTAACATCTTCTGGAACCTTTCTTGAGCGAATACAGTTCTATGGAAAAATAGAACATCTTATAGTAGTGTACCCTAATTATTTTCAGAAAACTTTATGGTTCTTTACGGATCCTTTCATGCATTATGCTCGATATCAAGGAAAAGCAATTCTGGCTTCAAAAGGGACTCATCTTTTGATGAAGAAGTGGAAATGTTACCTTGTCAATCTCTGGCAATATTATTTTTATTTTTGGTCTCAACCACACAGGATTCATATAAACCAATTATCAAACTATTCCTTCTATTTTCTGGGTTATCTTTCAAATGTACTAAGAAATCCTTTGGTGGTAAGGAATCAAATGCTGGAGAATTCATTTCTAATAGAAACTGGTATTAAGAAATTCGATACCATAGTCCCAGTTATTCCTCTCATTGGATCATTGTCTAAAGCTAAATTTTGTACCGTATCGGGACATCCTATTAGTAAGCCGATCTGGACCGATTTATCAGATTGTGATATTATTGATCGATTTGGTCGGATATGTAGAAATCTTTCT
>Cryptanthoid_group_Cryptanthus_Rename_139_Cryptanthus_warren-loosei                                                                                        
ATCCTATCCATTTGGAAATCTTGGTTCAAATCCTTCAATGCCGGATTCAAGATGTTCCATCTTTGCATTTATTGCGATTCTTTCTCCACGAATATCATAATTGGAATAGTCTCATTACTCCGAAGAAATCAATTTACGTTTTTTCAAAAGAAAATAAAAGACTATTTAGGTTCCTATATAATTCTTATGTATCTGAATGCGAATTTGTATTCGTTTTTCTTCGTAAACAATCTTCTTATTTACGATTAACATCTTCTGGAACCTTTCTTGAGCGAATACAGTTCTATGGAAAAATAGAACATCTTATAGTAGTGTACCGTAATTATTTTCAGAAAACTTTATGGTTCTTCACGGATCCTTTCATGCATTATGTTCGATATCAAGGAAAAGCAATTCTGGCTTCAAAAGGGACTCATCTTTTGATGAAGAAGTGGAAATGTTACCTTGTCAATCTCTGGCAATATTATTTTCATTTTTGGTCTCAACCACACAGGATTCATATAAACCAATTATCAAACTATTCCTTCTATTTTCTGGGTTATCTTTCAAGTGTACTAAGAAATCCTTTGGTGGTAAGGAATCAAATGTTGGAGAATTCATTTCTAATAGAAACTGGTATTAAGAAATTCGATACCATAGTCCCAGTTATTCCTCTCATTGGATCATTGTCTAAAGCTAAATTTTGTACCGTATCGGGACATCCTATTAGTAAGCCGATCTGGACCGATTTATCAGATTGTGATATTATTGATCGATTTGGTCGGATATGTAGAAATCTTTCT
>Cryptanthoid_group_Cryptanthus_Rename_132_Cryptanthus_beuckeri                                                                                             
ATCCTATCCATTTGGAAATCTTGGTTCAAATCCTTCAATGCCGGATTCAAGATGTTCCATCTTTGCATTTATTGCGATTCTTTCTCCACGAATATCATAATTGGAATAGTCTCATTACTCCGAAGAAATCAATTTACGTTTTTTCAAAAGAAAATAAAAGACTATTTAGGTTCCTATATAATTCTTATGTATCTGAATGCGAATTTGTATTCGTTTTTCTTCGTAAACAATCTTCTTATTTACGATTAACATCTTCTGGAACCTTTCTTGAGCGAATACAGTTCTATGGAAAAATAGAACATCTTATAGTAGTGTACCGTAATTATTTTCAGAAAACTTTATGGTTCTTCACGGATCCTTTCATGCATTATGTTCGATATCAAGGAAAAGTAATTCTGGCTTCAAAAGGGACTCATCTTTTGATGAAGAAGTGGAAATGTTACCTTGTCAATCTCTGGCAATATTATTTTCATTTTTGGTCTCAACCACACAGGATTCATATAAACCAATTATTAAACTATTCCTTCTATTTTCTGGGTTATCTTTCAAGTGTACTAAGAAATCCTTTGGTGGTAAGGAATCAAATGTTGGAGAATTCATTTCTAATAGAAACTGGTATTAAGAAATTCGATACCATAGTCCCAGTTATTCCTCTCATTGGACCATTGTCTAAAGCTAAATTTTGTACCGTATCGGGACATCCTATTAGTAAGCCGATCTGGACCAATTTATCAGATTGTGATATTATTGATCGATTTGGTCGGATATGTAGAAATCTTTCT
>Cryptanthoid_group_Cryptanthus_Rename_135_Cryptanthus_diamantinensis                                                                                       
ATCCTATCCATTTGGAAATCTTGGTTCAAATCCTTCAATGCCGGATTCAAGATGTTCCATCTTTGCATTTATTGCGATTCTTTCTCCACGAATATCATAATCGGAATAGTCTCATTACTCCGAAGAAATCAATTTACGTTTTTTCAAAAGAAAATAAAAGACTATTTAGGTTCCTATATAATTCTTATGTATCTGAATGCGAATTTGTATTCGTTTTTCTTCGTAAACAATCTTCTTATTTACGATTAACATCTTCTGGAACCTTTCTTGAGCGAATACAGTTCTATGGAAAAATAGAACATCTTATAGTAGTGTACCGTAATTATTTTCAGAAAACTTTATGGTTCTTCACGGATCCTTTCATGCATTATGTTCGATATCAAGGAAAAGCAATTCTGGCTTCAAAAGGGACTCATCTTTTGATGAAGAAGTGGAAATGTTACCTTGTCAATCTCTGGCAATATTATTTTCATTTTTGGTCTCAACCACACAGGATTCATATAAACCAATTATTAAACTATTCCTTCTATTTTCTGGGTTATCTTTCAAGTGTACTAAGAAATCCTTTGGTGGTAAGGAATCAAATGTTGGAGAATTCATTTCTAATAGAAACTGGTATTAAGAAATTCGATACCATAGTCCCAGTTATTCCTCTCATTGGATCATTGTCTAAAGCTAAATTTTGTACCGTATCGGGACATCCTATTAGTAAGCCGATCTGGACCGATTTATCAGATTGTGATATTATTGATCGATTTGGTCGGATATGTAGAAATCTTTCT
>Cryptanthoid_group_Cryptanthus_Rename_131_Cryptanthus_bahianus                                                                                             
ATCCTATCCATTTGGAAATCTTGGTTCAAATCCTTCAATGCCGGATTCAAGATGTTCCATCTTTGCATTTATTGCGATTCTTTCTCCACGAATATCATAATTGGAATAGTCTCATTACTCCGAAGAAATCAATTTACGTTTTTTCAAAAGAAAATAAAAGACTATTTAGGTTCCTATATAATTCTTATGTATCTGAATGCGAATTTGTATTCGTTTTTCTTCGTAAACAATCTTCTTATTTACGATTAACATCTTCTGGAACCTTTCTTGAGCGAATACAGTTCTATGGAAAAATAGAACATCTTATAGTAGTGTACCGTAATTATTTTCAGAAAACTTTATGGTTCTTCACGGATCCTTTCATGCATTATGTTCGATATCAAGGAAAAGCAATTCTGGCTTCAAAAGGGACTCATCTTTTGATGAAGAAGTGGAAATGTTACCTTGTCAATCTCTGGCAATATTATTTTCATTTTTGGTCTCAACCACACAGGATTCATATAAACCAATTATCAAACTATTCCTTCTATTTTCTGGGTTATCTTTCAAGTGTACTAAGAAATCCTTTGGTGGTAAGGAATCAAATGTTGGAGAATTCATTTCTAATAGAAACTGGTATTAAGAAATTCGATACCATAGTCCCAGTTATTCCTCTCATTGGATCATTGTCTAAAGCTAAATTTTGTACCGTATCGGGACATCCTATTAGTAAGCCGATCTGGACCGATTTATCAGATTGTGATATTATTGATCGATTTGGTCGGATATGTAGAAATCTTTCT
>Cryptanthoid_group_Cryptanthus_Cryptanthus_odoratissimus_JX649254                                                                                          
ATCCTATCCATTTGGATATCTTGGTTCAAATCCTTCAATGCCGGATCCAAGATGTTCCATCTTTGCATTTATTGCGATTCTTTCTCCACGAATATCATAATTGGAATAGTCTCATTACTCCGAAGAAATCAATTTACGTTTTTTCAAAAGAAAATAAAAGACTATTTTTGTTCCTATATAATTCTTATGTATCTGAATGCGAATTTTTATTTGTTTTTCTTCATAAACAATCTTCTTATTTACGATTAACATCTTCTGGAACCTTTCTTGAGCGAATACAGTTCTATGGAAAAATAGAACATCTTATAGTAGTGTACCGTAATTTTTTTCAGAAAACTTTATGGTTCTTCACGGATCCTTTCATGCATTATGTTCGATATCAAGGAAAAGCAATTCTGGCTTCAAAGGGGACTCATCTTTTGATGAAGAAGTGGAAATGTTACCTTGTCAATCTCTGGCAATATTATTTTCATTTTTGGTCTCAACCACACAGGATTCATATAAACCAATTATCAAACTATTCCTTCAATTTTCTGGGTTATATTTCAAGTGTACTAAGAAATCCTTTGGTGGTAAGGAATCAAATGTTGGAGAATTCATTTCTAATAGAAACTGGTATTAAGAAATTCGATACCATAGTCCCAGTTATTCCTCTCATTGGATCATTGTTTAAAGCTAAATTTTGTACCGTATCGGGACATCCTATTAGTAAGCCGATCTGGACCGATTTATCANATTGTGATATTATTGATCGATTTGGTCGGATATGTAAAAATCTTTCT
>Cryptanthoid_group_Cryptanthus_JX649252_Cryptanthus_colnagoi                                      
ATCCTATCCATTTGGAAATCTTGGTTCAAATCCTTCAATGCCGGATTCAAGATGTTCCATCTTTGCATTTATTGCGATTCTTTCTCCACGAATATCATAATTGGAATAGTCTCATTACTCCGAAGAAATCAATTTACGTTTTTTCAAAAGAAAATAAAAGACTATTTAGGTTCCTATATAATTCTTATGTATCTGAATGCGAATTTGTATTCGTTTTTCTTCGTAAACAATCTTCTTATTTACGATTAACATCTTCTGGAACCTTTCTTGAGCGAATACAGTTCTATGGAAAAATAGAACATCTTATAGTAGTGTACCGTAATTATTTTCAGAAAACTTTATGGTTCTTCACGGATCCTTTCATGCATTATGTTCGATATCAAGGAAAAGCAATTCTGGCTTCAAAAGGGACTCATCTTTTGATGAAGAAGTGGAAATGTTACCTTGTCAATCTCTGGCAATATTATTTTCATTTTTGGTCTCAACCACACAGGATTCATATAAACCAATTATTAAACTATTCCTTCTATTTTCTGGGTTATCTTTCAAGTGTACTAAGAAATCCTTTGGTGGTAAGGAATCAAATGTTGGAGAATTCATTTCTAATAGAAACTGGTATTAAGAAATTCGATACCATAGTCCCAGTTATTCCTCTCATTGGATCATTGTCTAAAGCTAAATTTTGTACCGTATCGGGACATCCTATTAGTAAGCCGATCTGGACCGATTTATCAGATTGTGATATTATTGATCGATTTGGTCGGATATGTAGAAATCTTTCT
>Cryptanthoid_group_Cryptanthus_Rename_134_Cryptanthus_colnagoi                                                                                             
ATCCTATCCATTTGGAAATCTTGGTTCAAATCCTTCAATGCCGGATTCAAGATGTTCCATCTTTGCATTTATTGCGATTCTTTCTCCACGAATATCATAATTGGAATAGTCTCATTACTCCGAAGAAATCAATTTACGTTTTTTCAAAAGAAAATAAAAGACTATTTAGGTTCCTATATAATTCTTATGTATCTGAATGCGAATTTGTATTCGTTTTTCTTCGTAAACAATCTTCTTATTTACGATTAACATCTTCTGGAACCTTTCTTGAGCGAATACAGTTCTATGGAAAAATAGAACATCTTATAGTAGTGTACCGTAATTATTTTCAGAAAACTTTATGGTTCTTCACGGATCCTTTCATGCATTATGTTCGATATCAAGGAAAAGCAATTCTGGCTTCAAAAGGGACTCATCTTTTGATGAAGAAGTGGAAATGTTACCTTGTCAATCTCTGGCAATATTATTTTCATTTTTGGTCTCAACCACACAGGATTCATATAAACCAATTATTAAACTATTCCTTCTATTTTCTGGGTTATCTTTCAAGTGTACTAAGAAATCCTTTGGTGGTAAGGAATCAAATGTTGGAGAATTCATTTCTAATAGAAACTGGTATTAAGAAATTCGATACCATAGTCCCAGTTATTCCTCTCATTGGATCATTGTCTAAAGCTAAATTTTGTACCGTATCGGGACATCCTATTAGTAAGCCGATCTGGACCGATTTATCAGATTGTGATATTATTGATCGATTTGGTCGGATATGTAGAAATCTTTCT
>Cryptanthoid_clade_Hoplocryptanthu_Rename_137_Hoplocryptanthus_glaziovii                                                                                       
ATCCTATCCATTTGGAAATCTTGGTTCAAATCCTTCAATGCCGGATCCAAGATGTTCCATCTTTGCATTTATTGCGATTCTTTCTCCACGAATATCATAATTGGAATAGTCTCATTACTCCGAAGAAATCAATTTACGTTTTTTCAAAAGAAAATAAAAGACTATTTTGGTTCCTATATAATTCTTATGTATCTGAATGCGAATTTGTATTCGTTTTTCTTCGTAAACAATCTTCTTATTTAAGATTAACATCTTCTGGAACCTTTCTTGAGCGAATACAGTTCTATGGAAAAATAGAACATCTTATAGTAGTGTACCGTAATTTTTTTCAGAAAACTTTATGGTTCTTCACGGATCCTTTCATGCATTATGTTCGATATCAAGGAAAAGCAATTCTGGCTTCAAAAGGGACTCATCTTTTGATGAAGAAGTGGAAATGTTACCTTGTCAATCTCTGGCAATATTATTTTCATTTTTGGTCTCAACCACACAGGATTCATATAAACCAATTATCAAACTATTCCTTCTATTTTCTGGGTTATCTTTCAAGTGTACTAAGAAATCCTTTGGTGGTAAGGAATCAAATGTTGGAGAATTCATTTCTAATAGAAACTGGTATTAAGAAATTCGATACCATAGTCCCAGTTATTCCTCTCATTGGATCATTGTCTAAAGCTAAATTTTGTACCGTATCGGGACATCCTATTAGTAAGCCGATCTGGACCGATTTATCAGATTGTGATATTATTGATCGATTTGGTCGGATATGTAGAAATCTTTCT
>Cryptanthoid_group_Orthophytum_subgen_Capixabanthus_JX649271_Orthophytum_vagans                      
ATCCTATCCATTTGGAAATCTTGGTTCAAATCCTTCAATGCCGGATCCAAGATGTTCCATCTTTGCATTTATTGCGATTCTTTCTCCACGAATATCATAATTGGAATAGTCTCATTACTCCGAAGAAATCAATTTACGTTTTTTCAAAAGAAAATAAAAGACTATTTTGGTTCCTATATAATTCTTATGTATCTGAATGCGAATTTGTATTCGTTTTTCTTCGTAAACAATCTTCTTATTTACGATTAACATCTTCTGGAACCTTTCTTGAGCGAATACAGTTCTATGGAAAAATAGAACATCTTATAGTAGTGTACCATAATTTTTTTCAGAAGACTTTATGGTTCTTCACGGATCCTTTCATGCATTATGTTCGATATCAAGGAAAAGCAATTCTGGCTTCAAAAGGGACTCATCTTTTGATGAAGAAGTGGAAATGTTACCTTGTCAATCTCTGGCAATATTATTTTCATTTTTGGTCTCAACCACACAGGATTCATATAAACCAATTATCAAACTATTCCTTCTATTTTCTGGGTTATCTTTCAAGTGTACTAAGAAATCCTTTGGTGGTAAGGAATCAAATGTTGGAGAATTCATTTCTAATAGAAACTGGTATTAAGAAATTCGATACCATAGTCCCAGTTATTCCTCTCATTGGATCATTGTCTAAAGCTAAATTTTGTACCGTATCGGGACATCCTATTAGTAAGCCGATCTGGACCGATTTAGCAGATTGTGATATTATTGATCGATTTGGTCGGATATGTAGAAATCTTTCT
>Cryptanthus_Orthophytum_subg_Orthophytum_Orthophytum_disjunctum_KU762750                                                                                             
ATCCTATCCATTTGGAAATCTTGGTTCAAATCCTTCAATGCCGGATCCAAGATGTTCCATCTTTGCATTTATTGCGATTCTTTCTCCACGAATATCATAATTGGAATAGTCTCATTACTCCGAAGAAATCAATTTACGTTTTTTCAAAAGAAAATAAAAGACTATTTTGGTTTCTATATAATTCTTATGTATCTGAATGCGAATTTGTATTCGTTTTTCTTCGTAAACAATCTTCTTATTTACGATTAACATCTTCTGGAACCTTTCTTGAGCGAATACAGTTCTATGGAAAAATAGAACATCTTATAGATGTGTACCATAATTTTTTTCAGAAAACTTTATGGTTCTTCACGGATCCTTTCATGCATTATGTTCGATATCAAGGAAAAGCAATTTTGGCTTCAAAAGGGACTCATCTTTTGATGAAGAAGTGGAAATGTTACCTTGTCAATCTCTGGCAATATTATTTTCATTTTTGGTCTCAACCACACAGGATTCATATAAACCAATTATCAAACTATTCCTTCTATTTTCTGGGTTATCTTTCAAGTGTACTAAGAAATCCTTTGGTGGTAAGGAATCAAATGTTGGAGAATTCATTTCTAATAGAAACTGGTATTAAGAAATTCGATACCATAGTCCCAGTTATTCCTCTCATTGGATCATTGTCTAAAGCTAAATTTTGTACCGTATCGGGACATCCTATTAGTAAGCCAATCTGGACCGATTTATCAGATTGTGATATTATTGATCGATTTGGTCGGATATGTAGAAATCTTTCT
>Cryptanthus_Rokautskya_Rename_138_Rokautskyia_odoratissima                                                                                         
ATCCTATCCATTTGGATATCTTGGTTCAAATCCTTCAATGCCGGATCCAAGATGTTCCATCTTTGCATTTATTGCGATTCTTTCTCCACGAATATCATAATTGGAATAGTCTCATTACTCCGAAGAAATCAATTTACGTTTTTTCAAAAGAAAATAAAAGACTATTTTTGTTCCTATATAATTCTTATGTATCTGAATGCGAATTTTTATTTGTTTTTCTTCATAAACAATCTTCTTATTTACGATTAACATCTTCTGGAACCTTTCTTGAGCGAATACAGTTCTATGGAAAAATAGAACATCTTATAGTAGTGTACCGTAATTTTTTTCAGAAAACTTTATGGTTCTTCACGGATCCTTTCATGCATTATGTTCGATATCAAGGAAAAGCAATTCTGGCTTCAAAGGGGACTCATCTTTTGATGAAGAAGTGGAAATGTTACCTTGTCAATCTCTGGCAATATTATTTTCATTTTTGGTCTCAACCACACAGGATTCATATAAACCAATTATCAAACTATTCCTTCAATTTTCTGGGTTATATTTCAAGTGTACTAAGAAATCCTTTGGTGGTAAGGAATCAAATGTTGGAGAATTCATTTCTAATAGAAACTGGTATTAAGAAATTCGATACCATAGTCCCAGTTATTCCTCTCATTGGATCATTGTTTAAAGCTAAATTTTGTACCGTATCGGGACATCCTATTAGTAAGCCGATCTGGACCGATTTATCANATTGTGATATTATTGATCGATTTGGTCGGATATGTAAAAATCTTTCT
>Deuterocohnia_Deuterocohnia_glandulosa_EU681893                                                                                           
ATCCTATCCATTTGGAAATCTTGGTTCAAATCCTTCAATGCCGGATCCAAGATGTTCCATCTTTGCATTTATTGCGATTCTTTCTCCACGAATATCATAATTGGAATAGTTTCATTACTCCGAAGAAATCAATTGACGTTTTTTCAAAAGAAAATAAAAGACTATTTTGGTTCCTATACAATTCTTATGTATCTGAATGCGAATTTGTATTCGTTTTTCTTCGTAAACAATCTTCTTATTTACGATTAACATCTTCTGGAACCTTTCTTGAGCGAATACAGTTCTATGGAAAAATAGAACATCTTATAGTAGTGTACCGTAATTATTTTCAGAAAACTTTATGGTTCTTCACGGATCCTTTCATGCATTATGTTCGATATCAAGGAAAAGCAATTCTGGCTTCAAAAGGGACTCATCTTTTGATGAAGAAGTGGAAATGTTACCTTGTCAATCTCTGGCAATATTATTTTCATTTTTGGTCTCAACCACACAGGATTCATATAAACCAATTATCAAACTATTCCTTCTATTTTCTGGGTTATCTTTCAAGTGTACTAAGAAATCCTTTGGTGGTAAGGAATCAAATGTTGGAGAATTCATTTCTAATAGAAACTGGTATTAAGAAATTCGATACCATAGTCCCAGTTATTCCTCTCATTGGATCATTGTCTAAAGCTAAATTTTGTACTGTATCGGGACACCCTATTAGTAAGCCGATCTGGACCGATTTATCAGATTGTGATATTATTGATCGATTTGGTCGGATATGTAGAAATCTTTCT
>Deuterocohnia_Deuterocohnia_brevispicata_EU681889                                                                                         
ATCCTATCCATTTGGAAATCCTGGTTCAAATCCTTCAATGCCGGATCCAAGATGTTCCATCTTTGCATTTATTGCGATTCTTTCTCCACGAATATCATAATTGTAATAGTCTCATTACTCCGACGAAATCCATTTACGTTTTTTCAAAAGAAAATAAAAGACTATTTTGGTTCCTATATAATTCTTATGTATCTGAATGCGAATTTGTATTCGTTTTTCTTCGTAAACAATCTTCTTATTTACGATTAACATCTTCTGGAACCTTTCTTGAGCGAATACAGTTCTATGGAAAAATAGAACATCTTATAGTAGTGTACCGTAATTATTTTCAGAAAACTCTATGGTTCTTCACGGATCCTTTCATGCATTATGTTCGATATCAAGGAAAAGCAATTCTGGCTTCAAAAGGGACTCATCTTTTGATGAAGAAGTGGAAATTTTACCTTGTCAATCTCTGGCAATATTATTTTCATTTTTGGTCTCAACCACACAGGATTCACATAAACCAATTATCAAACTATTCCTTCTATTTTCTGGGTTATCTTTCAAGTGTACTAAGAAATCCTTTGGTGGTAAGGAATCAAATGTTGGAGAATTCATTTCTAATAGAAACTGGTATTAAGAAATTCGATACCATAGTCTCAGTTATTCCTCTCATTGGATCATTGTCTAAAGCTAAATTTTGTACTGTATCGGGACACCCCATTAGTAAGCCGATCTGGACCGATTTATCAGATTGTGATATTATTGATCGATTTGGTCGGATATGTAGAAATCTTTCT
>Deuterocohnia_Deuterocohnia_scapigera_EU681888                                                                                            
ATCCTATCCATTTGGAAATCCTGGTTCAAATCCTTCAATGCCGGATCCAAGATGTTCCATCTTTGCATTTATTGCGATTCTTTCTCCACGAATATCATAATTGTAATAGTCTCATTACTCCGACGAAATCCATTTACGTTTTTTCAAAAGAAAATAAAAGACTATTTTGGTTCCTATATAATTCTTATGTATCTGAATGCGAATTTGTATTCGTTTTTCTTCGTAAACAATCTTCTTATTTACGATTAACATCTTCTGGAACCTTTCTTGAGCGAATACAGTTCTATGGAAAAATAGAACATCTTATAGTAGTGTACCGTAATTATTTTCAGAAAACTCTATGGTTCTTCACGGATCCTTTCATGCATTATGTTCGATATCAAGGAAAAGCAATTCTGGCTTCAAAAGGGACTCATCTTTTGATGAAGAAGTGGAAATTTTACCTTGTCAATCTCTGGCAATATTATTTTCATTTTTGGTCTCAACCACACAGGATTCACATAAACCAATTATCAAACTATTCCTTCTATTTTCTGGGTTATCTTTCAAGTGTACTAAGAAATCCTTTGGTGGTAAGGAATCAAATGTTGGAGAATTCATTTCTAATAGAAACTGGTATTAAGAAATTCGATACCATAGTCCCAGTTATTCCTCTCATTGGATCATTGTCTAAAGCTAAATTTTGTACTGTATCGGGACACCCCATTAGTAAGCCGATCTGGACCGATTTATCAGATTGTGATATTATTGATCGATTTGGTCGGATATGTAGAAATCTTTCT
>Deuterocohnia_Deuterocohnia_lotteae_EU681894                                                                                              
ATCCTATCCATTTGGAAATCTTGGTTCAAATCCTTCAATGCCGGATCCAAGATGTTCCATCTTTGCATTTATTGCGATTCTTTCTCCACGAATATCATAATTGGAATAGTTTCATTACTCCGAAGAAATCAATTGACGTTTTTTCAAAAGAAAATAAAAGACTATTTTGGTTCCTATACAATTCTTATGTATCTGAATGCGAATTTGTATTCGTTTTTCTTCGTAAACAATCTTCTTATTTACGATTAACATCTTCTGGAACCTTTCTTGAGCGAATACAGTTCTATGGAAAAATAGAACATCTTATAGTAGTGTACCGTAATTATTTTCAGAAAACTTTATGGTTCTTCACGGATCCTTTCATGCATTATGTTCGATATCAAGGAAAAGCAATTCTGGCTTCAAAAGGGACTCATCTTTTGATGAAGAAGTGGAAATGTTACCTTGTCAATCTCTGGCAATATTATTTTCATTTTTGGTCTCAACCACACAGGATTCATATAAACCAATTATCAAACTATTCCTTCTATTTTCTGGGTTATCTTTCAAGTGTACTAAGAAATCCTTTGGTGGTAAGGAATCAAATGTTGGAGAATTCATTTCTAATAGAAACTGGTATTAAGAAATTCGATACCATAGTCCCAGTTATTCCTCTCATTGGATCATTGTCTAAAGCTAAATTTTGTACTGTATCGGGACACCCTATTAGTAAGCCGATCTGGACCGATTTATCAGATTGTGATATTATTGATCGATTTGGTCGGATATGTAGAAATCTTTCT
>Deuterocohnia_Deuterocohnia_longipetala_FJ968210                                                                                          
ATCCTATCCATTTGGAAATCTTGGTTCAAATCCTTCAATGCCGGATCCAAGATGTTCCATCTTTGCATTTATTGCGATTCTTTCTCCACGAATATCATAATTGGAATAGTTTCATTACTCCGAAGAAATCAATTGACGTTTTTTCAAAAGAAAATAAAAGACTATTTTGGTTCCTATACAATTCTTATGTATCTGAATGCGAATTNGTATTCGTTTTTCTTCGTAAACAATCTTCTTANNNNCGATTAACATCTTCTGGAACCTTTCTTGAGCGAATACAGTTCTATGGAAAAATAGAACATCTTATAGTAGTGTACCGTAATTATTTTCAGAAAACTTTATGGTTCTTCACGGATCCTTTCATGCATTATGTTCGATATCAAGGAAAAGCAATTCTGGCTTCAAAAGGGACTCATCTTYTGATGAAGAAGTGGAAATGTTACCTTGTCAATCTCTGGCAATATNATTTTCATTTTNGGTCTCANCCACACAGGNTTCATATAAACCAATTANCAAACTATTCCTTCTNTTTTNTGGGTTATCTTTCAAGTGTACTAAGAAATCCTTTGGTGGTAAGGAATCAAATGTTGGAGAATTCATTTCTNATAGAAACTGGTATTAAGAAATTCGATACCATAGTCCCAGTTATTCCTCTCATTGGATCATTGTCTAAAGCTAAATTTTGTACTGTATCGGGACACCCTATTAGTAAGCCGATCTGGACCGATTTATCAGATTGTGATATTATTGATCGATTTGGTCGGATATGTAGAAATCTTT--
>Deuterocohnia_Deuterocohnia_brevifolia_EU681895                                                                                           
ATCCTATCCATTTGGAAATCTTGGTTCAAATCCTTCAATGCCGGATCCAAGATGTTCCATCTTTGCATTTATTGCGATTCTTTCTCCACGAATATCATAATTGGAATAGTTTCATTACTCCGAAGAAATCAATTGACGTTTTTTCAAAAGAAAATAAAAGACTATTTTGGTTCCTATACAATTCTTATGTATCTGAATGTGAATTTGTATTCGTTTTTCTTCGTAAACAATCTTCTTATTTACGATTAACATCTTCTGGAACCTTTCTTGAGCGAATACAGTTCTATGGAAAAATAGAACATCTTATAGTAGTGTACCATAATTATTTTCAGAAAACTTTATGGTTCTTCACGGATCCTTTCATGCATTATGTTCGATATCAAGGAAAAGCAATTCTGGCTTCAAAAGGGACTCATCTTTTGATGAAGAAGTGGAAATGTTACCTTGTCAATCTCTGGCAATATTATTTTCATTTTTGGTCTCAACCACACAGGATTCATATAAACCAATTATCAAACTATTCCTTCTATTTTCTGGGTTATCTTTCAAGTGTACTAAGAAATCTTTTGGTGGTAAGGAATCAAATGTTGGAGAATTCATTTCTAATAGAAACTGGTATTAAGAAATTCGATACCATAGTCCCAGTTATTCCTCTCATTGGATCATTGTCTAAAGCTAAATTTTGTACTGTATCGGGACACCCTATTAGTAAGCCGATCTGGACCGATTTATCAGATTGTGATATTATTGATCGATTTGGTCGGATATGTAGAAATCTTTCT
>Edmundoa_BE482_Edmundoa_ambigua                                                                                 
ATCCTATCCATTTGGAAATCTTGGTTCAAATCCTTCAATGCCGGATCCAAGATGTTCCATCTTTGCATTTGTTGCGATTCTTTCTCCACGAATATCATAATTGGAATAGTCTCATTACTCCGAAGAAATCAATTTACGTTTTTTCAAAAGAAAATAAAAGACTATTTTGGTTCCTATATAATTCTTATGTATCTGAATGTGAATTTGTATTCGTTTTTCTTCGTAAACAATCTTCTTATTTACGATTAACATCTTCTGGAACCTTTCTTGAGCGAATACAGTTCTATGGAAAAATAGAACATCTTATAGTAGTGTACCGTAATTATTTTCAGAAAACTTTATGGTTCTTCACGGATCCTTTCATGCATTATGTTCGATATCAAGGAAAAGCAATTCTGGCTTCAAAAGGGACTCATCTTTTGATGAAGAAGTGGAAATGTTACCTTGTCAATCTCTGGCAATATTATTTTCATTTTTGGTCTCAACCACACAGGATTCATATAAACCAATTATCAAACTATTCCTTCTATTTTCTGGGTTATCTTTCAAGTGTACTAAGAAATCCTTTGGTGGTAAGGAATCAAATGTTGGAGAATTCATTTCTAATAGAAACTGGTATTAAGAAATTCGATACCATAGTCCCAGTTATTCCTCTCATTGGATCATTGTCTAAAGCTAAATTTTGTACCGTATCGGGACATCCTATTAGTAAGCCGATCTGGACCGATTTATCAGATTGTGATATTATTGATCGATTTGGTCGGATATGTAGAAATCTTTCT
>Edmundoa_Edmundoa_perplexa_JX649258_Edmundoa_perplexa                                                       
ATCCTATCCATTTGGAAATCTTGGTTCAAATCCTTCAATGCCGGATCCAAGATGTTCCATCTTTGCATTTGTTGCGATTCTTTCTCCACGAATATCATAATTGGAATAGTCTCATTACTCCGAAGAAATCAATTTACGTTTTTTCAAAAGAAAATAAAAGACTATTTTGGTTCCTATATAATTCTTATGTATCTGAATGTGAATTTGTATTCGTTTTTCTTCGTAAACAATCTTCTTATTTACGATTAACATCTTCTGGAACCTTTCTTGAGCGAATACAGTTCTATGGAAAAATAGAACATCTTATAGTAGTGTACCGTAATTATTTTCAGAAAACTTTATGGTTCTTCACGGATCCTTTCATGCATTATGTTCGATATCAAGGAAAAGCAATTCTGGCTTCAAAAGGGACTCATCTTTTGATGAAGAAGTGGAAATGTTACCTTGTCAATCTCTGGCAATATTATTTTCATTTTTGGTCTCAACCACACAGGATTCATATAAACCAATTATCAAACTATTCCTTCTATTTTCTGGGTTATCTTTCAAGTGTACTAAGAAATCCTTTGGTGGTAAGGAATCAAATGTTGGAGAATTCATTTCTAATAGAAACTGGTATTAAGAAATTCGATACCATAGTCCCAGTTATTCCTCTCATTGGATCATTGTCTAAAGCTAAATTTTGTACCGTATCGGGACATCCTATTAGTAAGCCGATCTGGACCGATTTATCAGATTGTGATATTATTGATCGATTTGGTCGGATATGTAGAAATCTTTCT
>Edmundoa_Edmundoa_lindenii_AY950012                                                  
ATCCTATCCATTTGGAAATCTTGGTTCAAATCCTTCAATGCCGGATCCAAGATGTTCCATCTTTGCATTTGTTGCGATTCTTTCTCCACGAATATCATAATTGGAATAGTCTCATTACTCCGAAGAAATCAATTTACGTTTTTTCAAAAGAAAATAAAAGACTATTTTGGTTCCTATATAATTCTTATGTATCTGAATGWGAATTTGTATTCGTTTTTCTTCGTAAACAATCTTCTTATTTACGATTAACATCTTCTGGAACCTTTCTTGAGCGAATACAGTTCTATGGAAAAATAGAACATCTTATAGTAGTGTACCGTAATTATTTTCAGAAAACTTTATGGTTCTTCACGGATCCTTTCATGCATTATGTTCAATATCAAGGAAAAGCAATTCTGGCTTCAAAAGGGACTCATCTTTTGATGAAGAAGTGGAAATGTTACCTTGTCAATCTCTGGCAATATTATTTTCATTTTTGGTCTCAACCACACAGGATTCATATAAACCAATTATCAAACTATTCCTTCTATTTTCTGGGTTATCTTTCAAGTGTACTAAGAAATCCTTTGGTGGTAAGGAATCAAATGTTGGAGAATTCATTTCTAATAGAAACTGGTATTAAGAAATTCGATACCATAGTCCCAGTTATTCCTCTCATTGGATCATTGTCTAAAGCTAAATTTTGTACCGTATCGGGACATCCTATTAGTAAGCCGATCTGGACCGATTTATCAGATTGTGATATTATTGATCGATTTGGTCGGATATGGAGAAATCTTTCT
>Fosterella_Fosterella_robertreadii_EU681847                                                                                            
ATCCTATCCATTTTGAAATCTTGGTTCAAATCCTTCAATGCCGGATCCAAGATGTTCCATCTTTGCATTTATTGCGATTCTTTCTCCACGAATATCATAATTTGAATAGTCTCATTACTCCGAAGAAATCAATTTACGTTTTTTCAAAAGAAAATAAAAGACTATTTTGGTTCCTATATAATTCTTATGTATCTGAATGCGAATTTGTATTCGTTTTTCTTCGTAAACAATCTTCTTATTTACGATTAACATCTTCTGGAACCTTTCTTGAGCGAATGCAGTTCTATGGAAAAATAGAACATCTTATAGTAGTGTACCATAATTATTTTCAGAAAACTTTATGGTTCTTCACGGATCCTTTCATGCATTATGTTCGATATCAAGGAAAAGCAATTCTGGCTTCAAAAGGGACTCATCTTTTGATGAAGAGGTGGAAATGCTACTTTGTCAATCTCTGGCAATATTATTTTCATTTTTGGTCTCAACCACACAGGATTCATATAAACCAATTATCAAACTATTCCTTCTATTTTATGGGTTATCTTTCAAGTGTACTAAGAAATCCTTTGGTGGTAAGGAATCAAATGTTGGAGAATTCATTTCTAATAGAAACTGGTATTAAGAAATTCGATACCATAGTCCCAGTTATTCCTCTCATTGGATCATTGTCTAAAGCTAAATTTTGTACTGTATCGGGACACCCTATTAGTAAGCCGATCTGGACCGATTTATCAGATTGTGATATTATTGATCGATTTGGTCGGATATGTAGAAATCTTTCT
>Fosterella_Fosterella_weberbaueri_EU681910                                                                                             
ATCCTATCCATTTTGAAATCTTGGTTCAAATCCTTCAATGCCGGATCCAAGATGTTCCATCTTTGCATTTATTGCGATTCTTTCTCCACGAATATCAGAATTGGAATAGTTTCATTACTCCGAAGAAATTAATTTACGTTTTTTCAAAAGAAAATAAAAGACTATTTTGGTTCCTATATAATTCTTATGTATCTGAATGCGAATTTTTATTCGTTTTTCTTCGTAAACAATCTTCTTATTTACGATTAACATCTTCTGGAACCTTTCTTGAGCGAATGCAGTTCTATGGAAAAATAGAACATTTTATAGTAGTGTACCATAATTATTTTCAGAAAACTTTATGGTTCTTCACGGATCCTTTCATGCATTATGTTCGATATCAAGGAAAAGCAATTCTGGCTTCAAAAGGGACTCATCTTTTGATGAAGAGGTGGAAATGCTACCTTGTCAATCTCTGGCAATATTATTTTCATTTTTGGTCTCAACCACACAGGATTCATATAAACCAATTATCAAACTATTCCTTCTATTTTATGGGTTATCTTTCAAGTGTACTAAGAAATCCTTTGGTGGTAAGGAATCAAATGTTGGAGAATTCATTTCTAATAGAAACTGGTATTAAGAAATTCGATACCATAGTCCCAGTTATTCCTCTCATTGGATCATTGTCTAAAGCTAAATTTTGTACTGTATCGGGACACCCTATTAGTAAGCCGAGCTGGACTGATTTATCAGATTGTGATATTATTGATCGATTTGGTCGGATATGTAGAAATCTTTCT
>Fosterella_Fosterella_schidosperma_EU681912                                                                                            
ATCCTATCCATTTTGAAATCTTGGTTCAAATCCTTCAATGCCGGATCCAAGATGTTCCATCTTTGCATTTATTGCGATTCTTTCTCCACGAATATCATAATTTGAATAGTCTCATTACTCCGAAGAAATCAATTTACGTTTTTTCAAAAGAAAATAAAAGACTATTTTGGTTCCTATATAATTCTTATGTATCTGAATGCGAATTTGTATTCGTTTTTCTTCGTAAACAATCTTCTTATTTACGATTAACATCTTCTGGAACCTTTCTTGAGCGAATGCAGTTCTATGGAAAAATAGAACATCTTATAGTAGTGTACCATAATTATTTTCAGAAAACTTTATGGTTCTTCACGGATCCTTTCATGCATTATGTTCGATATCAAGGAAAAGCAATTCTGGCTTCAAAAGGGACTCATCTTTTGATGAAGAGGTGGAAATGCTACTTTGTCAATCTCTGGCAATATTATTTTCATTTTTGGTCTCAACCACACAGGATTCATATAAACCAATTATCAAACTATTCCTTCTATTTTATGGGTTATCTTTCAAGTGTACTAAGAAATCCTTTGGTGGTAAGGAATCAAATGTTGGAGAATTCATTTCTAATAGAAACTGGTATTAAGAAATTCGATACCATAGTCCCAGTTATTCCTCTCATTGGATCATTGTCTAAAGCTAAATTTTGTACTGTATCGGGACACCCTATTAGTAAGCCGATCTGGACCGATTTATCAGATTGTGATATTATTGATCGATTTGGTCGGATATGTAGAAATCTTTCT
>Fosterella_Fosterella_caulescens_HQ180866                                                                                              
ATCCTATCCATTTTGAAATCTTGGTTCAAATCCTTCAATGCCGGATCCAAGATGTTCCATCTTTGCATTTATTGCGATTCTTTCTCCACGAATATCATAATTGGAATAGTCTCATTACTCCGAAGAAATCAATTTATGTTTTTTCAAAAGAAAATAAAAGACTATTTTGGTTCCTATATAATTCTTATGTATCTGAATGCGAATTTGTATTCGTTTTTCTTCGTAAACAATCTTCTTATTTACGATTAACATCTTCTGGAACCTTTCTTGAGCGAATACAGTTCTATGGAAAAATAGAACATCTTATAGTAGTGTACCATAATTATTTTCAGAAAACTTTATGGTTCTTCACGGATCCTTTCATGCATTATGTTCGATATCAAGGAAAAGCAATTCTGGCTTCAAAAGGGACTCATCTTTTGATGAAGAGGTGGAAATGCTACCTTGTCAATCTCTGGCAATATTATTTTCATTTTTGGTCTCAACCACACAGGATTCATATAAACCAATTATCAAACTATTCCTTCTATTTTATGGGTTATCTTTCAAGTGTACTAAGAAATCCTTTGGTGGTAAGGAATCAAATGTTGGAGAATTCATTTCTAATAGAAACTGGTATTAAGAAATTCGATACCATAGTCCCAGTTATTCCTCTCATTGGATCATTGTCTAAAGCTAAATTTTGTACTGTATCGGGACACCCTATTAGTAAGCCAATCTGGACCGATTTATCAGATTGTGATATTATTGATCGATTTGGTCGGATATGTAGAAATCTTTCT
>Fosterella_Fosterella_weddelliana_EU681879                                                                                             
ATCCTATCCATTTTGAAATCTTGGTTCAAATCCTTCAATGCCGGATCCAAGATGTTCCATCTTTGCATTTATTGCGATTCTTTCTCCACGAATATCATAATTGGAATAGTCTCATTACTCCGAAGAAATCAATTTACGTTTTTTCAAAAGAAAATAAAAGACTATTTTGGTTCCTATATAATTCTTATGTATCTGAATGCGAATTTGTATTCGTTTTTCTTCGTAAACAATCTTCTTATTTACGATTAACATCTTCTGGAACCTTTCTTGAGCGAATACAGTTCTATGGAAAAATAGAACATCTTATAGTAGTGTACCATAATCATTTTCAGAAAACTTTATGGTTCTTCACGGATCCTTTCATGCATTATGTTCGATATCAAGGAAAAGCAATTCTGGCTTCAAAAGGGACTCATCTTTTGATGAAGAGGTGGAAATGCTACCTTGTCAATCTCTGGCAATATTATTTTCATTTTTGGTCTCAACCACACAGGATTCATATAAACCAATTATCAAACTATTCCTTCTATTTTATGGGTTATCTTTCAAGTGTACTAAGAAATCCTTTGGTGGTAAGGAATCAAATGTTGGAGAATTCATTTCTAATAGAAATTGGTATTAAGAAATTCGATACCATAGTCCCAGTTATTCCTCTCATTGGATCATTGTCTAAAGCTAAATTTTGTACTGTATCGGGACACCCTATTAGTAAGCCAATCTGGACCGATTTATCGGATTGTGATATTATTGATCGATTTGGTCGGATATGTAGAAATCTTTCT
>Fosterella_Fosterella_windischii_HQ167782                                                                                              
ATCCTATCCATTTTGAAATCTTGGTTCAAATCCTTCAATGCCGGATCCAAGATGTTCCATCTTTGCATTTATTGCGATTCTTTCTCCACGAATATCATAATTGGAATAGTCTCATTACTCCGAAGAAATCCATTTACGTTTTTTCAAAAGAAAATAAAAGACTATTTAGGTTCCTATATAATTCTTATGTATCTGAATGCGAATTTGTATTCGTTTTTCTTCGTAAACAATCTTCTTATTTACGATTAACATCTTCTGGAACCTTTCTTGAGCGAATGCAGTTCTATGGAAAAATAGAACATCTTATAGTAGTGTACCATAATTATTTTCAGAAAACTTTATGGTTCTTCACGGATCCTTTCATGCATTATGTTCGATATCAAGGAAAAGCAATTCTGGCTTCAAAAGGGACTCATCTTTTGATGAAGAGGTGGAAATGCTACCTTGTCAATCTCTGGCAATATTATTTTCATTTTTGGTCTCAACCACACAGGATTCATATAAACCAATTATCAAACTATTCCTTCTATTTTATGGGTTATCTTTCAAGTGTACTAAGAAATCCTTTGGTGGTAAGGAATCAAATGTTGGAGAATTCATTTCTAATAGAAACTGGTATTAAGAAATTCGATACCATAGTCCCAGTTATTCCTCTCATTGGATCATTGTCTAAAGCTAAATTTTGTACTGTATCGGGACACCCTATTAGTAAGCCGATCTGGACCGATTTATCAGATTGTGATATTATTGATCGATTTGGTCGGATATGTAGAAATCTTTCT
>Fosterella_Fosterella_rusbyi_EU681854                                                                                                  
ATCCTATCCATTTTGAAATCTTGGTTCAAATCCTTCAATGCCGGATCCAAGATGTTCCATCTTTGCATTTATTGCGATTCTTTCTCCACGAATATCATAATTGGAATAGTCTCATTACTCCGAAGAAATCCATTTACGTTTTTTCAAAAGAAAATAAAAGACTATTTTGGTTCCTATATAATTCTTATGTATCTGAATGCGAATTTGTATTCGTTTTTCTTCGTAAACAATCTTCTTATTTACGATTAACATCTTCTGGAACCTTTCTTGAGCGAATGCAGTTCTATGGAAAAATAGAACATCTTATAGTAGTGTACCATAATTATTTTCAGAAAACTTTATGGTTCTTCACGGATCCTTTCATGCATTATGTTCGATATCAAGGAAAAGCAATTCTGGCTTCAAAAGGGACTCATCTTTTGATGAAGAGGTGGAAATGCTACCTTGTCAATCTCTGGCAATATTATTTTCATTTTTGGTCTCAACCACACAGGATTCATATAAACCAATTATCAAACTATTCCTTCTATTTTATGGGTTATCTTTCAAGTGTACTAAGAAATCCTTTGGTGGTAAGGAATCAAATGTTGGAGAATTCATTTCTAATAGAAACTGGTATTAAGAAATTCGATACCATAGTCCCAGTTATTCCTCTCATTGGATCATTGTCTAAAGCTAAATTTTGTACTGTATCGGGACACCCTATTAGTAAGCCGATCTGGACCGATTTATCAGATTGTGATATTATTGATCGATTTGGTCGGATATGTAGAAATCTTTCT
>Fosterella_Fosterella_christophii_EU681863                                                                                             
ATCCTATCCATTTTGAAATCTTGGTTCAAATCCTTCAATGCCGGATCCAAGATGTTCCATCTTTGCATTTATTGCGATTCTTTCTCCACGAATATCATAATAGGAATAGTTTCATTACTCCGAAGAAATCAATTTACGTTTTTTCAAAAGAAAATAAAAGACTATTTTGGTTCCTATATAATTCTTATGTATCTGAATGCGAATTTGTATTCGTTTTTCTTCGTAAACAATCTTCTTATTTACGATTAACATCTTCTGGAACCTTTCTTGAGCGAATGCAGTTCTATGGAAAAATAGAACATTTTTTAGTAGTGTACCATAATTATTTTCAGAAAACTTTATGGTTCTTCACGGATCCTTTCATGCATTATGTTCGATATCAAGGAAAAGCAATTCTGGCTTCAAAAGGGACTCATCTTTTGATGAAGAGGTGGAAATGCTACCTTGTCAATCTCTGGCAATATTATTTTCATTTTTGGTCTCAACCACACAGGATTCATATAAACCAATTATCAAACTATTCCTTCTATTTTTGGGGTTATCTTTCAAGTGTACTAAGAAATCCTTTGGTGGTAAGGAATCTAATGTTGGAGAATTCATTTCTAATAGAAACTGGTATTAAGAAATTCGATACCATAGTCCCAGTTATTCCTCTCATTGGATCATTGTCTAAAGCTAAATTTTGTACTGTATCGGGACACCCTATTAGTAAGCCGAGCTGGACCGATTTATCAGATTGTGATATTATTGATCGATTTGGTCGGATATGTAGAAATCTTTCT
>Fosterella_Fosterella_gracilis_EU681923                                                                                                
ATCCTATCCATTTTGAAATCTTGGTTCAAATCCTTCAATGCCGGATCCAAGATGTTCCATCTTTGCATTTATTGCGATTCTTTCTCCACGAATATCATAATTGGAATAGTCTCATTACTCCGAAGAAATCAATTTATGTTTTTTCAAAAGAAAATAAAAGACTATTTTGGTTCCTATATAATTCTTATGTATCTGAATGCGAATTTGTATTCGTTTTTCTTCGTAAACAATCTTCTTATTTACGATTAACATCTTCTGGAACCTTTCTTGAGCGAATACAGTTCTATGGAAAAATAGAACATCTTATAGTAGTGTACCATAATTATTTTCAGAAAACTTTATGGTTCTTCACGGATCCTTTCATGCATTATGTTCGATATCAAGGAAAAGCAATTCTGGCTTCAAAAGGGACTCATCTTTTGATGAAGAGGTGGAAATGCTACCTTGTCAATCTCTGGCAATATTATTTTCATTTTTGGTCTCAACCACACAGGATTCATATAAACCAATTATCAAACTATTCCTTCTATTTTATGGGTTATCTTTCAAGTGTACTAAGAAATCCTTTGGTGGTAAGGAATCAAATGTTGGAGAATTCATTTCTAATAGAAACTGGTATTAAGAAATTCGATACCATAGTCCCAGTTATTCCTCTCATTGGATCATTGTCTAAAGCTAAATTTTGTACTGTATCGGGACACCCTATTAGTAAGCCAATCTGGACCGATTTATCAGATTGTGATATTATTGATCGATTTGGTCGGATATGTAGAAATCTTTCT
>Fosterella_Fosterella_petiolata_HQ167777                                                                                               
ATCCTATCCATTTTGAAATCTTGGTTCAAATCCTTCAATGCCGGATCCAAGATGTTCCATCTTTGCATTTATTGCGATTCTTTCTCCACGAATATCATAATTGGAATAGTCTCATTACTCCGAAGAAATCAATTTACGTTTTTTCAAAAGAAAATAAAAGACTATTTTGGTTCCTATATAATTCTTATGTATCTGAATGCGAATTTTTATTCGTTTTTCTTCGTAAACAATCTTCTTATTTACGATTAACATCTTCTGGAACCTTTCTTGAGCGAATGCAGTTCTATGGAAAAATAGAACATCTTATAGTAGTGTACCATAATTATTTTCAGAAAACTTTATGGTTCTTCACGGATCCTTTCATGCATTATGTTCGATATCAAGGAAAAGCAATTCTGGCTTCAAAAGGGACTCATCTTTTGATGAAGAGGTGGAAATGCTACTTTGTCAATCTCTGGCAATATTATTTTCATTTTTGGTCTCAACCACACAGGATTCATATAAACCAATTATCAAACTATTCCTTCTATTTTATGGGTTATCTTTCAAGTGTACTAAGAAATCCTTTGGTGGTAAGGAATCAAATGTTGGAGAATTCATTTCTAATGGAAACTGGTATTAAGAAATTCGATACCATAGTCCCAGTTATTCCTCTCATTGGATCATTGTCTAAAGCTAAATTTTGTACTGTATCGGGACACCCTATTAGTAAGCCGATCTGGACCGATTTATCAGATTGTGATATTATTGATCGATTTGGTCGGATATGTAGAAATCTTTCT
>Fosterella_Fosterella_albicans_EU681843                                                                                                
ATCCTATCCATTTTGAAATCTTGGTTCAAATCCTTCAATGCCGGATCCAAGATGTTCCATCTTTGCATTTATTGCGATTCTTTCTCCACGAATATCATAATTGGAATAGTCTCATTACTCCGAAGAAATCAATTTACGTTTTTTCAAAAGAAAATAAAAGACTATTTTTGTTCCTATATAATTCTTATGTATCTGAATGCGAATTTGTATTCGTTTTTCTTCGTAAACAATCTTCTTATTTACGATTAACATCTTCTGGAACCTTTCTTGAGCGAATGCAGTTCTATGGAAAAATAGAACATCTTATAGTAGTGTACCATAATTATTTTCAGAAAACTTTATGGTTCTTCACGGATCCTTTCATGCATTATGTTCGATATCAAGGAAAAGCAATTCTGGCTTCAAAAGGGACTCATCTTTTGATGAAGAGGTGGAAATGCTACTTTGTCAATCTCTGGCAATATTATTTTCATTTTTGGTCTCAACCACACAGGATTCATATAAACCAATTATCAAACTATTCCTTCTATTTTATGGGTTATCTTTCAAGTGTACTAAGAAATCCTTTGGTGGTAAGGAATCAAATGTTGGAGAATTCATTTCTAATAGAAACTGGTATTAAGAAATTCGATACCATAGTCCCAGTTATTCCTCTCATTGGATCATTGTCTAAAGCTAAATTTTGTACTGTATCGGGACACCCTATTAGTAAGCCGGTCTGGACCGATTTATCAGATTGTGATATTATTGATCGATTTGGTCGGATATGTAGAAATCTTTCT
>Fosterella_Fosterella_villosula_EU681861                                                                                               
ATCCTATCCATTTTGAAATCTTGGTTCAAATCCTTCAATGCCGGATCCAAGATGTTCCATCTTTGCATTTATTGCGATTCTTTCTCCACGAATATCATAATAGGAATAGTTTCATTACTCCGAAGAAATCAATTTACGTTTTTTCAAAAGAAAATAAAAGACTATTTTGGTTCCTATATAATTCTTATGTATCTGAATGCGAATTTGTATTCGTTTTTCTTCGTAAACAATCTTCTTATTTACGATTAACATCTTCTGGAACCTTTCTTGAGCGAATGCAGTTCTATGGAAAAAAAGAACATTTTTTAGTAGTGTACCATAATTATTTTCAGAAAACTTTATGGTTCTTCACGGATCCTTTCATGCATTATGTTCGATATCAAGGAAAAGCAATTCTGGCTTCAAAAGGGACTCATCTTTTGATGAAGAGGTGGAAATGCTACCTTGTCAATCTCTGGCAATATTATTTTCATTTTTGGTCTCAACCACACAGGATTCATATAAACCAATTATCAAACTATTCCTTCTATTTTTGGGGTTATCTTTCAAGTGTACTAAGAAATCCTTTGGTGGTAAGGAATCAAATGTTGGAGAATTCATTTCTAATAGAAACTGGTATTAAGAAATTCGATACCATAGTCCCAGTTATTCCTCTCATTGGATCATTGTCTAAAGCTAAATTTTGTACTGTATCGGGACACCCTATTAGTAAGCCGAGCTGGACCGATTTATCAGATTGTGATATTATTGATCGATTTGGTCGGATATGTAGAAATCTTTCT
>Fosterella_Fosterella_micrantha_KY114864                                                                                               
ATCCTATCCATTTTGAAATCTTGGTTCAAATCCTTCAATGCCGGATCCAAGATGTTCCATCTTTGCATTTATTGCGATTCTTTCTCCACGAATATCATAATAGGAATAGTTTCATTACTCCGAAGAAATCAATTTACGTTTTTTCAAAAGAAAATAAAAGACTATTTTGGTTCCTATATAATTCTTATGTATCTGAATGCGAATTTGTATTCGTTTTTCTTCGTAAACAATCTTCTTATTTACGATTAACATCTTCTGGAACCTTTCTTGAGCGAATGCAGTTCTATGGAAAAAAAGAACATTTTTTAGTAGTGTACCATAATTATTTTCAGAAAACTTTATGGTTCTTCACGGATCCTTTCATGCATTATGTTCGATATCAAGGAAAAGCAATTCTGGCTTCAAAAGGGACTCATCTTTTGATGAAGAGGTGGAAATGCTACCTTGTCAATCTCTGGCAATATTATTTTCATTTTTGGTCTCAACCACACAGGATTCATATAAACCAATTATCAAACTATTCCTTCTATTTTTGGGGTTATCTTTCAAGTGTACTAAGAAATCCTTTGGTGGTAAGGAATCAAATGTTGGAGAATTCATTTCTAATAGAAACTGGTATTAAGAAATTCGATACCATAGTCCCAGTTATTCCTCTCATTGGATCATTGTCTAAAGCTAAATTTTGTACTGTATCGGGACACCCTATTAGTAAGCCGAGCTGGACCGATTTATCAGATTGTGATATTATTGATCGATTTGGTCGGATATGTAGAAATCTTTCT
>Fosterella_Fosterella_penduliflora_EU681919                                                                                            
ATCCTATCCATTTTGAAATCTTGGTTCAAATCCTTCAATGCCGGATCCAAGATGTTCCATCTTTGCATTTATTGCGATTCTTTCTCCACGAATATCATAATTGGAATAGTCTCATTACTCCGAAGAAATCAATTTATGTTTTTTCAAAAGAAAATAAAAGACTATTTTGGTTCCTATATAATTCTTATGTATCTGAATGCGAATTTGTATTCGTTTTTCTTCGTAAACAATCTTCTTATTTACGATTAACATCTTCTGGAACCTTTCTTGAGCGAATACAGTTCTATGGAAAAATAGAACATCTTATAGTAGTGTACCATAATTATTTTCAGAAAACTTTATGGTTCTTCACGGATCCTTTCATGCATTATGTTCGATATCAAGGAAAAGCAATTCTGGCTTCAAAAGGGACTCATCTTTTGATGAAGAGGTGGAAATGCTACCTTGTCAATCTCTGGCAATATTATTTTCATTTTTGGTCTCAACCACACAGGATTCATATAAACCAATTATCAAACTATTCCTTCTATTTTATGGGTTATCTTTCAAGTGTACTAAGAAATCCTTTGGTGGTAAGGAATCAAATGTTGGAGAATTCATTTCTAATAGAAACTGGTATTAAGAAATTCGATACCATAGTCCCAGTTATTCCTCTCATTGGATCATTGTCTAAAGCTAAATTTTGTACTGTATCGGGACACCCTATTAGTAAGCCAATCTGGACCGATTTATCAGATTGTGATATTATTGATCGATTTGGTCGGATATGTAGAAATCTTTCT
>Fosterella_Fosterella_vasquezii_EU681855                                                                                               
ATCCTATCCATTTTGAAATCTTGGTTCAAATCCTTCAATGCCGGATCCAAGATGTTCCATCTTTGCATTTATTGCGATTCTTTCTCCACGAATATCATAATTGGAATAGTCTCATTACTCCGAAGAAATCCATTTACGTTTTTTCAAAAGAAAATAAAAGACTATTTTGGTTCCTATATAATTCTTATGTATCTGAATGCGAATTTGTATTCGTTTTTCTTCGTAAACAATCTTCTTATTTACGATTAACATCTTCTGGAACCTTTCTTGAGCGAATGCAGTTCTATGGAAAAATAGAACATCTTATAGTAGTGTACCATAATTATTTTCAGAAAACTTTATGGTTCTTCACGGATCCTTTCATGCATTATGTTCGATATCAAGGAAAAGCAATTCTGGCTTCAAAAGGGACTCATCTTTTGATGAAGAGGTGGAAATGCTACCTTGTCAATCTCTGGCAATATTATTTTCATTTTTGGTCTCAACCACACAGGATTCATATAAACCAATTATCAAACTATTCCTTCTATTTTATGGGTTATCTTTCAAGTGTACTAAGAAATCCTTTGGTGGTAAGGAATCAAATGTTGGAGAATTCATTTCTAATAGAAACTGGTATTAAGAAATTCGATACCATAGTCCCAGTTATTCCTCTCATTGGATCATTGTCTAAAGCTAAATTTTGTACTGTATCGGGACACCCTATTAGTAAGCCGATCTGGACCGATTTATCAGATTGTGATATTATTGATCGATTTGGTCGGATATGTAGAAATCTTTCT
>Guzmania_Guzmania_wittmackii_AY949991                                                                                  
ATCCTATCCATTTGGAAATCTTGGTTCAAATCCTTCAATGTCGGATCGAAGATGTTCCATCTTTGCATTTATTGCGATTCTTTCTCCACGAATATCATAATTGGAAGAGTCTCATTACTCCGAAGAAATCAATTTATGGTTTTTCAAAAGAAAATAAAAGACTATTTCAGTTCCTATATAATTCTTATGTATCTGAATGCGAATTTTTATTCGTTTTTCTTCGTAAACAATCTTCTTATTTACGATTAACATCTTCTGGAACCTTTCTTGAGCGAATACAGTTCTATGGAAAAATAGAACATCTTATAGTAGTGTACCGTAACTATTTTCAGAAAACTTTATGGTTTTTTACGGATCCTTTCATGCATTATGTTCGATATCAAGGAAAAGGAATTCTGGCTTCAAAAGGGACTCATCTTTTGATGAAGAAGTGGAAATGTTACCTTGTCAATCTCTGGCAATATTATTTTCATTTTTGGTCTCAACCACACAGGATTCATATAAACCAATTATCAAACTATTCCTTTTATTTTCTGGGTTATCTTTCAAGTGTACTAAGAAATCCTTTGGTGGTAAGGAATCAAATGTTGGAGAATTCATTTCTAATAGAAACTGGTATTAAGAAATTCGATACCATAGTCCCAGTTATTCCTCTCATTGGATCATTGTCTAAAGCTAAATTTTGTACCGTATCGGGACATCCTATTAGTAAGCCAATCTGGACCGATTTATCAGATTGTGATATTATTGATCGATTTGGTCGGATATGTAGAAATCTTTCT
>Guzmania_Guzmania_variegata_AY614055                                                                                    
ATCCTATCCATTTGGAAATCTTGGTTCAAATCCTTCAATGTCGGATCGAAGATGTTCCATCTTTGCATTTATTGCGATTCTTTCTCCACGAATATCATAATTGGAAGAGTCTCGTTATTCCGAAGAAATCAATTTATGGTTTTTCAAAAGAAAATAAAAGACTATTTCAGTTCCTATATAATTCTTATGTATCTGAATGCGAATTTTTATTCGTTTTTCTTCGTAAACAATCTTCTTATTTACGATTAACATCTTCTGGAACCTTTCTTGAGCGAATACAGTTCTATGGAAAAATAGAACATCTTATAGTAGTGTACCGTAACTATTTTCAGAAAACTTTATGGTTTTTTACGGATCCTTTCATGCATTATGTTCGATATCAAGGAAAAGGAATTCTGGCTTCAAAAGGGACTCATCTTTTGATGAAGAAGTGGAAATGTTACCTTGTCAATCTCTGGCAATATTATTTTCATTTTTGGTCTCAACCACACAGGATTCATATAAACCAATTATCAAACTATTCCTTTTATTTTCTGGGTTATCTTTCAAGTGTACTAAGAAATCCTTTGGTGGTAAGGAATCAAATGTTGGAGAATTCATTTCTAATAGAAACTGGTATTAAGAAATTCGATACCATAGTCCCAGTTATTCCTCTCATTGGATCATTGTCTAAAGCTAAATTTTGTACCGTATCGGGACATCCTATTAGTAAGCCAATCTGGACCGATTTATCAGATTGTGATATTATTGATCGATTTGGTCGGATATGTAGAAATCTTTCT
>Guzmania_Guzmania_rhonhofiana_AY614064                                                                                   
ATCCTATCCATTTGGAAATCTTGGTTCAAATCCTTCAATGTCGGATCGAAGATGTTCCATCTTTGCATTTATTGCGATTCTTTCTCCACGAATATCATAATTGGAAGAGTCTCATTACTCCTAAGAAATCAATTTATGGTTTTTCAAAAGAAAATAAAAGACTATTTAAGTTCCTATATAATTCTTATGTATCTGAATGCGAATTTTTATTCGTTTTTCTTCGTAAACAATCTTCTTATTTACGATTAACATCTTCTGGAACCTTTCTTGAGCGAATACAGTTCTATGGAAAAATAGAACATCTTATAGTAGTGTACCGTAACTATTTTCAGAAAACTTTATGGTTTTTTACGGATCCTTTCATGCATTATGTTCGATATCAAGGAAAAGCAATTCTGGCTTCAAAAGGGACTCATCTTTTGATGAAGAAGTGGAAATGTTACCTTGTCAATCTCTGGCAATATTATTTTCATTTTTGGTCTCAACCACACAGGATTCATATAAACCAATTATCAAACTATTCCTTTTATTTTCTGGGTTATCTTTCAAGTGTACTAAGAAATCCTTTGGTGGTAAGGAATCAAATGTTGGAGAATTCATTTCTAATAGAAACTGGTATTAAGAAATTCGATACCATAGTCCCAGTTATTCCTCTCATTGGATCATTGTCTAAAGCTAAATTTTGTACCGTATCGGGACATCCTATTAGTAAGCCAATCTGGACCGATTTATCAGATTGTGATATTATTGATCGATTTGGTCGGATATGTAGAAATCTTTCT
>Guzmania_Guzmania_patula_AY614065                                                                                      
ATCCTATCCATTTGGAAATCTTGGTTCAAATCCTTCAATGTCGGATCGAAGATGTTCCATCTTTGCATTTATTGCGATTCTTTCTCCACGAATATCATAATTGGAAGAGTCTCATTACTCCTAAGAAATCAATTTATGGTTTTTCAAAAGAAAATAAAAGACTATTTAAGTTCCTATATAATTCTTATGTATCTGAATGCGAATTTTTATTCGTTTTTCTTCGTAAACAATCTTCTTATTTACGATTAACATCTTCTGGAACCTTTCTTGAGCGAATACAGTTCTATGGAAAAATAGAACATCTTATAGTAGTATACCGTAACTATTTTCAGAAAACTTTATGGTTTTTTACGGATCCTTTCATGCATTATGTTCGATATCAAGGAAAAGCAATTCTGGCTTCAAAAGGGACTCATCTTTTGATGAAGAAGTGGAAATGTTACCTTGTCAATCTCTGGCAATATTATTTTCATTTTTGGTCTCAACCACACAGGATTCATATAAACCAATTATCAAACTATTCCTTTTATTTTCTGGGTTATCTTTCAAGTGTACTAAGAAATCCTTTGGTGGTAAGGAATCAAATGTTGGAGAATTCATTTCTAATAGAAACTGGTATTAAGAAATTCGATACCATAGTCCCAGTTATTCCTCTCATTGGATCATTGTCTAAAGCTAAATTTTGTACCGTATCGGGACATCCTATTAGTAAGCCAATCTGGACCGATTTATCAGATTGTGATATTATTGATCGATTTGGTCGGATATGTAGAAATCTTTCT
>Guzmania_Guzmania_musaica_var_musaica_AY614058_20                                                                         
ATCCTATCCATTTGGAAATCTTGGTTCAAATCCTTCAATGTCGGATCGAAGATGTTCCATCTTTGCATTTATTGCGATTCTTTCTCCACGAATATCATAATTGGAAGAGTCTCATTACTCCGAAGAAATCAATTTATGGTTTTTCAAAAGAAAATAAAAGACTATTTCAGTTCCTATATAATTCTTATGTATCTGAATGCGAATTTTTATTCGTTTTTCTTCGTAAACAATCTTCTTATTTACGATTAACATCTTCTGGAACCTTTCTTGAGCGAATACAGTTCTATGGAAAAATAGAACATCTTATAGTAGTGTACCATAACTATTTTCAGAAAACTTTATGGTTTTTTACGGATCCTTTCATGCATTATGTTCGATATCAAGGAAAAGCAATTCTGGCTTCAAAAGGGACTCATCTTTTGATGAAGAAGTGGAAATGTTACCTTGTCAATCTCTGGCAATATTATTTTCATTTTTGGTCTCAACCACACAGGATTCATATAAACCAATTATCAAACTATTCCTTTTATTTTCTGGGTTATCTTTCAAGTGTACTAAGAAATCCTTTGGTGGTAAGGAATCAAATGTTGGAGAATTCATTTCTAATAGAAACTGGTATTAAGAAATTCGATACCATAGTCCCAGTTATTCCTCTCATTGGATCATTGTCTAAAGCTAAATTTTGTACCGTATCGGGACATCCTATTAGTAAGCCAATCTGGACCGATTTATCAGATTGTGATATTATTGATCGATTTGGTCGGATATGTAGAAATCTTTCT
>Guzmania_Guzmania_multiflora_AY614061                                                                                   
ATCCTATCCATTTGGAAATCTTGGTTCAAATCCTTCAATGTCGGATCGAAGATGTTCCATCTTTGCATTTATTGCGATTCTTTCTCCACGAATATCATAATTGGAAGAGTCTCATTACTCCGAAGAAATCAATTTATGGTTTTTCAAAAGAAAATAAAAGACTATTTCAGTTCCTATATAATTCTTATGTATCTGAATGCGAATTTTTATTCGTTTTTCTTCGTAAACAATCTTCTTATTTACGATTAACATCTTCTGGAACCTTTCTTGAGCGAATACAGTTCTATGGAAAAATGGAACATCTTATAGTAGTGTACCGTAACTATTTTCAGAAAACTTTATGGTTTTTTACGGATCCTTTCATGCATTATGTTCGATATCAAGGAAAAGCAATTCTGGCTTCAAAAGGGACTCATCTTTTGATGAAGAAGTGGAAATGTTACCTTGTCAATCTCTGGCAATATTATTTTCATTTTTGGTCTCAACCACACAGGATTCATATAAACCAATTATCAAACTATTCCTTTTATTTTCTGGGTTATCTTTCAAGTGTACTAAGAAATCCTTTGGTGGTAAGGAATCAAATGTTGGAGAATTCATTTCTAATAGAAACTGGTATTAAGAAATTCGATACCATAGTCCCAGTTATTCCTCTCATTGGATCATTGTCTAAAGCTAAATTTTGTACCGTATCGGGACATCCTATTAGTAAGCCAATCTGGACCGATTTATCAGATTGTGATATTATTGATCGATTTGGTCGGATATGTAGAAATCTTTCT
>Guzmania_Guzmania_monostachia_var_monostachia_AY614054                                                              
ATCCTATCCATTTTGAAATCTTGGTTCAAATCCTTCAATGTCGGATCGAAGATGTTCCATCTTTGCATTTATTGCGATTCTTTCTCCACGAATATCATAATTGGAAGAGTCTCATTACTCCGAAGAAATCAATTTATGTTTTTTCAAAAGAAAATAAAAGACTATTTCAGTTCCTATATAATTCTTATGTATCTGAATGCGAATTTTTATTCGTTTTTCTTCGTAAACAATCTTCTTATTTACGATTAACATCTTCTGGAACCTTTCTTGAGCGAATACAGTTCTATGGAAAAATAGAACATCTTATGGTAGTGTACCGTAACTATTTTCAGAAAACTTTATGGTTTTTTACGGATCCTTTCATGCATTATGTTCGATATCAAGGAAAAGCAATTCTGGCTTCAAAAGGGACTCATCTTTTGATGAAGAAGTGGAAATGTTACCTTGTCAATCTCTGGCAATATTATTTTCATTTTTGGTCTCAACCACACAGGATTCATATAAACCAATTATCAAACTATTCCTTTTATTTTCTGGGTTATCTTTCAAGTGTACTAAGAAATCCTTTGGTGGTAAGGAATCAAATGTTGGAGAATTCATTTCTAATAGAAACCGGTATTAAGAAATTCGATACCATAGTCCCAGTTATTCCTCTCATTGGATCATTGTCTAAAGCTAAATTTTGTACCGTATCGGGACATCCTATTAGTAAGCCAATCTGGACCGATTTATCAGATTGTGATATTATTGATCGATTTGGTCGGATATGTAGAAATCTTTCT
>Guzmania_Guzmania_coriostachya_KX754168                                                           
ATCCTATCCATTTGGAAATCTTGGTTCAAATCCTTCAATGTCGAATCGAAGATGTTCCATCTTTGCATTTATTGCGATTCTTTCTCCACGAATATCATAATTGGAAGAGTCTCATTACTCCGAAGAAATCAATTTATGGTTTTTCAAAAGAAAATAAAAGACTATTTCAGTTCCTATATAATTCTTATGTATCTGAATGCGAATTTTTATTCGTTTTTCTTCGTAAACAATCTTCTTATTTACGATTAACATCTTCTGGAACCTTTCTTGAGCGAATACAGTTCTATGGAAAAATAGAACATCTTATAGTAGTGTACCGTAACTATTTTCAGAAAACTTTATGGTTTTTTACGGATCCTTTCATGCATTATGTTCGATATCAAGGAAAAGCAATTCTGGCTTCAAAAGGGACTCATCTTTTGATGAAGAAGTGGAAATGTTACCTTGTCAATCTCTGGCAATATTATTTTCATTTTTGGTCTCAACCACACAGGATTCATATAAACCAATTATCAAACTATTCCTTTTATTTTCTGGGTTATCTTTCAAGTGTACTAAGAAATCCTTTGGTGGTAAGGAATCAAATGTTGGAGAATTCATTTCTAATAGAAACTGGTATTAAGAAATTCGATACCATAGTCCCAGTTATTCCTCTCATTGGATCATTGTCTAAAGCTAAATTTTGTACCGTATCGGGACATCCTATTAGTAAGCCAATCTGGACCGATTTATCAGATTGTGATATTATTGATCGATTTGGTCGGATATGTAGAAATCTTTCT
>Hohenbergia_BE233_Hohenbergia_stellata                                              
ATCCTATCCATTTGGAAATCTTGGTTCAAATCCTTCAATGCCGGATCCAAGATGTTCCATCTTTGCATTTATTGCGATTCTTTCTCCACGAATATCATAATTGGAATAGTCTCATTACTCCGAAGAAATCAATTTACGTTTTTTCAAAAGAAAATAAAAGACTATTTTGGTTCCTATATAATTCTTATGTATCTGAATGCGAATTTGTATTCGTTTTTCTTCGTAAACAATCTTCTTATTTACGATTAACATCTTCTGGAACCTTTCTTGAGCGAATACAGTTCTATGGAAAAATAGAACATCTTATAGTAGTGTACCGTAATTATTTTCAGAAAACTTTATGGTTCTTCACGGATCCTTTCATGCATTATGTTCGATATCAAGGAAAAGCAATTCTGGCTTCAAAAGGGACTCATCTTTTGATGAAGAAGTGGAAATGTTACCTTGTCAATCTCTGGCAATATTATTTTCATTTTTGGTCTCAACCACACAGGATTCATATAAACCAATTATCAAACTATTCCTTCTATTTTCTGGGTTATCTTTCAAGTGTACTAAGAAATCCTTTGGTGGTAAGGAATCAAATGTTGGAGAATTCATTTCTAATAGAAACTGGTATTAAGAAATTCGATACCATAGTCCCAGTTATTCCTCTCATTGGATCATTGTCTAAAGCTAAATTTTGTACCGTATCGGGACATCCTATTAGTAAGCCGATCTGGACCGATTTATCAGATTGTGATATTATTGATCGATTTGGTCGGATATGTAGAAATCTTTCT
>Hohenbergia_BE147_Hohenbergia_capitata                                              
ATCCTATCCATTTGGAAATCTTGGTTCAAATCCTTCAATGCCGGATCCAAGATGTTCCATCTTTGCATTTATTGCGATTCTTTCTCCACGAATATCATAATTGGAATAGTCTCATTACTCCGAAGAAATCAATTTACGTTTTTTCAAAAGAAAATAAAAGACTATTTTGGTTCCTATATAATTCTTATGTATCTGAATGCGAATTTGTATTCGTTTTTCTTCGTAAACAATCTTCTTATTTACGATTAACATCTTCTGGAACCTTTCTTGAGCGAATACAGTTCTATGGAAAAATAGAACATCTTATAGTAGTGTACCGTAATTATTTTCAGAAAACTTTATGGTTCTTCACGGATCCTTTCATGCATTATGTTCGATATCAAGGAAAAGCAATTCTGGCTTCAAAAGGGACTCATCTTTTGATGAAGAAGTGGAAATGTTACCTTGTCAATCTCTGGCAATATTATTTTCATTTTTGGTCTCAACCACACAGGATTCATATAAACCAATTATCAAACTATTCCTTCTATTTTCTGGGTTATCTTTCAAGTGTACTAAGAAATCCTTTGGTGGTAAGGAATCAAATGTTGGAGAATTCATTTCTAATAGAAACTGGTATTAAGAAATTCGATACCATAGTCCCAGTTATTCCTCTCATTGGATCATTGTCTAAAGCTAAATTTTGTACCGTATCGGGACATCCTATTAGTAAGCCGATCTGGACCGATTTATCAGATTGTGATATTATTGATCGATTTGGTCGGATATGTAGAAATCTTTCT
>Hohenbergia_Hohenbergia_proctorii_JX649261                                                                                              
ATCCTATCCATTTGGAAATCTTGGTTCAAATCCTTCAATGCCGGATCCAAGATGTTCCATCTTTGCATTTATTGCGATTCTTTCTCCACGAATATCATAATTGGAATAGTCTCATTACTCCGAAGAAATCAATTTACGTTTTTTCAAAAGAAAATAAAAGATTATTTTTGTTCCTATATAATTCTTATGTATCTGAATGCGAATTTGTATTCGTTTTTCTTCGTAAACAATCTTCTTATTTACGATTAACATCTTCTGGAACCTTTCTTGAGCGAATACAGTTCTATGGAAAAATAGAACATCTTATAGTAGTGTACCGTAATTATTTTCAGAAAACTTTATGGTTCTTCACGGATCCTTTCATGCATTATGTTCGATATCAAGGAAAAGCAATTCTGGCTTCAAAAGGGACTCATCTTTTGATGAAGAAGTGGAAATGTTACCTTGTCAATCTCTGGCAATATTATTTTCATTTTTGGTCTCAACCACACAGGATTCATATAAACCAATTATCAAACTATTCCTTCTATTTTCTGGGTTATCTTTCAAGTGTACTAAGAAATCCTTTGGTGGTAAGGAATCAAATGTTGGAGAATTCATTTCTAATAGAAACTGGTATTAATAAATTCGATACCATAGTCCCAGTTATTCCTCTCATTGGATCATTGTCTAAAGCTAAATTTTGTACCGTATCGGGACATCCTATTAGTAAGCCGATCTGGACCGATTTATCAGATTGTGATATTATTGATCGATTTGGTCGGATATGTAGAAATCTTTCT
>Hohenbergia_BE556_Hohenbergia_humilis                                               
ATCCTATCCATTTGGAAATCTTGGTTCAAATCCTTCAATGCCGGATCCAAGATGTTCCATCTTTGCATTTATTGCGATTCTTTCTCCACGAATATCATAATTGGAATAGTCTCATTACTCCGAAGAAATCAATTTACGTTTTTTCAAAAGAAAATAAAAGACTATTTTGGTTCCTATATAATTCTTATGTATCTGAATGCGAATTTGTATTCGTTTTTCTTCGTAAACAATCTTCTTATTTACGATTAACATCTTCTGGAACCTTTCTTGAGCGAATACAGTTCTATGGAAAAATAGAACATCTTATAGTAGTGTACCGTAATTATTTTCAGAAAACTTTATGGTTCTTCACGGATCCTTTCATGCATTATGTTCGATATCAAGGAAAAGCAATTCTGGCTTCAAAAGGGACTCATCTTTTGATGAAGAAGTGGAAATGTTACCTTGTCAATCTCTGGCAATATTAHTTTCATTTTTGGTCTCAACCACACAGGATTCATATAAACCAATTATCAAACTATTCCTTCTATTTTCTGGGTTATCTTTCAAGTGTACTAAGAAATCCTTTGGTGGTAAGGAATCAAATGTTGGAGAATTCATTTCTAATAGAAACTGGTATTAAGAAATTCGATACCATAGTCCCAGTTATTCCTCTCATTGGATCATTGTCTAAAGCTAAATTTTGTACCGTATCGGGACATCCTATTAGTAAGCCGATCTGGACCGATTTATCAGATTGTGATATTATTGATCGATTTGGTCGGATATGTAGAAATCTTTCT
>Hohenbergia_BE222_Hohenbergia_edmundoi                                              
ATCCTATCCATTTGGAAATCTTGGTTCAAATCCTTCAATGCCGGATCCAAGATGTTCCATCTTTGCATTTATTGCGATTCTTTCTCCACGAATATCATAATTGGAATAGTCTCATTACTCCGAAGAAATCAATTTACGTTTTTTCAAAAGAAAATAAAAGACTATTTTGGTTCCTATATAATTCTTATGTATCTGAATGCGAATTTGTATTCGTTTTTCTTCGTAAACAATCTTCTTATTTACGATTAACATCTTCTGGAACCTTTCTTGAGCGAATACAGTTCTATGGAAAAATAGAACATCTTATAGTAGTGTACCGTAATTATTTTCAGAAAACTTTATGGTTCTTCACGGATCCTTTCATGCATTATGTTCGATATCAAGGAAAAGCAATTCTGGCTTCAAAAGGGACTCATCTTTTGATGAAGAAGTGGAAATGTTACCTTGTCAATCTCTGGCAATATTATTTTCATTTTTGGTCTCAACCACACAGGATTCATATAAACCAATTATCAAACTATTCCTTCTATTTTCTGGGTTATCTTTCAAGTGTACTAAGAAATCCTTTGGTGGTAAGGAATCAAATGTTGGAGAATTCATTTCTAATAGAAACTGGTATTAAGAAATTCGATACCATAGTCCCAGTTATTCCTCTCATTGGATCATTGTCTAAAGCTAAATTTTGTACCGTATCGGGACATCCTATTAGTAAGCCGATCTGGACCGATTTATCAGATTGTGATATTATTGATCGATTTGGTCGGATATGTAGAAATCTTTCT
>Hohenbergia_BB056_Hohenbergia_catingae                                              
ATCCTATCCATTTGGAAATCTTGGTTCAAATCCTTCAATGCCGGATCCAAGATGTTCCATCTTTGCATTTATTGCGATTCTTTCTCCACGAATATCATAATTGGAATAGTCTCATTACTCCGAAGAAATCAATTTACGTTTTTTCAAAAGAAAATAAAAGACTATTTTGGTTCCTATATAATTCTTATGTATCTGAATGCGAATTTGTATTCGTTTTTCTTCGTAAACAATCTTCTTATTTACGATTAACATCTTCTGGAACCTTTCTTGAGCGAATACAGTTCTATGGAAAAATAGAACATCTTATAGTAGTGTACCGTAATTATTTTCAGAAAACTTTATGGTTCTTCACGGATCCTTTCATGCATTATGTTCGATATCAAGGAAAAGCAATTCTGGCTTCAAAAGGGACTCATCTTTTGATGAAGAAGTGGAAATGTTACCTTGTCAATCTCTGGCAATATTATTTTCATTTTTGGTCTCAACCACACAGGATTCATATAAACCAATTATCAAACTATTCCTTCTATTTTCTGGGTTATCTTTCAAGTGTACTAAGAAATCCTTTGGTGGTAAGGAATCAAATGTTGGAGAATTCATTTCTAATAGAAACTGGTATTAAGAAATTCGATACCATAGTCCCAGTTATTCCTCTCATTGGATCATTGTCTAAAGCTAAATTTTGTACCGTATCGGGACATCCTATTAGTAAGCCGATCTGGACCGATTTATCAGATTGTGATATTATTGATCGATTTGGTCGGATATGTAGAAATCTTTCT
>Hohenbergia_BE564_Hohenbergia_rosea                                                 
ATCCTATCCATTTGGAAATCTTGGTTCAAATCCTTCAATGCCGGATCCAAGATGTTCCATCTTTGCATTTATTGCGATTCTTTCTCCACGAATATCATAATTGGAATAGTCTCATTACTCCGAAGAAATCAATTTACGTTTTTTCAAAAGAAAATAAAAGACTATTTTGGTTCCTATATAATTCTTATGTATCTGAATGCGAATTTGTATTCGTTTTTCTTCGTAAACAATCTTCTTATTTACGATTAACATCTTCTGGAACCTTTCTTGAGCGAATACAGTTCTATGGAAAAATAGAACATCTTATAGTAGTGTACCGTAATTATTTTCAGAAAACTTTATGGTTCTTCACGGATCCTTTCATGCATTATGTTCGATATCAAGGAAAAGCAATTCTGGCTTCAAAAGGGACTCATCTTTTGATGAAGAAGTGGAAATGTTACCTTGTCAATCTCTGGCAATATTATTTTCATTTTTGGTCTCAACCACACAGGATTCATATAAACCAATTATCAAACTATTCCTTCTATTTTCTGGGTTATCTTTCAAGTGTACTAAGAAATCCTTTGGTGGTAAGGAATCAAATGTTGGAGAATTCATTTCTAATAGAAACTGGTATTAAGAAATTCGATACCATAGTCCCAGTTATTCCTCTCATTGGATCATTGTCTAAAGCTAAATTTTGTACCGTATCGGGACATCCTATTAGTAAGCCGATCTGGACCGATTTATCAGATTGTGATATTATTGATCGATTTGGTCGGATATGTAGAAATCTTTCT
>Hohenbergia_BE229_Hohenbergia_loredanoana                                           
ATCCTATCCATTTGGAAATCTTGGTTCAAATCCTTCAATGCCGGATCCAAGATGTTCCATCTTTGCATTTATTGCGATTCTTTCTCCACGAATATCATAATTGGAATAGTCTCATTACTCCGAAGAAATCAATTTACGTTTTTTCAAAAGAAAATAAAAGACTATTTTGGTTCCTATATAATTCTTATGTATCTGAATGCGAATTTGTATTCGTTTTTCTTCGTAAACAATCTTCTTATTTACGATTAACATCTTCTGGAACCTTTCTTGAGCGAATACAGTTCTATGGAAAAATAGAACATCTTATAGTAGTGTACCGTAATTATTTTCAGAAAACTTTATGGTTCTTCACGGATCCTTTCATGCATTATGTTCGATATCAAGGAAAAGCAATTCTGGCTTCAAAAGGGACTCATCTTTTGATGAAGAAGTGGAAATGTTACCTTGTCAATCTCTGGCAATATTATTTTCATTTTTGGTCTCAACCACACAGGATTCATATAAACCAATTATCAAACTATTCCTTCTATTTTCTGGGTTATCTTTCAAGTGTACTAAGAAATCCTTTGGTGGTAAGGAATCAAATGTTGGAGAATTCATTTCTAATAGAAACTGGTATTAAGAAATTCGATACCATAGTCCCAGTTATTCCTCTCATTGGATCATTGTCTAAAGCTAAATTTTGTACCGTATCGGGACATCCTATTAGTAAGCCGATCTGGACCGATTTATCAGATTGTGATATTATTGATCGATTTGGTCGGATATGTAGAAATCTTTCT
>Hohenbergia_Hohenbergia_polycephala_JX649260                                                                                            
ATCCTATCCATTTGGAAATCTTGGTTCAAATCCTTCAATGCCGGATCCAAGATGTTCCATCTTTGCATTTATTGCGATTCTTTCTCCACGAATATCATAATTGGAATAGTCTCATTACTCCGAAGAAATCAATTTACGTTTTTTCAAAAGAAAATAAAAGATTATTTTTGTTCCTATATAATTCTTATGTATCTGAATGCGAATTTGTATTCGTTTTTCTTCGTAAACAATCTTCTTATTTACGATTAACATCTTCTGGAACCTTTCTTGAGCGAATACAGTTCTATGGAAAAATAGAACATCTTATAGTAGTGTACCGTAATTATTTTCAGAAAACTTTATGGTTCTTCACGGATCCTTTCATGCATTATGTTCGATATCAAGGAAAAGCAATTCTGGCTTCAAAAGGGACTCATCTTTTGATGAAGAAGTGGAAATGTTACCTTGTCAATCTCTGGCAATATTATTTTCATTTTTGGTCTCAACCACACAGGATTCATATAAACCAATTATCAAACTATTCCTTCTATTTTCTGGGTTATCTTTCAAGTGTACTAAGAAATCCTTTGGTGGTAAGGAATCAAATGTTGGAGAATTCATTTCTAATAGAAACTGGTATTAATAAATTCGATACCATAGTCCCAGTTATTCCTCTCATTGGATCATTGTCTAAAGCTAAATTTTGTACCGTATCGGGACATCCTATTAGTAAGCCGATCTGGACCGATTTATCAGATTGTGATATTATTGATCGATTTGGTCGGATATGTAGAAATCTTTCT
>Hohenbergia_BE382_Hohenbergia_belemii                                               
ATCCTATCCATTTGGAAATCTTGGTTCAAATCCTTCAATGCCGGATCCAAGATGTTCCATCTTTGCATTTATTGCGATTCTTTCTCCACGAATATCATAATTGGAATAGTCTCATTACTCCGAAGAAATCAATTTACGTTTTTTCAAAAGAAAATAAAAGACTATTTTGGTTCCTATATAATTCTTATGTATCTGAATGCGAATTTGTATTCGTTTTTCTTCGTAAACAATCTTCTTATTTACGATTAACATCTTCTGGAACCTTTCTTGAGCGAATACAGTTCTATGGAAAAATAGAACATCTTATAGTAGTGTACCGTAATTATTTTCAGAAAACTTTATGGTTCTTCACGGATCCTTTCATGCATTATGTTCGATATCAAGGAAAAGCAATTCTGGCTTCAAAAGGGACTCATCTTTTGATGAAGAAGTGGAAATGTTACCTTGTCAATCTCTGGCAATATTATTTTCATTTTTGGTCTCAACCACACAGGATTCATATAAACCAATTATCAAACTATTCCTTCTATTTTCTGGGTTATCTTTCAAGTGTACTAAGAAATCCTTTGGTGGTAAGGAATCAAATGTTGGAGAATTCATTTCTAATAGAAACTGGTATTAAGAAATTCGATACCATAGTCCCAGTTATTCCTCTCATTGGATCATTGTCTAAAGCTAAATTTTGTACCGTATCGGGACATCCTATTAGTAAGCCGATCTGGACCGATTTATCAGATTGTGATATTATTGATCGATTTGGTCGGATATGTAGAAATCTTTCT
>Hohenbergia_Hohenbergia_inermis_KU762781                                                                                                
ATCCTATCCATTTGGAAATCTTGGTTCAAATCCTTCAATGCCGGATCCAAGATGTTCCATCTTTGCATTTATTGCGATTCTTTCTCCACGAATATCATAATTGGAATAGTCTCATTACTCCGAAGAAATCAATTTACGTTTTTTCAAAAGAAAATAAAAGATTATTTTTGTTCCTATATAATTCTTATGTATCTGAATGCGAATTTGTATTCGTTTTTCTTCGTAAACAATCTTCTTATTTACGATTAACATCTTCTGGAACCTTTCTTGAGCGAATACAGTTCTATGGAAAAATAGAACATCTTATAGTAGTGTACCGTAATTATTTTCAGAAAACTTTATGGTTCTTCACGGATCCTTTCATGCATTATGTTCGATATCAAGGAAAAGCAATTCTGGCTTCAAAAGGGACTCATCTTTTGATGAAGAAGTGGAAATGTTACCTTGTCAATCTCTGGCAATATTATTTTCATTTTTGGTCTCAACCACACAGGATTCATATAAACCAATTATCAAACTATTCCTTCTATTTTCTGGGTTATCTTTCAAGTGTACTAAGAAATCCTTTGGTGGTAAGGAATCAAATGTTGGAGAATTCATTTCTAATAGAAACTGGTATTAATAAATTCGATACCATAGTCCCAGTTATTCCTCTCATTGGATCATTGTCTAAAGCTAAATTTTGTACCGTATCGGGACATCCTATTAGTAAGCCGATCTGGACCGATTTATCAGATTGTGATATTATTGATCGATTTGGTCGGATATGTAGAAATCTTTCT
>Lymania_Lymania_corallina_KU762801                                                                                                  
ATCCTATCCATTTGGAAATCTTGGTTCAAATCCTTCAATGCCGGATCCAAGATGTTCCATCTTTGCATTTATTGCGATTCTTTCTCCACGAATATCATAATTGGAATAGTCTCATTACTCCGAAGAAATCAATTTACGTTTTTTCAAAAGAAAATAAAAGACTATTTTGGTTCCTATATAATTCTTATGTATCTGAATGCGAATTTGTATTCGTTTTTCTTCGTAAACAATCTTCTTATTTACGATTAACATCTTCTGGAACCTTTCTTGAGCGAATACAGTTCTATGGAAAAATAGAACATCTTATAGTAGTGTACCGTAATTATTTTCAGAAAACTTTATGGTTCTTCACGGATCCTTTCATGCATTATGTTCGATATCAAGGAAAAGCAATTCTGGCTTCAAAAGGGACTCATCTTTTGATGAAGAAGTGGAAATGTTACCTTGTCAATCTCTGGCAATATTATTTTCATTTTTGGTCTCAACCACACAGGATTCATATAAACCAATTATCAAACTATTCCTTCTATTTTCTGGGTTATCTTTCAAGTGTACTAAGAAATCCTTTGGTGGTAAGGAATCAAATGTTGGAGAATTCATTTCTAATAGAAACTGGTATTAAGAAATTCGATACCATAGTCCCAGTTATTCCTCTCATTGGATCATTGTCTAAAGCTAAATTTTGTACCGTATCGGGACATCCTATTAGTAAGCCGATCTGGACCGATTTATCAGATTGTGATATTATTGATCGATTTGGTCGGATATGTAGAAATCTTTCT
>Lymania_BE590_Lymania_brachycaulis                                                     
ATCCTATCCATTTGGAAATCTTGGTTCAAATCCTTCAATGCCGGATCCAAGATGTTCCATCTTTGCATTTATTGCGATTCTTTCTCCACGAATATCATAATTGGAATAGTCTCATTACTCCGAAGAAATCAATTTACGTTTTTTCAAAAGAAAATAAAAGACTATTTTGGTTCCTATATAATTCTTATGTATCTGAATGCGAATTTGTATTCGTTTTTCTTCGTAAACAATCTTCTTATTTACGATTAACATCTTCTGGAACCTTTCTTGAGCGAATACAGTTCTATGGAAAAATAGAACATCTTATAGTAGTGTACCGTAATTATTTTCAGAAAACTTTATGGTTCTTCACGGATCCTTTCATGCATTATGTTCGATATCAAGGAAAAGCAATTCTGGCTTCAAAAGGGACTCATCTTTTGATGAAGAAGTGGAAATGTTACCTTGTCAATCTCTGGCAATATTATTTTCATTTTTGGTCTCAACCACACAGGATTCATATAAACCAATTATCAAACTATTCCTTCTATTTTCTGGGTTATCTTTCAAGTGTACTAAGAAATCCTTTGGTGGTAAGGAATCAAATGTTGGAGAATTCATTTCTAATAGAAACTGGTATTAAGAAATTCGATACCATAGTCCCAGTTATTCCTCTCATTGGATCATTGTCTAAAGCTAAATTTTGTACCGTATCGGGACATCCTATTAGTAAGCCGATCTGGACCGATTTATCAGATTGTGATATTATTGATCGATTTGGTCGGATATGTAGAAATCTTTCT
>Lymania_KU762847_Lymania_spiculata                                   
ATCCTATCCATTTGGAAATCTTGGTTCAAATCCTTCAATGCCGGATCCAAGATGTTCCATCTTTGCATTTATTGCGATTCTTTCTCCACGAATATCATAATTGGAATAGTCTCATTACTCCGAAGAAATCAATTTACGTTTTTTCAAAAGAAAATAAAAGACTATTTTGGTTCCTATATAATTCTTATGTATCTGAATGCGAATTTGTATTCGTTTTTCTTCGTAAACAATCTTCTTATTTACGATTAACATCTTCTGGAACCTTTCTTGAGCGAATACAGTTCTATGGAAAAATAGAACATCTTATAGTAGTGTACCGTAATTATTTTCAGAAAACTTTATGGTTCTTCACGGATCCTTTCATGCATTATGTTCGATATCAAGGAAAAGCAATTCTGGCTTCAAAAGGGACTCATCTTTTGATGAATAAGTGGAAATGTTACCTTGTCAATCTCTGGCAATATTATTTTCATTTTTGGTCTCAACCACACAGGATTCATATAAACCAATTATCAAACTATTCCTTCTATTTTCTGGGTTATCTTTCAAGTGTACTAAGAAATCCTTTGGTGGTAAGGATTCAAATGTTGGAGAATTCATTTCTAATAGAAACTGGTATTAAGAAATTCGATACCATAGTCCCAGTTATTCCTCTCATTGGATCATTGTCTAAAGCTAAATTTTGTACCGTATCGGGACATCCTATTAGTAAGCCGATCTGGACCGATTTATCAGATTGTGATATTATTGATCGATTTGGTCGGATATGTAGAAATCTTTCT
>Lymania_Lymania_alvimii_KU762846                                                                                                    
ATCCTATCCATTTGGAAATCTTGGTTCAAATCCTTCAATGCCGGATCCAAGATGTTCCATCTTTGCATTTATTGCGATTCTTTCTCCACGAATATCATAATTGGAATAGTCTCATTACTCCGAAGAAATCAATTTACGTTTTTTCAAAAGAAAATAAAAGACTATTTTGGTTCCTATATAATTCTTATGTATCTGAATGCGAATTTGTATTCGTTTTTCTTCGTAAACAATCTTCTTATTTACGATTAACATCTTCTGGAACCTTTCTTGAGCGAATACAGTTCTATGGAAAAATAGAACATCTTATAGTAGTGTACCGTAATTATTTTCAGAAAACTTTATGGTTCTTCACGGATCCTTTCATGCATTATGTTCGATATCAAGGAAAAGCAATTCTGGCTTCAAAGGGGACTCATCTTTTGATGAATAAGTGGAAATGTTACCTTGTCAATCTCTGGCAATATTATTTTCATTTTTGGTCTCAACCACACAGGATTCATATAAACCAATTATCAAACTATTCCTTCTATTTTCTGGGTTATCTTTCAAGTGTACTAAGAAATCCTTTGGTGGTAAGGATTCAAATGTTGGAGAATTCATTTCTAATAGAAACTGGTATTAAGAAATTCGATACCATAGTCCCAGTTATTCCTCTCATTGGATCATTGTCTAAAGCTAAATTTTGTACCGTATCGGGACATCCTATTAGTAAGCCGATCTGGACCGATTTATCAGATTGTGATATTATTGATCGATTTGGTCGGATATGTAGAAATCTTTCT
>Lymania_BE628_Lymania_languida                                                         
ATCCTATCCATTTGGAAATCTTGGTTCAAATCCTTCAATGCCGGATACAAGATGTTCCATCTTTGCATTTATTGCGATTCTTTCTCCACGAATATCATAATTGGAATAGTCTCATTACTCCGAAGAAATCAATTTACGTTTTTTCAAAAGAAAATAAAAGACTATTTTGGTTCCTATATAATTCTTATGTATCTGAATGCGAATTTGTATTCGTTTTTCTTCGTAAACAATCTTCTTATTTACGATTAACATCTTCTGGAACCTTTCTTGAGCGAATACAGTTCTATGGAAAAATAGAACATTTTATAGTAGTGTACCGTAATTATTTTCAGAAAACTTTATGGTTCTTCACGGATCCTTTCATGCATTATGTTCGATATCAAGGAAAAGCAATTCTGGCTTCAAAAGGGACTCATCTTTTGATGAAGAAGTGGAAATGTTACCTTGTCAATCTCTGGCAATATTATTTTCATTTTTGGTCTCAACCACACAGGATTCATATAAACCAATTATCAAACTATTCCTTCTATTTTCTGGGTTATCTTTCAAGTGTACTAAGAAATCCTTTGGTGGTAAGGAATCAAATGTTGGAGAATTCATTTCTAATAGAAACTGGTATTAAGAAATTCGATACCATAGTCCCAGTTATTCCTCTCATTGGATCATTGTCTAAAGCTAAATTTTGTACCGTATCGGGACATCCTATTAGTAAGCCGATCTGGACCGATTTATCAGATTGTGATATTATTGATCGATTTGGTCGGATATGTAGAAATCTTTCT
>Neoglaziovia_clade_BE618_Neoglaziovia_variegata                                                                          
ATCCTATCCATTTGGAAATCTTGGTTCAAATCCTTCAATGCCGGATCCAAGATGTTCCATCTTTGCATTTATTGCGATTCTTTCTCCACGAATATCATAATTGGAATAGTCTCATTACTCCGAAGAAATCAATTTACGTTTTTTCAAAAGAAAATAAAAGACTATTTTGGTTCCTATATAATTCTTATGTATCTGAATGCGAATTTGTATTCGTTTTTCTTCGTAAACAATCTTCTTATTTACGATTAACATCTTCTGGAACCTTTCTTGAGCGAATACAGTTCTATGGAAAAATAGAACATCTTATAGTAGTGTACCGTAATTATTTTCAGAAAACTTTATGGTTCTTCACGGATCCTTTCATGCATTATGTTCGATATCAAGGAAAAGCAATTCTGGCTTCAAAAGGGACTCATCTTTTGATGAAGAAGTGGAAATGTTACCTTGTCAATCTCTGGCAATATTATTTTCATTTTTGGTCTCAACCACACAGGATTCATATAAACCAATTATCAAACTATTCCTTCTATTTTCTGGGTTATCTTTCAAGTGTACTAAGAAATCCTTTGGTGGTAAGGAATCAAATGTTGGAGAATTCATTTCTAATAGAAACTGGTATTAATAAATTCGATACCATAGTCCCAGTTATTCCTCTCATTGGATCATTGTCTAAAGCTAAATTTTGTACCGTATCGGGACATCCTATTAGTAAGCCGATCTGGACCGATTTATCAGATTGTGATATTATTGATCGATTTGGTCGGATATGTAGAAATCTTTCT
>Neoregelia_BE172_Neoregelia_cruenta                                                                               
ATCCTATCCATTTGGAAATCTTGGTTCAAATCCTTCAATGCCGGATCCAAGATGTTCCATCTTTGCATTTATTGCGATTCTTTCTCCACGAATATCATAATTGGAATAGTCTCATTACTCCGAAGAAATCAATTTACGTTTTTTCAAAAGAAAATAAAAGACTATTTTGGTTCCTATATAATTCTTATGTATCTGAATGTGAATTTGTATTCGTTTTTCTTCGTAAACAATCTTCTTATTTACGATTAACATCTTCTGGAACCTTTCTTGAGCGAATACAGTTCTATGGAAAAATAGAACATCTTGTAGTAGTGTACCGTAATTATTTTCAGAAAACTTTATGGTTCTTCACGGATCCTTTCATGCATTATGTTCGATATCAAGAAAAAGCAATTCTGGCTTCAAAGGGGACTCATCTTTTGATGACGAAGTGGAAATGTTACCTTGTCAATCTCTGGCAATATTATTTTCATTTTTGGTCTCAACCACACAGGATTCATATAAACCAATTATCAAACTATTCCTTCTATTTTCTGGGTTATCTTTCAAGTGTACTAAGAAACCCTTTGGTGGTAAGGAATCAAATGTTGGAGAATTCATTTCTAATAGAAACTGGTATTAAGAAATTCGATACCATAGTCCCAGTTATTCCTCTCATTGGATCATTGTTTAAAGCTAAATTTTGTACCGTATCGGGACATCCTATTAGTAAGCCGATCTGGACCGATTTATCAGATTGTGATATTATTGATCGATTTGGTCGGATATGTAGAAATCTTTCT
>Neoregelia_BE587_Neoregelia_myrmecophila                                                          
ATCCTATCCATTTGGAAATCTTGGTTCAAATCCTTCAATGCCGGATCCAAGATGTTCCATCTTTGCATTTATTGCGATTCTTTCTCCACGAATATCATAATTGGAATAGTCTCATTACTCCGAAGAAATCAATTTACGTTTTTTCAAAAGAAAATAAAAGACTATTTTGGTTCCTATATAATTCTTATATATCTGAATGCGAATTTTTATTCGTTTTTCTTCGTAAACAATCTTCTTATTTACGATTAACATCTTCTGGAACCTTTCTTGAGCGAATACAGTTCTATGGAAAAATAGAACATCTTATAGTAGTGTACCGTAATTATTTTCAGAAAACCTTATGGTTCTTCACGGATCCTTTCATGCATTATGTTCGATATCAAGGAAAAGCAATTCTGGCTTCAAAAGGGACTCATCTTTTGATGAAGAAGTGGAAATGTTACCTTGTCAATCTCTGGCAATATTATTTTCATTTTTGGTCTCAACCACACAGGATTCATATAAACCAATTATCAAACTATTCCTTCTATTTTCTGGGTTATCTTTCAAGTGTACTAAGAAATCCTTTGGTGGTAAGGAATCGAATGTTGGAGAATTCATTTCTAATAGAAAGAGGTATTAAGAAATTAGATACCATAGTCCCAGTTATTCCTCTCATTGGATCATTGTCTAAAGCTAAATTTTGTACCGTATCGGGACATCCTATTAGTAAGCCGATCTGGACCGATTTATCAGATTGTGATATTATTGATCGATTTGGTCGGATATGTAGAAATCTTTCT
>Neoregelia_BE133_Neoregelia_nivea                                                                                 
ATCCTATCCATTTGGAAATCTTGGTTCAAATCCTTCAATGCCGGATCCAAGATGTTCCATCTTTGCATTTATTGCGATTCTTTCTCCACGAATATCATAATTGGAATAGTCTCATTACTCCGAAGAAATCAATTTACGTTTTTTCAAAAGAAAATAAAAGACTATTTTGGTTCCTATATAATTCTTATGTATCTGAATGTGAATTTGTATTCGTTTTTCTTCGTAAACAATCTTCTTATTTACGATTAACATCTTCTGGAACCTTTCTTGAGCGAATACAGTTCTATGGAAAAATAGAACATCTTATAGTAGTGTACCGTAATTATTTTCAGAAAACTTTATGGTTCTTCACGGATCCTTTCATGCATTATGTTCGATATCAAGAAAAAGCAATTCTGGCTTCAAAGGGGACTCATCTTTTGATGAAGAAGTGGAAATGTTACCTTGTCAATCTCTGGCAATATTATTTTCATTTTTGGTCTCAACCACACAGGATTCATATAAACCAATTATCAAACTATTCCTTCTATTTTCTGGGTTATCTTTCAAGTGTACTAAGAAATCCTTTGGTGGTAAGGAATCAAATGTTGGAGAATTCATTTCTAATAGAAACTGGTATTAAGAAATTCGATACCATAGTCCCAGTTATTCCTCTCATTGGATCATTGTCTAAAGCTAAATTTTGTACCGTATCGGGACATCCTATTAGTAAGCCGATCTGGACCGATTTATCAGATTGTGATATTATTGATCGATTTGGTCGGATATGTAGAAATCTTTCT
>Neoregelia_BE627_Neoregelia_eleutheropetala                                                       
ATCCTATCCATTTGGAAATCTTGGTTCAAATCCTTCAATGCCGGATCCAAGATGTTCCATCTTTGCATTTATTGCGATTCTTTCTCCACGAATATCATAATTGGAATAGTCTCATTACTCCGAAGAAATCAATTTACGTTTTTTCAAAAGAAAATAAAAGACTATTTTGGTTCCTATATAATTCTTATATATCTGAATGCGAATTTGTATTCGTTTTTCTTCGTAAACAATCTTCTTATTTACGATTAACATCTTCTGGAACCTTTCTTGAGCGAATACAGTTCTATGGAAAAATAGAACATCTTATAGTAGTGTACCGTAATTATTTTCAGAAAACTTTATGGTTCTTCACGGATCCTTTCATGCATTATGTTCGATATCAAGGAAAAGCAATTCTGGCTTCAAAAGGGACTCATCTTTTGATGAAGAAGTGGAAATGTTACCTTGTCAATCTCTGGCAATATTATTTTCATTTTTGGTCTCAACCACACAGGATTCATATAAACCAATTATCAAACTATTCCTTCTATTTTCTGGGTTATCTTTCAAGTGTACTAAGAAATCCTTTGGTGGTAAGGAATCGAATGTTGGAGAATTCATTTCTAATAGAAAGAGGTATTAAGAAATTCGATACCATAGTCCCAGTTATTCCTCTCATTGGATCATTGTCTAAAGCTAAATTTTGTACCGTATCGGGACATCCTATTAGTAAGCCGATCTGGACCGATTTATCAGATTGTGATATTATTGATCGATTTGGTCGGATATGTAGAAATCTTTCT
>Neoregelia_BE106_Neoregelia_concentrica                                                                           
ATCCTATCCATTTGGAAATCTTGGTTCAAATCCTTCAATGCCGGATCCAAGATGTTCCATCTTTGCATTTATTGCGATTCTTTCTCCACGAATATCATAATTGGAATAGTCTCATTACTCCGAAGAAATCAATTTACGTTTTTTCAAAAGAAAATAAAAGACTATTTTGGTTCCTATATAATTCTTATGTATCTGAATGTGAATTTGTATTCGTTTTTCTTCGTAAACAATCTTCTTATTTACGATTAACATCTTCTGGAACCTTTCTTGAGCGAATACAGTTCTATGGAAAAATAGAACATCTTGTAGTAGTGTACCGTAATTATTTTCAGAAAACTTTATGGTTCTTCACGGATCCTTTCATGCATTATGTTCGATATCAAGAAAAAGCAATTCTGGCTTCAAAGGGGACTCATCTTTTGATGAAGAAGTGGAAATGTTACCTTGTCAATCTCTGGCAATATTATTTTCATTTTTGGTCTCAACCACGCAGGATTCATATAAACCAATTATCAAACTATTCCTTCTATTTTCTGGGTTATCTTTCAAGTGTACTAAGAAACCCTTTGGTGGTAAGGAATCAAATGTTGGAGAATTCATTTCTAATAGAAACTGGTATTAAGAAATTCGATACCATAGTCCCAGTTATTCCTCTCATTGGATCATTGTCTAAAGCTAAATTTTGTACCGTATCGGGACATCCTATTAGTAAGCCGATCTGGACCGATTTATCAGATTGTGATATTATTGATCGATTTGGTCGGATATGTAGAAATCTTTCT
>Neoregelia_Neoregelia_cruenta_FJ968169                                                        
ATCCTATCCATTTGGAAATCTTGGTTCAAATCCTTCAATGCCGGATCCAAGATGTTCCATCTTTGCATTTATTGCGATTCTTTCTCCACGAATATCATAATTGGAATAGTCTCATTACTCCGAAGAAATCAATTTACGTTTTTTCAAAAGAAAATAAAAGACTATTTTGGTTCCTATATAATTCTTATGTATCTGAATGTGAATTTGTATTCGTTTTTCTTCGTAAACAATCTTCTTATTTACGATTAACATCTTCTGGAACCTTTCTTGAGCGAATACAGTTCTATGGAAAAATAGAACATCTTGTAGTAGTGTACCGTAATTATTTTCAGAAAACTTTATGGTTCTTCACGGATCCTTTCATGCATTATGTTCGATATCAAGAAAAAGCAATTCTGGCTTCAAAGGGGACTCATCTTTTGATGAAGAAGTGGAAATGTTACCTTGTCAATCTCTGGCAATATTATTTTCATTTTTGGTCTCAACCACACAGGATTCATATAAACCAATTATCAAACTATTCCTTCTATTTTCTGGGTTATCTTTCAAGTGTACTAAGAAACCCTTTGGTGGTAAGGAATCAAATGTTGGAGAATTCATTTCTAATAGAAACTGGTATTAAGAAATTCGATACCATAGTCCCAGTTATTCCTCTCATTGGATCATTGTCTAAAGCTAAATTTTGTACCGTATCGGGACATCCTATTAGTAAGCCGATCTGGACCGATTTATCAGATTGTGATATTATTGATCGATTTGGTCGGATATGTAGAAATCTTT--
>Neoregelia_BE137_Neoregelia_dungsiana                                                                             
ATCCTATCCATTTGGAAATCTTGGTTCAAATCCTTCAATGCCGGATCCAAGATGTTCCATCTTTGCATTTATTGCGATTCTTTCTCCACGAATATCATAATTGGAATAGTCTCATTACTCCGAAGAAATCAATTTACGTTTTTTCAAAAGAAAATAAAAGACTATTTTGGTTCCTATATAATTCTTATGTATCTGAATGTGAATTTGTATTCGTTTTTCTTCGTAAACAATCTTCTTATTTACGATTAACATCTTCTGGAACCTTTCTTGAGCGAATACAGTTCTATGGAAAAATAGAACATCTTGTAGTAGTGTACCGTAATTATTTTCAGAAAACTTTATGGTTCTTCACGGATCCTTTCATGCATTATGTTCGATATCAAGAAAAAGCAATTCTGGCTTCAAAGGGGACTCATCTTTTGATGAAGAAGTGGAAATGTTACCTTGTCAATCTCTGGCAATATTATTTTCATTTTTGGTCTCAACCACACAGGATTCATATAAACCAATTATCAAACTATTCCTTCTATTTTCTGGGTTATCTTTCAAGTGTACTAAGAAACCCTTTGGTGGTAAGGAATCAAATGTTGGAGAATTCATTTCTAATAGAAACTGGTATTAAGAAATTCGATACCATAGTCCCAGTTATTCCTCTCATTGGATCATTGTCTAAAGCTAAATTTTGTACCGTATCGGGACATCCTATTAGTAAGCCGATCTGGACCGATTTATCAGATTGTGATATTATTGATCGATTTGGTCGGATATGTAGAAATCTTTCT
>Neoregelia_BE194_Neoregelia_nevaresii                                                                             
ATCCTATCCATTTGGAAATCTTGGTTCAAATCCTTCAATGCCGGATCCAAGATGTTCCATCTTTGCATTTATTGCGATTCTTTCTCCACGAATATCATAATTGGAATAGTTTCATTACTCCGAAGAAATCAATTTACGTTTTTTCAAAAGAAAATAAAAGACTATTTAGGTTCCTATATAATTCTTATGTATCTGAATGTGAATTTGTATTCGTTTTTCTTCGTAAACAATCTTCTTATTTACGATTAACATCTTCTGGAACCTTTCTTGAGCGAATACAGTTCTATGGAAAAATAGAACATCTTGTAGTAGTGTACCGTAATTATTTTCAGAAAACTTTATGGTTCTTCACGGATCCTTTCATGCATTATGTTCGATATCAAGAAAAAGCAATTCTGGCTTCAAAGGGGACTCATCTTTTGATGAAGAAGTGGAAATGTTACCTTGTCAATCTCTGGCAATATTATTTTCATTTTTGGTCTCAACCACACAGGATTCATATAAACCAATTATCAAACTATTCCTTCTATTTTCTGGGTTATCTTTCAAGTGTACTAAGAAACCCTTTGGTGGTAAGGAATCAAATGTTGGAGAATTCATTTCTAATAGAAACTGGTATTAAGAAATTCGATACCATAGTCCCAGTTATTCCTCTCATTGGATCATTGTCTAAAGCTAAATTTTGTACCGTATCGGGACATCCTATTAGTAAGCCGATCTGGACCGATTTATCAGATTGTGATATTATTGATCGATTTGGTCGGATATGTAGAAATCTTTCT
>Neoregelia_BE067_Neoregelia_rubrovittata                                                                          
ATCCTATCCATTTGGAAATCTTGGTTCAAATCCTTCAATGCCGGATCCAAGATGTTCCATCTTTGCATTTATTGCGATTCTTTCTCCACGAATATCATAATTGGAATAGTCTCATTACTCCGAAGAAATCAATTTACGTTTTTTCAAAAGAAAATAAAAGACTATTTTTGTTCCTATATAATTCTTATGTATCTGAATGTGAATTTGTATTCGTTTTTCTTCGTAAACAATCTTCTTATTTACGATTAACATCTTCTGGAACCTTTCTTGAGCGAATACAGTTCTATGGAAAAATAGAACATCTTGTAGTAGTGTACCGTAATTATTTTCAGAAAACTTTATGGTTCTTCACGGATCCTTTCATGCATTATGTTCGATATCAAGAAAAAGCAATTCTGGCTTCAAAGGGGACTCATCTTTTGATGAAGAAGTGGAAATGTTACCTTGTCAATCTCTGGCAATATTATTTTCATTTTTGGTCTCAACCACACAGGATTCATATAAACCAATTATCAAACTATTCCTTCTATTTTCTGGGTTATCTTTCAAGTGTACTAAGAAACCCTTTGGTGGTAAGGAATCAAATGTTGGAGAATTCATTTCTAATAGAAACTGGTATTAAGAAATTCGATACCATAGTCCCAGTTATTCCTCTCATTGGATCATTGTCTAAAGCTAAATTTTGTACCGTATCGGGACATCCTATTAGTAAGCCGATCTGGACCGATTTATCAGATTGTGATATTATTGATCGATTTGGTCGGATATGTAGAAATCTTTCT
>Neoregelia_BE563_Neoregelia_retrorsa                                                                              
ATCCTATCCATTTGGAAATCTTGGTTCAAATCCTTCAATGCCGGATCCAAGATGTTCCATCTTTGCATTTATTGCGATTCTTTCTCCACGAATATCATAATTGGAATAGTCTCATTACTCCGAAGAAATCAATTTACGTTTTTTCAAAAGAAAAAAAAAGACTATTTTGGTTCCTATATAATTCTTATGTATCTGAATGTGAATTTGTATTCGTTTTTCTTCGTAAACAATCTTCTTATTTACGATTAACATCTTATGGAACCTTTCTTGAGCGAATACAGTTCTATGGAAAAATAGAACATCTTATAGTAGTGTACCGTAATTATTTTCAGAAAACTTTATGGTTCTTCACGGATCCTTTCATGCATTATGTTCGATATCAAGAAAAAGCAATTCTGGCTTCAAAAGGGACTCATCTTTTGATGAAGAAGTGGAAATGTTACCTTGTCAATCTCTGGCAATATTATTTTCATTTTTGGTCTCAACCACACAGGATTCATATAAACCAATTATCAAACTATTCCTTCTATTTTCTGGGTTATCTTTCAAGTGTACTAAGAAATCCTTTGGTGGTAAGGAATCAAATGTTGGAGAATTCATTTCTAATAGAAACAGGTATTAAGAAATTCGATACCATAGTCCCAGTTATTCCTCTCATTGGATCATTGTCTAAAGCTAAATTTTGTACCGTATCGGGACATCCTATTAGTAAGCCGATCTGGACCGATTTATCAGATTGTGATATTATTGATCGATTTGGTCGGATATGTAGAAATCTTTCT
>Neoregelia_BE134_Neoregelia_compacta                                                                              
ATCCTATCCATTTGGAAATCTTGGTTCAAATCCTTCAATGCCGGATCCAAGATGTTCCATCTTTGCATTTATTGCGATTCTTTCTCCACGAATATCATAATTGGAATAGTCTCATTACTCCGAAGAAATCAATTTACGTTTTTTCAAAAGAAAATAAAAGACTATTTTGGTTCCTATATAATTCTTATGTATCTGAATGTGAATTTGTATTCGTTTTTCTTCGTAAACAATCTTCTTATTTACGATTAACATCTTCTGGAACCTTTCTTGAGCGAATACAGTTCTATGGAAAAATAGAACATCTTGTAGTAGTGTACCGTAATTATTTTCAGAAAACTTTATGGTTCTTCACGGATCCTTTCATGCATTATGTTCGATATCAAGAAAAAGCAATTCTGGCTTCAAAGGGGACTCATCTTTTGATGAAGAAGTGGAAATGTTACCTTGTCAATCTCTGGCAATATTATTTTCATTTTTGGTCTCAACCACACAGGATTCATATAAACCAATTATCAAACTATTCCTTCTATTTTCTGGGTTATCTTTCAAGTGTACTAAGAAACCCTTTGGTGGTAAGGAATCAAATGTTGGAGAATTCATTTCTAATAGAAACTGGTATTAAGAAATTCGATACCATAGTCCCAGTTATTCCTCTCATTGGATCATTGTCTAAAGCTAAATTTTGTACCGTATCGGGACATCCTATTAGTAAGCCGATCTGGACCGATTTATCAGATTGTGATATTATTGATCGATTTGGTCGGATATGTAGAAATCTTTCT
>Neoregelia_BE121_Neoregelia_leucophoea                                                                            
ATCCTATCCATTTGGAAATCTTGGTTCAAATCCTTCAATGCCGGATCCAAGATGTTCCATCTTTGCATTTATTGCGATTCTTTCTCCACGAATATCATAATTGGAATAGTCTCATTACTCCGAAGAAATCAATTTACGTTTTTTCAAAAGAAAATAAAAGACTATTTAGGTTCCTATATAATTCTTATGTATCTGAATGTGAATTTGTATTCGTTTTTCTTCGTAAACAATCTTCTTATTTACGATTAACATCTTCTGGAACCTTTCTTGAGCGAATACAGTTCTATGGAAAAATAGAACATCTTGTAGTAGTGTACCGTAATTATTTTCAGAAAACTTTATGGTTCTTCACGGATCCTTTCATGCATTATGTTCGATATCAAGAAAAAGCAATTCTGGCTTCAAAGGGGACTCATCTTTTGATGAAGAAGTGGAAATGTTACCTTGTCAATCTCTGGCAATATTATTTTCATTTTTGGTCTCAACCACACAGGATTCATATAAACCAATTATCAAACTATTCCTTCTATTTTCTGGGTTATCTTTCAAGTGTACTAAGAAACCCTTTGGTGGTAAGGAATCAAATGTTGGAGAATTCATTTCTAATAGAAACTGGTATTAAGAAATTCGATACCATAGTCCCAGTTATTCCTCTCATTGGATCATTGTCTAAAGCTAAATTTTGTACCGTATCGGGACATCCTATTAGTAAGCCGATCTGGACCGATTTATCAGATTGTGATATTATTGATCGATTTGGTCGGATATGTAGAAATCTTTCT
>Neoregelia_BE558_Neoregelia_rothinessa                                                                            
ATCCTATCCATTTGGAAATCTTGGTTCAAATCCTTCAATGCCGGATCCAAGATGTTCCATCTTTGCATTTATTGCGATTCTTTCTCCACGAATATCATAATTGGAATAGTCTCATTACTCCGAAGAAATCAATTTACGTTTTTTCAAAAGAAAAAAAAAGACTATTTTGGTTCCTATATAATTCTTATGTATCTGAATGTGAATTTGTATTCGTTTTTCTTCGTAAACAATCTTCTTATTTACGATTAACATCTTCTGGAACCTTTCTTGAGCGAATACAGTTCTATGGAAAAATAGAACATCTTATAGTAGTGTACCGTAATTATTTTCAGAAAACTTTATGGTTCTTCACGGACCCTTTCATGCATTATGTTCGATATCAAGAAAAAGCAATTCTGGCTTCAAAAGGGACTCATCTTTTGATGAAGAAGTGGAAATGTTACCTTGTCAATCTCTGGCAATATTATTTTCATTTTTGGTCTCAACCACACAGGATTCATATAAACCAATTATCAAACTATTCCTTCTATTTTCTGGGTTATCTTTCAAGTGTACTAAGAAATCCTTTGGTGGTAAGGAATCAAATGTTGGAGAATTCATTTCTAATAGAAACTGGTATTAAGAAATTCGATACCATAGTCCCAGTTATTCCTCTCATTGGATCATTGTCTAAAGCTAAATTTTGTACCGTATCGGGACATCCTATTAGTAAGCCGATCTGGACCGATTTATCAGATTGTGATATTATTGATCGATTTGGTCGGATATGTAGAAATCTTTCT
>Neoregelia_BE583_Neoregelia_pascoaliana                                                                           
ATCCTATCCATTTGGAAATCTTGGTTCAAATCCTTCAATGCCGGATCCAAGATGTTCCATCTTTGCATTTATTGCGATTCTTTCTCCACGAATATCATAATTGGAATAGTCTCATTACTCCGAAGAAATCAATTTACGTTTTTTCAAAAGAAAATAAAAGACTATTTTGGTTCCTATATAATTCTTATGTATCTGAATGTGAATTTGTATTCGTTTTTCTTCGTAAACAATCTTCTTATTTACGATTAACATCTTCTGGAACCTTTCTTGAGCGAATACAGTTCTATGGAAAAATAGAACATCTTGTAGTAGTGTACCGTAATTATTTTCAGAAAACTTTATGGTTCTTCACGGATCCTTTCATGCATTATGTTCGATATCAAGAAAAAGCAATTCTGGCTTCAAAGGGGACTCATCTTTTGATGAAGAAGTGGAAATGTTACCTTGTCAATCTCTGGCAATATTATTTTCATTTTTGGTCTCAACCACACAGGATTCATATAAACCAATTATCAAACTATTCCTTCTATTTTCTGGGTTATCTTTCAAGTGTACTAAGAAACCCTTTGGTGGTAAGGAATCAAATGTTGGAGAATTCATTTCTAATAGAAACTGGTATTAAGAAATTCGATACCATAGTCCCAGTTATTCCTCTCATTGGATCATTGTCTAAAGCTAAATTTTGTACCGTATCGGGACATCCTATTAGTAAGCCGATCTGGACCGATTTATCAGATTGTGATATTATTGATCGATTTGGTCGGATATGTAGAAATCTTTCT
>Neoregelia_BE463_Neoregelia_lactea                                                                                
ATCCTATCCATTTGGAAATCTTGGTTCAAATCCTTCAATGCCGGATCCAAGATGTTCCATCTTTGCATTTATTGCGATTCTTTCTCCACGAATATCATAATTCGAATAGTCTCATTACTCCGAAGAAATCAATTTACGTTTTTTCAAAAGAAAATAAAAGACTATTTTGGTTCCTATATAATTCTTATGTATCTGAATGTGAATTTGTATTCGTTTTTCTTCGTAAACAATCTTCTTATTTACGATTAACATCTTCTGGAACCTTTCTTGAGCGAATACAGTTCTATGGAAAAATAGAACATCTTATAGTAGTGTACCGTAATTATTTTCAGAAAACTTTATGGTTCTTCACGGATCCTTTCATGCATTATGTTCGATATCAAGAAAAAGCAATTCTGGCTTCAAAAGGGACTCATCTTTTGATGAAGAAGTGGAAATGTTACCTTGTCAATCTCTGGCAATATTATTTTCATTTTTGGTCTCAACCACACAGGATTCATATAAACCAATTATCAAACTATTCCTTCTATTTTCTGGGTTATCTTTCAAGTGTACTAAGAAATCCTTTGGTGGTAAGGAATCAAATGTTGGAGAATTCATTTCTAATAGAAACTGGTATTAAGAAATTCGATACCATAGTCCCAGTTATTCCTCTCATTGGATCATTGTCTAAAGCTAAATTTTGTACCGTATTGGGACATCCTATTAGTAAGCCGATCTGGACCGATTTATCAGATTGTGATATTATTGATCGATTTGGTCGGATATGTAGAAACCTTTCT
>Neoregelia_BE578_Neoregelia_tenebrosa                                                                             
ATCCTATTCATTTGGAAATCTTGGTTCAAATCCTTCAATGCCGGATCCAAGATGTTCCATCTTTGCATTTATTGCGATTCTTTCTCCACGAATATCATAATTGGAATAGTCTCATTACTCCGAAGAAATCAATTTACGTTTTTTCAAAAGAAAATAAAAGACTATTTTTGTTCCTATATAATTCTTATGTATCTGAATGTGAATTTGTATTCGTTTTTCTTCGTAAACAATCTTCTTATTTACGATTAACATCTTCTGGAACCTTTCTTGAGCGAATACAGTTCTATGGAAAAATAGAACATCTTGTAGTAGTGTACCGTAATTATTTTCAGAAAACTTTATGGTTCTTCACGGATCCTTTCATGCATTATGTTCGATATCAAGAAAAAGCAATTCTGGCTTCAAAGGGGACTCATCTTTTGATGAAGAAGTGGAAATGTTACCTTGTCAATCTCTGGCAATATTATTTTCATTTTTGGTCTCAACCACACAGGATTCATATAAACCAATTATCAAACTATTCCTTCTATTTTCTGGGTTATCTTTCAAGTGTACTAAGAAACCCTTTGGTGGTAAGGAATCAAATGTTGGAGAATTCATTTCTAATAGAAACTGGTATTAAGAAATTCGATACCATAGTCCCAGTTATTCCTCTCATTGGATCATTGTCTAAAGCTAAATTTTGTACCGTATCGGGACATCCTATTAGTAAGCCGATCTGGACCGATTTATCAGATTGTGATATTATTGATCGATTTGGTCGGATATGTAGAAATCTTTCT
>Neoregelia_BE488_Neoregelia_pineliana                                                                             
ATCCTATCCATTTGGAAATCTTGGTTCAAATCCTTCAATGCCGGATCCAAGATGTTCCATCTTTGCATTTATTGCGATTCTTTCTCCACGAATATCATAATTGGAATAGTCTCATTACTCCGAAGAAATCAATTTACGTTTTTTCAAAAGAAAATAAAAGACTATTTTTGTTCCTATATAATTCTTATGTATCTGAATGTGAATTTGTATTCGTTTTTCTTCGTAAACAATCTTCTTATTTACGATTAACATCTTCTGGAACCTTTCTTGAGCGAATACAGTTCTATGGAAAAATAGAACATCTTGTAGTAGTGTACCGTAATTATTTTCAGAAAACTTTATGGTTCTTCACGGATCCTTTCATGCATTATGTTCGATATCAAGAAAAAGCAATTCTGGCTTCAAAGGGGACTCATCTTTTGATGAAGAAGTGGAAATGTTACCTTGTCAATCTCTGGCAATATTATTTTCATTTTTGGTCTCAACCACACAGGATTCATATAAACCAATTATCAAACTATTCCTTCTATTTTCTGGGTTATCTTTCAAGTGTACTAAGAAACCCTTTGGTGGTAAGGAATCAAATGTTGGAGAATTCATTTCTAATAGAAACTGGTATTAAGAAATTCGATACCATAGTCCCAGTTATTCCTCTCATTGGATCATTGTCTAAAGCTAAATTTTGTACCGTATCGGGACATCCTATTAGTAAGCCGATCTGGACCGATTTATCAGATTGTGATATTATTGATCGATTTGGTCGGATATGTAGAAATCTTTCT
>Nidularium_BE115_Nidularium_purpureum                                                                             
ATCCTATCCATTTGGAAATCTTGGTTCAAATCCTTCAATGCCGGATCCAAGATGTTCCATCTTTGCATTTATTGCGATTCTTTCTCCACGAATATCATAATTGGAATAGTCTCATTACTCCGAAGAAATCAATTTACGTTTTTTCAAAAGAAAATAAAAGACTATTTTGGTTCCTATATAATTCTTATGTATCTGAATGTGAATTTGTATTCGTTTTTCTTCGTAAACAATCTTCTTATTTACGATTAACATCTTCTGGAACCTTTCTTGAGCGAATACAGTTCTATGGAAAAATAGAACATCTTATAGTAGTGTACCGTAATTATTTTCAGAAAACTTTATGGTTCTTCACGGATCCTTTCATGCATTATGTTCGATATCAAGAAAAAGCAATTCTGGCTTCAAAAGGGACTCATCTTTTGATGAAGAAGTGGAAATGTTACCTTGTCAATCTCTGGCAATATTATTTTCATTTTTGGTCTCAACCACACAGGATTCATATAAACCAATTATCAAACTATTCCTTCTATTTTCTGGGTTATCTTTCAAGTGTACTAAGAAATCCTTTGGTGGTAAGGAATCAAATGTTGGAGAATTCATTTCTAATAGAAACTGGTATTAAGAAATTCGATACCATAGTCCCAGTTATTCCTCTCATTGGATCATTGTCTAAAGCTAAATTTTGTACCGTATCGGGACATCCTATTAGTAAGCCGATCTGGACCGATTTATCAGATTGTGATATTATTGATCGATTTGGTCGGATATGTAGAAATCTTTCT
>Nidularium_BE102_Nidularium_amazonicum                                                                            
ATCCTATCCATTTGGAAATCTTGGTTCAAATCCTTCAATGCCGGATCCAAGATGTTCCATCTTTGCATTTGTTGCGATTCTTTCTCCACGAATATCATAATTGGAATAGTCTCATTACTCCGAAGAAATCAATTTACGTTTTTTCAAAAGAAAATAAAAGACTATTTTTGTTCCTATATAATTCTTATGTATCTGAATGTGAATTTGTATTCGTTTTTCTTCGTAAACAATCTTCTTATTTACGATTAACATCTTCTGGAACCTTTCTTGAGCGAATACAGTTCTATGGAAAAATAGAACATCTTATAGTAGTGTACCGTAATTATTTTCAGAAAACTTTATGGTTCTTCACGGATCCTTTCATGCATTATGTTCGATATCAAGGAAAAGCAATTCTGGCTTCAAAAGGGACTCATCTTTTGATGAAGAAGTGGAAATGTTACCTTGTCAATCTCTGGCAATATTATTTTCATTTTTGGTCTC-ACCACACAGGATTCATATAAACCAATTATCAAACTATTCCTTCTATTTTCTGGGTTATCTTTCAAGTGTACTAAGAAATCCTTTGGTGGTAAGGAATCAAATGTTGGAGAATTCATTTCTAATAGAAACTGGTATTAATAAATTCGATACCATAGTCCCAGTTATTCCTCTCATTGGATCATTGTCTAAAGCTAAATTTTGTACCGTATCGGGACATCCTATTAGTAAGCCGATCTGGACCGATTTATCAGATTGTGATATTATTGATCGATTTGGTCGGATATGTAGAAATCTTTCT
>Nidularium_BE118_Nidularium_fulgens                                                                               
ATCCTATCCATTTGGAAATCTTGGTTCAAATCCTTCAATGCCGGATCCAAGATGTTCCATCTTTGCATTTATTGCGATTCTTTCTCCACGAATATCATAATTGGAATAGTCTCATTACTCCGAAGAAATCAATTTACGTTTTTTCAAAAGAAAATAAAAGACTATTTTGGTTCCTATATAATTCTTATGTATCTGAATGTGAATTTGTATTCGTTTTTCTTCGTAAACAATCTTCTTATTTACGATTAACATCTTCTGGAACCTTTCTTGAGCGAATACAGTTCTATGGAAAAATAGAACATCTTATAGTAGTGTACCGTAATTATTTTCAGAAAACTTTATGGTTCTTCACGGATCCGTTCATGCATTATGTTCGATATCAAGAAAAAGCAATTCTGGCTTCAAAAGGGACTCATCTTTTGATGAAGAAGTGGAAATGTTACCTTGTCAATCTCTGGCAATATTATTTTCATTTTTGGTCTCAACCACACAGGATTCATATAAACCAATTATCAAACTATTCCTTCTATTTTCTGGGTTATCTTTCAAGTGTACTAAGAAATCCTTTGGTGGTAAGGAATCAAATGTTGGAGAATTCATTTCTAATAGAAACTGGTATTAAGAAATTCGATACCATAGTCCCAGTTATTCCTCTCATTGGATCATTGTCTAAAGCTAAATTTTGTACCGTATCGGGACATCCTATTAGTAAGCCGATCTGGACCGATTTATCAGATTGTGATATTATTGATCGATTTGGTCGGATATGTAGAAATCTTTCT
>Nidularium_BE458_Nidularium_innocentii                                                                            
ATCCTATCCATTTGGAAATCTTGGTTCAAATCCTTCAATGCCGGATCCAAGATGTTCCATCTTTGCATTTGTTGCGATTCTTTCTCCACGAATATCATAATTGGAATAGTCTCATTACTCCGAAGAAATCAATTTACGTTTTTTCAAAAGAAAATAAAAGACTATTTTGGTTCCTATATAATTCTTATGTATCTGAATGTGAATTTGTATTCGTTTTTCTTCGTAAACAATCTTCTTATTTACGATTAACATCTTCTGGAACCTTTCTTGAGCGAATACAGTTCTATGGAAAAATAGAACATCTTATAGTAGTGTACCGTAATTATTTTCAGAAAACTTTATGGTTCTTCACGGATCCTTTCATGCATTATGTTCGATATCAAGGAAAAGCAATTCTGGCTTCAAAAGGGACTCATCTTTTGATGAAGAAGTGGAAATGTTACCTTGTCAATCTCTGGCAATATTATTTTCATTTTTGGTCTCAACCACACAGGATTCATATAAACCAATTATCAAACTATTCCTTCTATTTTCTGGGTTATCTTTCAAGTGTACTAAGAAATCCTTTGGTGGTAAGGAATCAAATGTTGGAGAATTCATTTCTAATAGAAACTGGTATTAAGAAATTCGATACCATAGTCCCAGTTATTCCTCTCATTGGATCATTGTCTAAAGCTAAATTTTGTACCGTATCGGGACATCCTATTAGTAAGCCGATCTGGACCGATTTATCAGATTGTGATATTATTGATCGATTTGGTCGGATATGTAGAAATCTTTCT
>Pitcairnia_Pitcairnia_breedlovei_EU681890                                                                                              
ATCCTATCCATTTGGAAATCTTGGTTCAAATCCTTCAATGCCGGATCCAAGATGTTCCATCTTTGCATTTATTGCGATTCTTTCTCCACGAATATCATAATTGGAATAGTCTCATTACTACGAAGAAATCTATTTACGTTTTTTCAAAAGAAAATAAAAGACTATTTGGGTTCCTATATAATTCTTATGTATCTGAATGCGAATTTGTATTCGTTTTTCTTCGTAAACAATCTTCTTATTTACGATTAACATCTTCTGGAACCTTTCTTGAGCGAATACAGTTCTATGGAAAAATAGAACATCTTATAGTAGTGTACCGTAATTATTTTCAGAAAACTTTATGGTTCTTCACGGATCCTTTCATGCATTATGTTCGATATCAAGGAAAAGCAATTCTGGCTTCAAAAGGGACTCATCTTTTGATGAAGAAGTGGAAATGTTACCTTGTCAATCTCTGGCAATCTTATTTTCATTTTTGGTCTCAACCGCACAGGATTCATATAAACCAATTAGCAAACTATTCCTTCTATTTTCTGGGTTATCTTTCAAGTGTACTAAGAAATCCTTTGGTGGTAAGGAATCAAATGTTGGAGAATTCATTTCTAATAGAAACTGGTATTAAGAAATTCGATACCATAGTCCCAGTTATTCCTCTCATTGGATCATTGTCTAAAGCTAAATTTTGTACTGTATCGGGACACCCTATTAGTAAGCCGATCTGGACCGATTTATCAGATTGTGATATTATTGATCGATTTGGTCGGATATGTAGAAATCTTTCT
>Pitcairnia_Pitcairnia_heterophylla_AF162254                                                                                            
ATCCTATCCATTTGGAAATCTTGGTTCAAATCCTTCAATGCCGGATCCAAGATGTTCCATCTTTGCATTTATTGCGATTCTTTCTCCACGAATATCATAATTCGAATAGTCTCATTACTCCGAAGAAATCAATTTACGTTTTTTCAAAAGAAAATAAAAGACTATTTTGGTTCCTATATAATTCTTATGTATCTGAATGCGAATTTTTATTCGTTTTTCTTCGTAAACAATCTTCTTATTTACGATTAACATCTTCTGGAACCCTTCTTGAGCGAATACAGTTCTATGGAAAAATTGAACATCTTTTAGTAGTGTACCGTAATTATTTTCAGAAAACTTTATGGTTCTTCACGGATCCTTTTATGCATTATGTTCGATATCAAGGAAAAGCAATTCTGGCTTCAAAAGGGACTCATCTTTTGATGAAGAAGTGGAAATGTTACCTTGTCAATCTCTGGCAAGATTATTTTCATTTTTGGTCTCAACCACACAGGATTCATATAAACCAATTATCAAACTATTCCTTCTATTTTCTGGGTTATCTTTCAAGTGTACTAAGAAATCCTTTGGTGGTAAGGAATCAAATGTTGGAGAATTCATTTCTAATAGAAACTGGTATTAAGAAATTCGATACCATAGTCCCTGTTATTCCTCTCATTGGATCATTGTCTAAAGCTAAATTTTGTACTGTATTGGGACACCCTATTAGTAAGCCGATCTGGACTGATTTATCAGATTGTGATATTATTGATCGATTTGGTCGGATATGTAGAAATCTTTCT
>Pitcairnia_Pitcairnia_rubronigriflora_EU681892                                                                                         
ATCCTATCCATTTGGAAATCTTGGTTCAAATCCTTCAATGCCGGATCCAAGATGTTCCATCTTTGCATTTATTGCGATTCTTTCTCCACGAATATCATAATTGGAATAGTCTCATTACTACGAAGAAATCTATTTACGTTTTTTCAAAAGAAAATAAAAGACTATTTGGGTTCCTATATAATTCTTATGTATCTGAATGCGAATTTGTATTCGTTTTTCTTCGTAAACAATCTTCTTATTTACGATTAACATCTTCTGGAACCTTTCTTGAGCGAATACAGTTCTATGGAAAAATAGAACATCTTATAGTAGTGTACCGTAATTATTTTCAGAAAACTTTATGGTTCTTCACGGATCCTTTCATGCATTATGTTCGATATCAAGGAAAAGCAATTCTGGCTTCAAAAGGGACTCATCTTTTGATGAAGAAGTGGAAATGTTACCTTGTCAATCTCTGGCAATATTATTTTCATTTTTGGTCTCAACCGCACAGGATTCATATAAACCAATTAGCAAACTATTCCTTCTATTTTCTGGGTTATCTTTCAAGTGTACTAAGAAATCCTTTGGTGGTAAGGAATCAAATGTTGGAGAATTCATTTCTAATAGAAACTGGTATTAAGAAATTCGATACCATAGTCCCAGTTATTCCTCTCATTGGATCATTGTCTAAAGCTAAATTTTGTACTGTATCGGGACACCCTATTAGTAAGCCGATCTGGACCGATTTATCAGATTGTGATATTATTGATCGATTTGGTCGGATATGTAGAAATCTTTCT
>Pitcairnia_Pitcairnia_atrorubens_EU681837                                                                                              
ATCCTATCCATTTGGAAATCTTGGTTCAAATCCTTCAATGCCGGATCCAAGATGTTCCATCTTTGCATTTATTGCGATTCTTTCTCCACGAATATCATAATTGGAATAGTCTCATTACTACGAAGAAATCTATTTACGTTTTTTCAAAAGAAAATAAAAGACTATTTGGGTTCCTATATAATTCTTATGTATCTGAATGCGAATTTGTATTCGTTTTTCTTCGTAAACAATCTTCTTATTTACGATTAACATCTTCTGTAACCTTTCTTGAGCGAATACAGTTCTATGGAAAAATAGAACATCTTATAGTAGTGTACCGTAATTATTTTCAGAAAACTTTATGGTTCTTCACGGATCCTTTCATGCATTATGTTCGATATCAAGGAAAAGCAATTCTGGCTTCAAAAGGGACTCATCTTTTGATGAAGAAGTGGAAATGTTACCTTGTCAATCTCTGGCAATATTATTTTCATTTTTGGTCTCAACCACACAGGATTCATATAAACCAATTATCAAACTATTCCTTCTATTTTCTGGGTTATCTTTCAAGTGTACTAAGAAATCCTTTGGTGGTAAGGAATCAAATGTTGGAGAATTCATTTCTAATAGAAACTGTTATTAAGAAATTCGATACCATAGTCCCAGTTATTCCTCTCATTGGATCATTGTCTAAAGCTAAATTTTGTACTGTATCGGGACACCCTATTAGTAAGCCGATCTGGACCGATTTATCAGATTGTGATATTATTGATCGATTTGGTCGGATATGTAGAAATCTTTCT
>Portea_Gravisia_clade_BE419_Portea_fosteriana                                                                                      
ATCCTATCCATTTGGAAATCTTGGTTCAAATCCTTCAATGCCGGATCCAAGATGTTCCATCTTTGCATTTATTGCGATTCTTTCTCCACGAATATCATAATTGGAATAGTCTCATTACTCCGAAGAAATCAATTTACGTTTTTTCAAAAGAAAATAAAAGACTATTTTGGTTCCTATATAATTCTTATGTATCTGAATGCGAATTTGTATTCGTTTTTCTTCGTAAACAATCTTCTTATTTACGATTAACATCTTCTGGAACCTTTCTTGAGCGAATACAGTTCTATGGAAAAATAGAACATCTTATAGTAGTGTACCGTAATTATTTTCAGAAAACTTTATGGTTCTTCACGGATCCTTTCATGCATTATGTTCGATATCAAGGAAAAGCAATTCTGGCTTCAAAAGGGACTCATCTTTTGATGAAGAAGTGGAAATGTTACCTTGTCAATCTCTGGCAATATTATTTTCATTTTTGGTCTCAACCACACAGGATTCATATAAACCAATTATCAAACTATTCCTTCTATTTTCTGGGTTATCTTTCAAGTGTACTAAGAAATCCTTTGGTGGTAAGGAATCAAATGTTGGAGAATTCATTTCTAATAGAAACTGGTATTAAGAAATTCGATACCATAGTCCCAGTTATTCCTCTCATTGGATCATTGTCTAAAGCTAAATTTTGTACCGTATCGGGACATCCTATTAGTAAGCCGATCTGGACCGATTTATCAGATTGTGATATTATTGATCGATTTGGTCGGATATGTAGAAATCTTTCT
>Portea_Gravisia_clade_Aechmea_leptantha_JX649236                                                         
ATCCTATCCATTTGGAAATCTTGGTTCAAATCCTTCAATGCCGGATCCAAGATGTTCCATCTTTGCATTTATTGCGATTCTTTCTCCACGAATATCATAATTGGAATAGTCTCATTACTTCGAAGAAATCAATTTACGTTTTTTCAAAAGAAAATAAAAGACTATTTTGGTTCCTATATAATTCTTATGTATCTGAATGCGAATTTGTATTCGTTTTTCTTCGTAAACAATCTTCTTATTTACGATTAACATCTTCTGGAACCTTTCTTGAGCGAATACAGTTCTATGGAAAAATAGAACATCTTATAGTAGTGTACCGTAATTATTTTCAGAAAACTTTATGGTTCTTCACGGATCCTTTCATGCATTATGTTCGATATCAAGGAAAAGCAATTCTGGCTTCAAAAGGGACTCATCTTTTGATGAAGAAGTGGAAATGTTACCTTGTCAATCTCTGGCAATATTATTTTCATTTTTGGTCTCAACCACACAGGATTCATATAAACCAATTATCAAACTATTCCTTCTATTTTCTGGGTTATCTTTCAAGTGTACTAAGAAATCCTTTGGTGGTAAGGAATCAAATGTTGGAGAATTCATTTCTAATAGAAACTGGTATTAAGAAATTCGATACCATAGTCCCAGTTATTCCTCTCATTGGATCATTGTCTAAAGCTAAATTTTGTACCGTATCGGGACATCCTATTAGTAAGCCGATCTGGACCGATTTATCAGATTGTGATATTATTGATCGATTTGGTCGGATATGTAGAAATCTTTCT
>Portea_Gravisia_clade_BB113_Aechmea_chrysocoma                                                                                   
ATCCTATCCATTTGGAAATCTTGGTTCAAATCCTTCAATGCCGGATCCAAGATGTTCCATCTTTGCATTTATTGCGATTCTTTCTCCACGAATATCATAATTGGAATAGTCTCATTACTCCGAAGAAATCAATTTACGTTTTTTCAAAAGAAAATAAAAGACTATTTTGGTTCCTATATAATTCTTATGTATCTGAATGCGAATTTGTATTCGTTTTTCTTCGTAAACAATCTTCTTATTTACGATTAACATCTTCTGGAACCTTTCTTGAGCGAATACAGTTCTATGGAAAAATAGAACATCTTATAGTAGTGTACCGTAATTATTTTCAGAAAACTTTATGGTTCTTCACGGATCCTTTCATGCATTATGTTCGATATCAAGGAAAAGCAATTCTGGCTTCAAAAGGGACTCATCTTTTGATGAAGAAGTGGAAATGTTACCTTGTCAATCTCTGGCAATATTATTTTCATTTTTGGTCTCAACCACACAGGATTCATATAAACCAATTATCAAACTATTCCTTCTATTTTCTGGGTTATCTTTCAAGTGTACTAAGAAATCCTTTGGTGGTAAGGAATCAAATGTTGGAGAATTCATTTCTAATAGAAACTGGTATTAAGAAATTCGATACCATAGTCCCAGTTATTCCTCTCATTGGATCATTGTCTAAAGCTAAATTTTGTACCGTATCGGGACATCCTATTAGTAAGCCGATCTGGACCGATTTATCAGATTGTGATATTATTGATCGATTTGGTCGGATATGTAGAAATCTTTCT
>Portea_Gravisia_clade_Aechmea_aquilega_JN202203                                                              
ATCCTATCCATTTGGAAATCTTGGTTCAAATCCTTCAATGCCGGATCCAAGATGTTCCATCTTTGCATTTATTGCGATTCTTTCTCCACGAATATCATAATTGGAATAGTCTCATTACTCCGAAGAAATCAATTTACGTTTTTTCAAAAGAAAATAAAAGACTATTTTGGTTCCTATATAATTCTTATGTATCTGAATGCGAATTTGTATTCGTTTTTCTTCGTAAACAATCTTCTTATTTACGATTAACATCTTCTGGAACCTTTCTTGAGCGAATACAGTTCTATGGAAAAATAGAACATCTTATAGTAGTGTACCGTAATTATTTTCAGAAAACTTTATGGTTCTTCACGGATCCTTTCATGCATTATGTTCGATATCAAGGAAAAGCAATTCTGGCTTCAAAAGGGACTCATCTTTTGATGAAGAAGTGGAAATGTTACCTTGTCAATCTCTGGCAATATTATTTTCATTTTTGGTCTCAACCACACAGGATTCATATAAACCAATTATCAAACTATTCCTTCTATTTTCTGGGTTATCTTTCAAGTGTACTAAGAAATCCTTTGGTGGTAAGGAATCAAATGTTGGAGAATTCATTTCTAATAGAAACTGGTATTAAGAAATTCGATACCATAGTCCCAGTTATTCCTCTCATTGGATCATTGTCTAAAGCTAAATTTTGTACCGTATCGGGACATCCTATTAGTAAGCCGATCTGGACCGATTTATCAGATTGTGATATTATTGATCGATTTGGTCGGATATGTAGAAATCTTTCT
>Portea_Gravisia_clade_BE058_Aechmea_costantinii                                                                                  
ATCCTATCCATTTGGAAATCTTGGTTCAAATCCTTCAATGCCGGATCCAAGATGTTCCATCTTTGCATTTATTGCGATTCTTTCTCCACGAATATCATAATTGGAATAGTCTCATTACTCCGAAGAAATCAATTTACGTTTTTTCAAAAGAAAATAAAAGACTATTTTGGTTCCTATATAATTCTTATGTATCTGAATGCGAATTTGTATTCGTTTTTCTTCGTAAACAATCTTCTTATTTACGATTAACATCTTCTGGAACCTTTCTTGAGCGAATACAGTTCTATGGAAAAATAGAACATCTTATAGTAGTGTACCGTAATTATTTTCAGAAAACTTTATGGTTCTTCACGGATCCTTTCATGCATTATGTTCGATATCAAGGAAAAGCAATTCTGGCTTCAAAAGGGACTCATCTTTTGATGAAGAAGTGGAAATGTTACCTTGTCAATCTCTGGCAATATTATTTTCATTTTTGGTCTCAACCACACAGGATTCATATAAACCAATTATCAAACTATTCCTTCTATTTTCTGGGTTATCTTTCAAGTGTACTAAGAAATCCTTTGGTGGTAAGGAATCAAATGTTGGAGAATTCATTTCTAATAGAAACTGGTATTAAGAAATTCGATACCATAGTCCCAGTTATTCCTCTCATTGGATCATTGTCTAAAGCTAAATTTTGTACCGTATCGGGACATCCTATTAGTAAGCCGATCTGGACCGATTTATCAGATTGTGATATTATTGATCGATTTGGTCGGATATGTAGAAATCTTTCT
>Portea_Gravisia_clade_BE393_Aechmea_blanchetiana                                                                                 
ATCCTATCCATTTGGAAATCTTGGTTCAAATCCTTCAATGCCGGATCCAAGATGTTCCATCTTTGCATTTATTGCGATTCTTTCTCCACGAATATCATAATTGGAATAGTCTCATTACTCCGAAGAAATCAATTTACGTTTTTTCAAAAGAAAATAAAAGACTATTTTGGTTCCTATATAATTCTTATGTATCTGAATGCGAATTTGTATTCGTTTTTCTTCGTAAACAATCTTCTTATTTACGATTAACATCTTCTGGAACCTTTCTTGAGCGAATACAGTTCTATGGAAAAATAGAACATCTTATAGTAGTGTACCGTAATTATTTTCAGAAAACTTTATGGTTCTTCACGGATCCTTTCATGCATTATGTTCGATATCAAGGAAAAGCAATTCTGGCTTCAAAAGGGACTCATCTTTTGATGAAGAAGTGGAAATGTTACCTTGTCAATCTCTGGCAATATTATTTTCATTTTTGGTCTCAACCACACAGGATTCATATAAACCAATTATCAAACTATTCCTTCTATTTTCTGGGTTATCTTTCAAGTGTACTAAGAAATCCTTTGGTGGTAAGGAATCAAATGTTGGAGAATTCATTTCTAATAGAAACTGGTATTAAGAAATTCGATACCATAGTCCCAGTTATTCCTCTCATTGGATCATTGTCTAAAGCTAAATTTTGTACCGTATCGGGACATCCTATTAGTAAGCCGATCTGGACCGATTTATCAGATTGTGATATTATTGATCGATTTGGTCGGATATGTAGAAATCTTTCT
>Portea_Gravisia_clade_BE092_Portea_nana                                                                                            
ATCCTATCCATTTGGAAATCTTGGTTCAAATCCTTCAATGCCGGATCCAAGATGTTCCATCTTTGCATTTATTGCGATTCTTTCTCCACGAATATCATAATTGGAATAGTCTCATTACTCCGAAGAAATCAATTTACGTTTTTTCAAAAGAAAATAAAAGACTATTTTGGTTCCTATATAATTCTTATGTATCTGAATGCGAATTTGTATTCGTTTTTCTTCGTAAACAATCTTCTTATTTACGATTAACATCTTCTGGAACCTTTCTTGAGCGAATACAGTTCTATGGAAAAATAGAACATCTTATAGTAGTGTACCGTAATTATTTTCAGAAAACTTTATGGTTCTTCACGGATCCTTTCATGCATTATGTTCGATATCAAGGAAAAGCAATTCTGGCTTCAAAAGGGACTCATCTTTTGATGAAGAAGTGGAAATGTTACCTTGTCAATCTCTGGCAATATTATTTTCATTTTTGGTCTCAACCACACAGGATTCATATAAACCAATTATCAAACTATTCCTTCTATTTTCTGGGTTATCTTTCAAGTGTACTAAGAAATCCTTTGGTGGTAAGGAATCAAATGTTGGAGAATTCATTTCTAATAGAAACTGGTATTAAGAAATTCGATACCATAGTCCCAGTTATTCCTCTCATTGGATCATTGTCTAAAGCTAAATTTTGTACCGTATCGGGACATCCTATTAGTAAGCCGATCTGGACCGATTTATCAGATTGTGATATTATTGATCGATTTGGTCGGATATGTAGAAATCTTTCT
>Portea_Gravisia_clade_BE082_Aechmea_cephaloides                                                                                  
ATCCTATCCATTTGGAAATCTTGGTTCAAATCCTTCAATGCCGGATCCAAGATGTTCCATCTTTGCATTTATTGCGATTCTTTCTCCACGAATATCATAATTGGAATAGTCTCATTACTTCGAAGAAATCAATTTACGTTTTTTCAAAAGAAAATAAAAGACTATTTTGGTTCCTATATAATTCTTATGTATCTGAATGCGAATTTGTATTCGTTTTTCTTCGTAAACAATCTTCTTATTTACGATTAACATCTTCTGGAACCTTTCTTGAGCGAATACAGTTCTATGGAAAAATAGAACATCTTATAGTAGTGTACCGTAATTATTTTCAGAAAACTTTATGGTTCTTCACGGATCCTTTCATGCATTATGTTCGATATCAAGGAAAAGCAATTCTGGCTTCAAAAGGGACTCATCTTTTGATGAAGAAGTGGAAATGTTACCTTGTCAATCTCTGGCAATATTATTTTCATTTTTGGTCTCAACCACACAGGATTCATATAAACCAATTATCAAACTATTCCTTCTATTTTCTGGGTTATCTTTCAAGTGTACTAAGAAATCCTTTGGTGGTAAGGAATCAAATGTTGGAGAATTCATTTCTAATAGAAACTGGTATTAAGAAATTCGATACCATAGTCCCAGTTATTCCTCTCATTGGATCATTGTCTAAAGCTAAATTTTGTACCGTATCGGGACATCCTATTAGTAAGCCGATCTGGACCGATTTATCAGATTGTGATATTATTGATCGATTTGGTCGGATATGTAGAAATCTTTCT
>Portea_Gravisia_clade_BE481_Canistrum_aurantiacum                                                                                
ATCCTATCCATTTGGAAATCTTGGTTCAAATCCTTCAATGCCGGATCCAAGATGTTCCATCTTTGCATTTATTGCGATTCTTTCTCCACGAATATCATAATTGGAATAGTCTCATTACTTCGAAGAAATCAATTTACGTTTTTTCAAAAGAAAATAAAAGACTATTTTGGTTCCTATATAATTCTTATGTATCTGAATGCGAATTTGTATTCGTTTTTCTTCGTAAACAATCTTCTTATTTACGATTAACATCTTCTGGAACCTTTCTTGAGCGAATACAGTTCTATGGAAAAATAGAACATCTTATAGTAGTGTACCGTAATTATTTTCAGAAAACTTTATGGTTCTTCACGGATCCTTTCATGCATTATGTTCGATATCAAGGAAAAGCAATTCTGGCTTCAAAAGGGACTCATCTTTTGATGAAGAAGTGGAAATGTTACCTTGTCAATCTCTGGCAATATTATTTTCATTTTTGGTCTCAACCACACAGGATTCATATAAACCAATTATCAAACTATTCCTTCTATTTTCTGGGTTATCTTTCAAGTGTACTAAGAAATCCTTTGGTGGTAAGGAATCAAATGTTGGAGAATTCATTTCTAATAGAAACTGGTATTAAGAAATTCGATACCATAGTCCCAGTTATTCCTCTCATTGGATCATTGTCTAAAGCTAAATTTTGTACCGTATCGGGACATCCTATTAGTAAGCCGATCTGGACCGATTTATCAGATTGTGATATTATTGATCGATTTGGTCGGATATGTAGAAATCTTTCT
>Portea_Gravisia_clade_BE073_Canistrum_alagoanum                                                                                  
ATCCTATCCATTTGGAAATCTTGGTTCAAATCCTTCAATGCCGGATCCAAGATGTTCCATCTTTGCATTTATTGCGATTCTTTCTCCACGAATATCATAATTGGAATAGTCTCATTACTCCGAAGAAATCAATTTACGTTTTTTCAAAAGAAAATAAAAGACTATTTTGGTTCCTATATAATTCTTATGTATCTGAATGCGAATTTGTATTCGTTTTTCTTCGTAAACAATCTTCTTATTTACGATTAACATCTTCTGGAACCTTTCTTGAGCGAATACAGTTCTATGGAAAAATAGAACATCTTATAGTAGTGTACCGTAATTATTTTCAGAAAACTTTATGGTTCTTCACGGATCCTTTCATGCATTATGTTCGATATCAAGGAAAAGCAATTCTGGCTTCAAAAGGGACTCATCTTTTGATGAAGAAGTGGAAATGTTACCTTGTCAATCTCTGGCAATATTATTTTCATTTTTGGTCTCAACCACACAGGATTCATATAAACCAATTATCAAACTATTCCTTCTATTTTCTGGGTTATCTTTCAAGTGTACTAAGAAATCCTTTGGTGGTAAGGAATCAAATGTTGGAGAATTCATTTCTAATAGAAACTGGTATTAAGAAATTCGATACCATAGTCCCAGTTATTCCTCTCATTGGATCATTGTCTAAAGCTAAATTTTGTACCGTATCGGGACATCCTATTAGTAAGCCGATCTGGACCGATTTATCAGATTGTGATATTATTGATCGATTTGGTCGGATATGTAGAAATCTTTCT
>Portea_Gravisia_clade_JX649272                                                                  
ATCCTATCCATTTGGAAATCTTGGTTCAAATCCTTCAATGCCGGATCCAAGATGTTCCATCTTTGCATATATTGCGATTCTTTCTCCACGAATATCATAATTGGAATAGTCTCATTACTCCGAAGAAATCAATTTACGTTTTTTCAAAAGAAAATAAAAGACTATTTTGGTTCCTATATAATTCTTATGTATCTGAATGCGAATTTGTATTCGTTTTTCTTCGTAAACAATCTTCTTATTTACGATTAACATCTTCTGGAACCTTTCTTGAGCGAATACAGTTCTATGGAAAAATAGAACATCTTATAGTAGTGTACCGTAATTATTTTCAGAAAACTTTATGGTTCTTCACGGATCCTTTCATGCATTATGTTCGATATCAAGGAAAAGCAATTCTGGCTTCAAAAGGGACTCATCTTTTGATGAAGAAGTGGAAATGTTACCTTGTCAATCTCTGGCAATATTATTTTCATTTTTGGTCTCAACCACACAGGATTCATATAAACCAATTATCAAACTATTCCTTCTATTTTCTGGGTTATCTTTCAAGTGTACTAAGAAATCCTTTGGTGGTAAGGAATCAAATGTTGGAGAATTCATTTCTAATAGAAACTGGTATTAAGAAATTCGATACCATAGTCCCAGTTATTCCTCTCATTGGATCATTGTCTAAAGCTAAATTTTGTACCGTATCGGGACATCCTATTAGTAAGCCGATCTGGACCGATTTATCAGATTGTGATATTATTGATCGATTTGGTCGGATATGTAGAAATCTTTCT
>Portea_Gravisia_clade_Portea_petropolitana_var_extensa_AY950053                                                                                  
ATCCTATCCATTTGGAAATCTTGGTTCAAATCCTTCAATGCCGGATCCAAGATGTTCCATCTTTGCATTTATTGCGATTCTTTCTCCACGAATATCATAATTGGAATAGTCTCATTACTCCGAAGAAATCAATTTACGTTTTTTCAAAAGAAAATAAAAGACTATTTTTGTTCCTATATAATTCTTATGTATCTGAATGCGAATTTGTATTCGTTTTTCTTCGTAAACAATCTTCTTATTTACGATTAACATCTTCTGGAACCTTTCTTGAGCGAATACAGTTCTATGGAAAAATAGAACATCTTATAGTAGTGTACCGTAATTATTTTCAGAAAACTTTATGGTTCTTCACGGATCCTTTCATGCATTATGTTCGATATCAAGGAAAAGCAATTCTGGCTTCAAAAGGGACTCATCTTTTGATGAAGAAGTGGAAATGTTACCTTGTCAATCTCTGGCAATATTATTTTCATTTTTGGTCTCAACCACACAGGATTCATATAAACCAATTATCAAACTATTCCTTCTATTTTCTGGGTTATCTTTCAAGTGTACTAAGAAATCCTTTGGTGGTAAGGAATCAAATGTTGGAGAATTCATTTCTAATAGAAACTGGTATTAAGAAATTCGATACCATAGTCCCAGTTATTCCTCTCATTGGATCATTGTCTAAAGCTAAATTTTGTACCGTATCGGGACATCCTATTAGTAAGCCGATCTGGACCGATTTATCAGATTGTGATATTATTGATCGATTTGGTCGGATATGTAGAAATCTTTCT
>Portea_Gravisia_clade__EU780849_Portea_grandiflora                                                              
ATCCTATCCATTTGGAAATCTTGGTTCAAATCCTTCAATGCCGGATCCAAGATGTTCCATCTTTGCATTTATTGCGATTCTTTCTCCACGAATATCATAATTGGAATAGTCTCATTACTCCGAAGAAATCAATTTACGTTTTTTCAAAAGAAAATAAAAGACTATTTTGGTTCCTATATAATTCTTATGTATCTGAATGCGAATTTGTATTCGTTTTTCTTCGTAAACAATCTTCTTATTTACGATTAACATCTTCTGGAACCTTTCTTGAGCGAATACAGTTCTATGGAAAAATAGAACATCTTATAGTAGTGTACCGTAATTATTTTCAGAAAACTTTATGGTTCTTCACGGATCCTTTCATGCATTATGTTCGATATCAAGGAAAAGCAATTCTGGCTTCAAAAGGGACTCATCTTTTGATGAAGAAGTGGAAATGTTACCTTGTCAATCTCTGGCAATATTATTTTCATTTTTGGTCTCAACCACACAGGATTCATATAAACCAATTATCAAACTATTCCTTCTATTTTCTGGGTTATCTTTCAAGTGTACTAAGAAATCCTTTGGTGGTAAGGAATCAAATGTTGGAGAATTCATTTCTAATAGAAACTGGTATTAAGAAATTCGATACCATAGTCCCAGTTATTCCTCTCATTGGATCATTGTCTAAAGCTAAATTTTGTACCGTATCGGGACATCCTATTAGTAAGCCGATCTGGACCGATTTATCAGATTGTGATATTATTGATCGATTTGGTCGGATATGTAGAAATCTTTCT
>Portea_Gravisia_clade__BE088_Portea_filifera                                                                                        
ATCCTATCCATTTGGAAATCTTGGTTCAAATCCTTCAATGCCGGATCCAAGATGTTCCATCTTTGCATTTATTGCGATTCTTTCTCCACGAATATCATAATTGGAATAGTCTCATTACTCCGAAGAAATCAATTTACGTTTTTTCAAAAGAAAATAAAAGACTATTTTGGTTCCTATATAATTCTTATGTATCTGAATGCGAATTTGTATTCGTTTTTCTTCGTAAACAATCTTCTTATTTACGATTAACATCTTCTGGAACCTTTCTTGAGCGAATACAGTTCTATGGAAAAATAGAACATCTTATAGTAGTGTACCGTAATTATTTTCAGAAAACTTTATGGTTCTTCACGGATCCTTTCATGCATTATGTTCGATATCAAGGAAAAGCAATTCTGGCTTCAAAAGGGACTCATCTTTTGATGAAGAAGTGGAAATGTTACCTTGTCAATCTCTGGCAATATTATTTTCATTTTTGGTCTCAACCACACAGGATTCATATAAACCAATTATCAAACTATTCCTTCTATTTTCTGGGTTATCTTTCAAGTGTACTAAGAAATCCTTTGGTGGTAAGGAATCAAATGTTGGAGAATTCATTTCTAATAGAAACTGGTATTAAGAAATTCGATACCATAGTCCCAGTTATTCCTCTCATTGGATCATTGTCTAAAGCTAAATTTTGTACCGTATCGGGACATCCTATTAGTAAGCCGATCTGGACCGATTTATCAGATTGTGATATTATTGATCGATTTGGTCGGATATGTAGAAATCTTTCT
>Portea_Gravisia_clade_BE091_Aechmea_discordiae                                                                                   
ATCCTATCCATTTGGAAATCTTGGTTCAAATCCTTCAATGCCGGATCCAAGATGTTCCATCTTTGCATTTATTGCGATTCTTTCTCCACGAATATCATAATTGGAATAGTCTCATTACTCCGAAGAAATCAATTTACGTTTTTTCAAAAGAAAATAAAAGACTATTTTGGTTCCTATATAATTCTTATGTATCTGAATGCGAATTTGTATTCGTTTTTCTTCGTAAACAATCTTCTTATTTACGATTAACATCTTCTGGAACCTTTCTTGAGCGAATACAGTTCTATGGAAAAATAGAACATCTTATAGTAGTGTACCGTAATTATTTTCAGAAAACTTTATGGTTCTTCACGGATCCTTTCATGCATTATGTTCGATATCAAGGAAAAGCAATTCTGGCTTCAAAAGGGACTCATCTTTTGATGAAGAAGTGGAAATGTTACCTTGTCAATCTCTGGCAATATTATTTTCATTTTTGGTCTCAACCACACAGGATTCATATAAACCAATTATCAAACTATTCCTTCTATTTTCTGGGTTATCTTTCAAGTGTACTAAGAAATCCTTTGGTGGTAAGGAATCAAATGTTGGAGAATTCATTTCTAATAGAAACTGGTATTAAGAAATTCGATACCATAGTCCCAGTTATTCCTCTCATTGGATCATTGTCTAAAGCTAAATTTTGTACCGTATCGGGACATCCTATTAGTAAGCCGATCTGGACCGATTTATCAGATTGTGATATTATTGATCGATTTGGTCGGATATGTAGAAATCTTTCT
>Portea_Gravisia_clade_BE176_Aechmea_eurycorymbus                                                                                 
ATCCTATCCATTTGGAAATCTTGGTTCAAATCCTTCAATGCCGGATCCAAGATGTTCCATCTTTGCATTTATTGCGATTCTTTCTCCACGAATATCATAATTGGAATAGTCTCATTACTCCGAAGAAATCAATTTACGTTTTTTCAAAAGAAAATAAAAGACTATTTTGGTTCCTATATAATTCTTATGTATCTGAATGCGAATTTGTATTCGTTTTTCTTCGTAAACAATCTTCTTATTTACGATTAACATCTTCTGGAACCTTTCTTGAGCGAATACAGTTCTATGGAAAAATAGAACATCTTATAGTAGTGTACCGTAATTATTTTCAGAAAACTTTATGGTTCTTCACGGATCCTTTCATGCATTATGTTCGATATCAAGGAAAAGCAATTCTGGCTTCAAAAGGGACTCATCTTTTGATGAAGAAGTGGAAATGTTACCTTGTCAATCTCTGGCAATATTATTTTCATTTTTGGTCTCAACCACACAGGATTCATATAAACCAATTATCAAACTATTCCTTCTATTTTCTGGGTTATCTTTCAAGTGTACTAAGAAATCCTTTGGTGGTAAGGAATCAAATGTTGGAGAATTCATTTCTAATAGAAACTGGTATTAAGAAATTCGATACCATAGTCCCAGTTATTCCTCTCATTGGATCATTGTCTAAAGCTAAATTTTGTACCGTATCGGGACATCCTATTAGTAAGCCGATCTGGACCGATTTATCAGATTGTGATATTATTGATCGATTTGGTCGGATATGTAGAAATCTTTCT
>Portea_Gravisia_clade_BE090_Aechmea_guainumbiorum                                                                                
ATCCTATCCATTTGGAAATCTTGGTTCAAATCCTTCAATGCCGGATCCAAGATGTTCCATCTTTGCATTTATTGCGATTCTTTCTCCACGAATATCATAATTGGAATAGTCTCATTACTCCGAAGAAATCAATTTACGTTTTTTCAAAAGAAAATAAAAGACTATTTTGGTTCCTATATAATTCTTATGTATCTGAATGCGAATTTGTATTCGTTTTTCTTCGTAAACAATCTTCTTATTTACGATTAACATCTTCTGGAACCTTTCTTGAGCGAATACAGTTCTATGGAAAAATAGAACATCTTATAGTAGTGTACCGTAATTATTTTCAGAAAACTTTATGGTTCTTCACGGATCCTTTCATGCATTATGTTCGATATCAAGGAAAAGCAATTCTGGCTTCAAAAGGGACTCATCTTTTGATGAAGAAGTGGAAATGTTACCTTGTCAATCTCTGGCAATATTATTTTCATTTTTGGTCTCAACCACACAGGATTCATATAAACCAATTATCAAACTATTCCTTCTATTTTCTGGGTTATCTTTCAAGTGTACTAAGAAATCCTTTGGTGGTAAGGAATCAAATGTTGGAGAATTCATTTCTAATAGAAACTGGTATTAAGAAATTCGATACCATAGTCCCAGTTATTCCTCTCATTGGATCATTGTCTAAAGCTAAATTTTGTACCGTATCGGGACATCCTATTAGTAAGCCGATCTGGACCGATTTATCAGATTGTGATATTATTGATCGATTTGGTCGGATATGTAGAAATCTTTCT
>Quesnelia_BE582_Quesnelia_tubifolia                                                                           
ATCCTATCCATTTGGAAATCTTGGTTCAAATCCTTCAATGCCGGATCCAAGATGTTCCATCTTTGCATTTATTGCGATTCTTTCTCCACGAATATCATAATTGGAATAGTCTCATTACTCCGAAGAAATCAATTTACGTTTTTTCAAAAGAAAATAAAAGACTATTTTTGTTCCTATATAATTCTTATGTATCTGAATGCGAATTTGTATTCGTTTTTCTTCGTAAACAATCTTCTTATTTACGATTAACATCTTCTGGAACCTTTCTTGAGCGAATACAGTTCTATGGAAAAATAGAACATCTTATAGTAGTGTACCGTAATTATTTTCAGAAAACTTTATGGTTCTTCACGGATCCTTTCATGCATTATGTTCGATATCAAGGAAAAGCAATTCTGGCTTCAAAAGGGACTCATCTTTTGATGAAGAAGTGGAAATGTTACCTTGTCAATCTCTGGCAATATTATTTTCATTTTTGGTCTCAACCACACAGGATTCATATAAACCAATTATCAAACTATTCCTTCTATTTTCTGGGTTATCTTTCAAGTGTACTAAGAAATCCTTTGGTGGTAAGGAATCAAATGTTGGAGAATTCATTTCTAATAGAAACTGGTATTAAGAAATTCGATACCATAGTCCCAGTTATTCCTCTCATTGGATCATTGTCTAAAGCTAAATTTTGTACCGTATCGGGACATCCTGTTAGTAAGCCGATCTGGACCGATTTATCAGATTGTGATATTATTGATCGATTTGGTCGGATATGTAGAAATCTTTCT
>Quesnelia_BE060_Quesnelia_testudo                                                       
ATCCTATCCATTTGGAAATCTTGGTTAAAATCCTTCAATGTCGGATCCAAGATGTTCCATCTTTGCATTTATTGCGATTCTTTCTCCACGAATATCATAATTGGAATAGTCTCATTACTCCGAAGAAATCAATTTACGTTTTTTCAAAAGAAAATAAAAGACTATTTTGGTTCCTATATAATTCTTATGTATCTGAATGTGAATTTGTATTTGTTTTTCTTCGTAAACAATCTTCTTATTTACGATTAACATCTTCTGGAACCTTTCTTGAGCGAATACAGTTCTATGGAAAAATAGAACATCTTATAGTAGTGTACCGTAATTATTTTCAGAAAACTTTATGGTTCTTCACGGATCCTTTCATGCATTATGTTCGATATCAAGGAAAAGCTATTCTGGCTTCAAAAGGGACTCATCTTTTGATGAAGAAGTGGAAATGTTACCTTGTCAATCTCTGGCAATATTATTTTCATTTTTGGTCTCAACCACACAGGATTCATATAAACCAATTATCAAACTATTCCTTCTATTTTCTGGGTTATCTTTCAAGTGTACTAAGAAATCCTTTGGTGGTAAGGAATCAAATGTTGGAGAATTCATTTCTAATAGAAACTGGTATTAAGAAATTCGATACCATAGTCCCAGTTATTCCTCTCATTGGATCATTGTCTAAAGCTAAATTTTGTACCGTATCGGGACATCCTATTAGTAAGCCGATCTGGACCGATTTATCAGATTGTGATATTATTGATCGATTTGGTCGGATATGTAGAAATCTTTCT
>Quesnelia_Quesnelia_arvensis_EU780850                                                                                                 
ATCCTATCCATTTGGAAATCTTGGTTAAAATCCTTCAATGTCGGATCCAAGATGTTCCATCTTTGCATTTATTGCGATTCTTTCTCCACGAATATCATAATTGGAATAGTCTCATTACTCCGAAGAAATCAATTTACGTTTTTTCAAAAGAAAATAAAAGACTATTTTGGTTCCTATATAATTCTTATGTATCTGAATGTGAATTTGTATTCGTTTTTCTTCGTAAACAATCTTCTTATTTACGATTAACATCTTCTGGAACCTTTCTTGAGCGAATACAGTTCTATGGAAAAATAGAACATCTTATAGTAGTGTACCGTAATTATTTTCAGAAAACTTTATGGTTCTTCACGGATCCTTTCATGCATTATGTTCGATATCAAGGAAAAGCAATTCTGGCTTCAAAAGGGACTCATCTTTTGATGAAGAAGTGGAAATGTTACCTTGTCAATCTCTGGCAATATTATTTTCATTTTTGGTCTCAACCACACAGGATTCATATAAACCAATTATCAAACTATTCCTTCTATTTTCTGGGTTATCTTTCAAGTGTACTAAGAAATCCTTTGGTGGTAAGGAATCAAATGTTGGAGAATTCATTTCTAATAGAAACTGGTATTAAGAAATTCGATACCATAGTCCCAGTTATTCCTCTCATTGGATCATTGTCTAAAGCTAAATTTTGTACCGTATCGGGACATCCTATTAGTAAGCCAATCTGGACCGATTTATCAGATTGTGATATTATTGATCGATTTGGTCGGATATGTAGAAATCTTTCT
>Quesnelia_BE049_Quesnelia_edmundoi_var_rubrobracteata                                                         
ATCCTATCCATTTGGAAATCTTGGTTCAAATCCTTCAATGCCGGATCCAAGATGTTCCATCTTTGCATTTATTGCGATTCTTTCTCCACGAATATCATAATTGGAATAGTCTCATTACTCCGAAGAAATCAATTTACGTTTTTTCAAAAGAAAATAAAAGACTATTTTGGTTCCTATATAATTCTTATGTATCTGAATGCGAATTTGTATTCGTTTTTCTTCGTAAACAATCTTCTTATTTACGATTAACATCTTCTGGAACCTTTCTTGAGCGAATACAGTTCTATGGAAAAATAGAACATCTTATAGTAGTGTACCGTAATTATTTTCAGAAAACTTTATGGTTCTTCACGGATCCTTTCATGCATTATGTTCGATATCAAGGAAAAGCAATTCTGGCTTCAAAGGGGACTCATCTTTTGATGAAGAAGTGGAAATGTTACCTTGTCAATCTCTGGCAATATTATTTTCATTTTTGGTCTCAACCACACAGGATTCATATAAACCAATTATCAAACTATTCCTTCTATTTTCTGGGTTATCTTTCAAGTGTACTAAGAAATCCTTTGGTGGTAAGGAATCAAATGTTGGAGAATTCATTTCTAATAGAAACTGGTATTAAGAAATTCGATACCATAGTCCCAGTTATTCCTCTCATTGGATCATTGTCTAAAGCTAAATTTTGTACCGTATCGGGACATCCTATTAGTAAGCCGATCTGGACCGATTTATCAGATTGTGATATTATTGATCGATTTGGTCGGATATGTAGAAATCTTTCT
>Quesnelia_BE072_Quesnelia_conquistensis                                                 
ATCCTATCCATTTGGAAATCTTGGTTAAAATCCTTCAATGTCGGATCCAAGATGTTCCATCTTTGCATTTATTGCGATTCTTTCTCCACGAATATCATAATTGGAATAGTCTCATTACTCCGAAGAAATCAATTTACGTTTTTTCAAAAG-AAATAAAAGACTATTTTGGTTCCTATATAATTCTTATGTATCTGAATGTGAATTTGTATTCGTTTTTCTTCGTAAACAATCTTCTTATTTACGATTAACATCTTCTGGAACCTTTCTTGAGCGAATACAGTTCTATGGAAAAATAGAACATCTTATAGTAGTGTACCGTAATTATTTTCAGAAAACTTTATGGTTCTTCACGGATCCTTTCATGCATTATGTTCGATATCAAGGAAAAGCAATTCTGGCTTCAAAAGGGACTCATCTTTTGATGAAGAAGTGGAAATGTTACCTTGTCAATCTCTGGCAATATTATTTTCATTTTTGGTCTCAACCACACAGGATTCATATAAACCAATTATCAAACTATTCCTTCTATTTTCTGGGTTATCTTTCAAGTGTACTAAGAAATCCTTTGGTGGTAAGGAATCAAATGTTGGAGAATTCATTTCTAATAGAAACTGGTATTAAGAAATTCGATACCATAGTCCCAGTTATTCCTCTCATTGGATCATTGTCTAAAGCTAAATTTTGTACCGTATCGGGACATCCTATTAGTAAGCCAATCTGGACCGATTTATCAGATTGTGATATTATTGATCGATTTGGTCGGATATGTAGAAATCTTTCT
>Quesnelia_Quesnelia_kautskyi_JN202270   
ATCCTATCCATTTGGAAATCTTGGTTCAAATCCTTCAATGCCGGATCCAAGATGTTCCATCTTTGCATTTATTGCGATTCTTTCTCCACGAATATCATAATTGGAATAGTCTCATTACTCCGAAGAAATCAATTTACGTTTTTTCAAAAGAAAATAAAAGACTATTTTGGTTCCTATATAATTCTTATGTATCTGAATGTGAATTTGTATTCGTTTTTCTTCGTAAACAATCTTCTTATTTACGATTAACATCTTCTGGAACCTTTCTTGAGCGAATACAGTTCTATGGAAAAATAGAACATCTTATAGTAGTGTACCGTAATTATTTTCAGAAAACTTTATGGTTCTTCACGGATCCTTTCATGCATTATGTTCGATATCAAGGAAAAGCAATTCTGGCTTCAAAAGGGACTCATCTTTTGATGAAGAAGTGGAAATGTTACCTTGTCAATCTCTGGCAATATTATTTTCATTTTTGGTCTCAACCACACAGGATTCATATAAACCAATTATCAAACTATTCCTTCTATTTTCTGGGTTATCTTTCAAGTGTACTAAGAAATCCTTTGGTGGTAAGGAATCAAATGTTGGAGAATTCATTTCTAATAGAAACTGGTATTAAGAAATTCGATACCATAGTCCCAGTTATTCCTCTCATTGGATCATTGTCTAAAGCTAAATTTTGTACCGTATCGGGACATCCTATTAGTAAGCCGATCTGGACCGATTTATCAGATTGTGATATTATTGATCGATTTGGTCGGATATGTAGAAATCTTTCT
>Quesnelia_Quesnelia_lateralis_AY950047
ATCCTATCCATTTGGAAATCTTGGTTCAAATCCTTCAATGCCGGATCCAAGATGTTCCATCTTTGCATTTATTGCGATTCTTTCTCCACGAATATCATAATTGGAATAGTCTCATTACTCCGAAGAAATCAATTTACGTTTTTTCAAAAGAAAATAAAAGACTATTTTGGTTCCTATATAATTCTTATGTATCTGAATGTGAATTTGTATTCGTTTTTCTTCGTAAACAATCTTCTTATTTACGATTAACATCTTCTGGAACCTTTCTTGAGCGAATACAGTTCTATGGAAAAATAGAACATCTTATAGTAGTGTACCGTAATTATTTTCAGAAAACTTTATGGTTCTTCACGGATCCTTTCATGCATTATGTTCGATATCAAGGAAAAGCAATTCTGGCTTCAAAAGGGACTCATCTTTTGATGAAGAAGTGGAAATGTTACCTTGTCAATCTCTGGCAATATTATTTTCATTTTTGGTCTCAACCACACAGGATTCATATAAACCAATTATCAAACTATTCCTTCTATTTTATGGGTTATCTTTCAAGTGTACTAAGAAATCCTTTGGTGGTAAGGAATCAAATGTTGGAGAATTCATTTCTAATAGAAACTGGTATTAAGAAATTCGATACCATAGTCCCAGTTATTCCTCTCATTGGATCATTGTCTAAAGCTAAATTTTGTACCGTATCGGGACATCCTATTAGTAAGCCGATCTGGACCGATTTATCAGATTGTGATATTATTGATCGATTTGGTCGGATATGTAGAAATCTTTCT
>Quesnelia_BE112_Quesnelia_koltesii                                     
ATCCTATCCATTTGGAAATCTTGGTTCAAATTCTTCAATGCCGGATCCAAGATGTTCCATCTTTGCATTTATTGCGATTCTTTCTCCACGAATATCATAATTGGAATAGTCTCATTACTCCGAAGAAATCAATTTACGTTTTTTCAAAAGAAAATAAAAGACTATTTTGGTTCCTATATAATTCTTATGTATCTGAATGCGAATTTGTATTCGTTTTTCTTCGTAAACAATCTTCTTATTTACGATTAACATCTTCTGGAACCTTTCTTGAGCGAATACAGTTCTATGGAAAAATAGAACATCTTATAGTAGTGTACCGTAATTATTTTCAGAAAACTTTATGGTTCTTCACGGATCCTTTCATGCATTATGTTCGATATCAAGGAAAAGCAATTCTGGCTTCAAAAGGGACTCATCTTTTGATGAAGAAGTGGAAATGTTACCTTGTCAATCTCTGGCAATATTATTTTCATTTTTGGTCTCAACCACACAGGATTCATATAAACCAATTAGCAAACTATTCCTTCTATTTTCTGGGTTATCTTTCAAGTGTACTAAGAAATCCTTTGGTGGTAAGGAATCAAATGTTGGAGAATTCATTTCTAATAGAAACTGGTATTAAGAAATTCGATACCATAGTCCCAGTTATTCCTCTCATTGGATCATTGTCTAAAGCTAAATTTTGTACCGTATCGGGACATCCTATTAGTAAGCCGATCTGGACCGATTTATCAGATTGTGATATTATTGATCGATTTGGTCGGATATGTAGAAATCTTTCT
>Quesnelia_BE065_Quesnelia_humilis                                            
ATCCTATCCATTTGGAAATCTTGGTTCAAATCCTTCAATGCCGGATCCAAGATGTTCCATCTTTGCATTTATTGCGATTCTTTCTCCACGAATATCATAATTGGAATAGTCTCATTACTCCGAAGAAATCAATTTACGTTTTTTCAAAAGAAAATAAAAGACTATTTTGGTTCCTATATAATTCTTATGTATCTGAATGTGAATTTGTATTCGTTTTTCCTCGTAAACAATCTTCTTATTTACGATTAACATCTTCTGGAACCTTTCTTGAGCGAATACAGTTCTATGGAAAAATAGAACATCTTATAGTAGTGTACCGTAATTATTTTCAGAAAACTTTATGGTTCTTCACGGATCCTTTCATGCATTATGTTCGATATCAAGGAAAAGCAATTCTGGCTTCAAAAGGGACTCATCTTTTGATGAAGAAGTGGAAATGTTACCTTGTCAATCTCTGGCAATATTATTTTCATTTTTGGTCTCAACCACACAGGATTCATATAAACCAATTATCAAACTATTCCTTCTATTTTCTGGGTTATCTTTCAAGTGTACTAAGAAATCCCTTGGTGGTAAGGAATCAAATGTTGGAGAATTCATTTCTAATAGAAACTGGTATTAAGAAATTCGATACCATAGTCCCAGTTATTCCTCTCATTGGATCATTGTCTAAAGCTAAATTTTGTACCGTATCGGGACATCCTATTAGTAAGCCGATCTGGACCGATTTATCAGATTGCGATATTATTGATCGATTTGGTCGGATATGTAGAAATCTTTCT
>Quesnelia_BE071_Quesnelia_liboniana                        
ATCCTATCCATTTGGAAATCTTGGTTCAAATCCTTCAATGCCGGATCCAAGATGTTCCATCTTTGCATTTATTGCGATTCTTTCTCCACGAATATCATAATTGGAATAGTCTCATTACTCCGAAGAAATCAATTTACGTTTTTTCAAAAGAAAATAAAAGACTATTTTGGTTCCTATATAATTCTTATGTATCTGAATGTGAATTTGTATTCGTTTTTCTTCGTAAACAATCTTCTTATTTACGATTAACATCTTCTGGAACCTTTCTTGAGCGAATACAGTTCTATGGAAAAATAGAACATCTTATAGTAGTGTACCGTAATTATTTTCAGAAAACTTTATGGTTCTTCACGGATCCTTTCATGCATTATGTTCGATATCAAGGAAAAGCAATTCTGGCTTCAAAAGGGACTCATCTTTTGATGAAGAAGTGGAAATGTTACCTTGTCAATCTCTGGCAATATTATTTTCATTTTTGGTCTCAACCACACAGGATTCATATAAACCAATTATCAAACTATTCCTTCTATTTTCTGGGTTATCTTTCAAGTGTACTAAGAAATCCTTTGGTGGTAAGGAATCAAATGTTGGAGAATTCATTTCTAATAGAAACTGGTATTAAGAAATTCGATACCATAGTCCCAGTTATTCCTCTCATTGGATCATTGTCTAAAGCTAAATTTTGTACCGTATCGGGACATCCTATTAGTAAGCCGATCTGGACCGATTTATCAGATTGTGATATTATTGATCGATTTGGTCGGATATGTAGAAATCTTTCT
>Racinaea_Racinaea_ropalocarpa_AY614083                                                                                               
ATCCTATCCATTTGGAAATCTTGGTTCAAATCCTTCAATGTCGGATCGAAGATGTTCCATCTTTGCATTTATTGCGATTCTTTCTCCACGAATATCATAATTGGAATAGTCTCATTACTCCGAAGAAATCAATTTATGTTTTTTCAAAAGAAAATAAAAGACTATTTCAGTTCCTATATAATTCTTATGTATCTGAATGCGAATTTTTATTCGTTTTTCTTCGTAAAAAATCTTCTTATTTACGATTAACATCTTCTGGAACCTTTCTTGAGCGAATACAGTTCTATGGAAAAATAGAACATCTTATAGTAGTGTACCGTAACTATTTTCAGAAAACTTTATGTTTTTTTACGGATCCTTTCATGCATTATGTTCGATATCAAGGAAAAGCAATTCTGGCTTCAAAAGGGACTCATCTTTTGATGAAGAAGTGGAAATGTTACCTTGTCAATCTCTGGCAATATTATTTTCATTTTTGGTCTCAACCACACAGGATTCATATAAACCAATTATCAAACTATTCCTTCTATTTTCTGGGTTATCTTTCAAGTGTATTAAGAAATCCTTTGGTAGTAAGGAATCAAATGTTGGAGAATTCATTTCTAATAGAAACTGGTATTAAGAAATTCGATACCATAGTCCCAGTTATTCCTCTCATTGGATCATTGTCTAAAGCTAAATTTTGTACCGTATCGGGACATCCTATTAGTAAGCCAATCTGGACCGATTTATCAGATTGTGATATTATTGATCGATTTGGTCGGATATGTAGAAATCTTTCT
>Racinaea_Racinaea_pugiformis_EU681921                                                                                                
ATCCTATCCATTTGGAAATCTTGGTTCAAATCCTTCAATGTCGGATCGAAGATGTTCCATCTTTGCATTTATTGCGATTCTTTCTCCACGAATATCATAATTGGAATAGTCTCATTACTCCGAAGAAATCAATTTATGTTTTTTCAAAAGAAAATAAAAGACTATTTCAGTTCCTATATAATTCTTATGTATCTGAATGCGAATTTTTATTCGTTTTTCTTCGTAAAAAATCTTCTTATTTACGATTAACATCTTCTGGAACCTTTCTTGAGCGAATACAGTTCTATGGAAAAATAGAACATCTTATAGTAGTGTACCGTAACTATTTTCAGAAAACTTTATGGTTTTTTACGGATCCTTTCATGCATTATGTTCGATATCAAGGAAAAGCAATTCTGGCTTCAAAAGGGACTCATCTTTTGATGAAGAAGTGGAAATGTTACCTTGTCAATCTCTGGCAATATTATTTTCATTTTTGGTCTCAACCACACAGGATTCATATAAACCAATTATCAAACTATTCCTTCTATTTTCTGGGTTATCTTTCAAGTGTATTAAGAAATCCTTTGGTAGTAAGGAATCAAACGTTGGAGAATTCATTTCTAATAGAAACTGGTATTAAGAAATTCGATACCATAGTCCCAGTTATTCCTCTCATTGGATCATTGTCTAAAGCTAAATTTTGTACCGTATCGGGACATCCTATTAGTAAGCCAATCTGGACCGATTTATCAGATTGTGATATTATTGATCGATTTGGTCGGATATGTAGAAATCTTTCT
>Racinaea_Racinaea_spiculosa_var._spiculosa_AY614082                                                                                  
ATCCTATCCATTTGGAAATCTTGGTTCAAATCCTTCAATGTCGGATCGAAGATGTTCCATCTTTGCATTTATTGCGATTCTTTCTCCACGAATATCATAATTGGAATAGTCTCATTACTCCGAAGAAATCAATTTATGTTTTTTCAAAAGAAAATAAAAGACTATTTCAGTTCCTATATAATTCTTATGTATCTGAATGCGAATTTTTATTCGTTTTTCTTCGTAAAAAATCTTCTTATTTACGATTAACATCTTCTGGAACCTTTCTTGAGCGAATACAGTTCTATGGAAAAATAGAACATCTTATAGTAGTGTACCGTAACTATTTTCAGAAAACTTTATGGTTTTTTACGGATCCTTTCATGCATTATGTTCGATATCAAGGAAAAGCAATTCTGGCTTCAAAAGGGACTCATCTTTTGATGAAGAAGTGGAAATGTTACCTTGTCAATCTCTGGCAATATTATTTTCATTTTTGGTCTCAACCACACAGGATTCATATAAACCAATTATCAAACTATTCCTTCTATTTTCTGGGTTATCTTTCAAGTGTATTAAGAAATCCTTTGGTAGTAAGGAATCAAATGTTGGAGAATTCATTTCTAATAGAAACTGGTATTAAGAAATTCGATACCATAGTCCCAGTTATTCCTCTCATTGGATCATTGTCTAAAGCTAAATTTTGTACCGTATCGGGACATCCTATTAGTAAGCCAATCTGGACCGATTTATCAGATTGTGATATTATTGATCGATTTGGTCGGATATGTAGAAATCTTTCT
>Racinaea_Racinaea_multiflora_KX754164                                                                                                
ATCCTATCCATTTGGAAATCTTGGTTCAAATCCTTCAATGTCGGATCGAAGATGTTCCATCTTTGCATTTATTGCGATTCTTTCTCCACGAATATCATAATTGGAATAGTCTCATTACTCCGAAGAAATCAATTTATGTTTTTTCAAAAGAAAATAAAAGACTATTTCAGTTCCTATATAATTCTTATGTATCTGAATGCGAATTTTTATTCGTTTTTCTTCGTAAACAATCTTCTTATTTACGATTAACATCTTCTGGAACCTTTCTTGAGCGAATACAGTTCTATGGAAAAATAGAACATCTTATAGTAGTGTACCGTAACTATTTTCAGAAAACTTTATGGTTTTTTACGGATCCTTTCATGCATTATGTTCGATATCAAGGAAAAGCAATTCTGGCTTCAAAAGGGACTCATCTTTTGATGAAGAAGTGGAAATGTTACCTTGTCAATCTCTGGCAATATTATTTTAATTTTTGGTCTCAACCACACAGGATTCATATAAACCAATTATCAAACTATTCCTTCTATTTTTTGGGTTATCTTTCAAGTGTATTAAGAAATCCTTTGGTGATAAGGAATCAAATGTTGGAGAATTCATTTCTAATAGAAACTGGTATTAAGAAATTCGATACCATAGTCCCAGTTATTCCTCTCATTGGATCATTGTCTAAAGCTAAATTTTGTACCGTATCGGGACATCCTATTAGTAAGCCAATCTGGACCGATTTATCAGATTGTGATATTATTGATCGATTTGGTCGGATATGTAGAAATCTTTCT
>Racinaea_Racinaea_fraseri_EU681906                                                                                                   
ATCCTATCCATTTGGAAATCTTGGTTCAAATCCTTCAATGTCGGATCGAAGATGTTCCATCTTTGCATTTATTGCGATTCTTTCTCCACGAATATCATAATTGGAATAGTCTCATTACTCCGAAGAAATCAATTTATGTTTTTTCAAAAGAAAATAAAAGACTATTTCAGTTCCTATATAATTCTTATGTATCTGAATGCGAATTTTTATTCGTTTTTCTTCGTAAACAATCTTCTTATTTACGATTAACATCTTCTGGAACCTTTCTTGAGCGAATACAGTTCTATGGAAAAATAGAACATCTTATAGTAGTGTACCGTAACTATTTTCAGAAAACTTTATGGTTTTTTACGGATCCTTTCATGCATTATGTTCGATATCAAGGAAAAGCAATTCTGGCTTCAAAAGGGACTCATCTTTTGATGAAGAAGTGGAAATGTTACCTTGTCAATCTCTGGCAATATTATTTTCATTTTTGGTCTCAACCACACAGGATTCATATAAACCAATTATCAAACTATTCCTTCTATTTTTTGGGTTATCTTTCAAGTGTATTAAGAAATCCTTTGGTGATAAGGAATCAAATGTTGGAGAATTCATTTCTAATAGAAACTGGTATTAAGAAATTCGATACCATAGTCCCAGTTATTCCTCTCATTGGGTCATTGTCTAAAGCTAAATTTTGTACCGTATCGGGACATCCTATTAGTAAGCCAATCTGGACCGATTTATCAGATTGTGATATTATTGATCGATTTGGTCGGATATGTAGAAATCTTTCT
>Ronnbergia_Ronnbergia_silvana_KU762792                                                                                                 
ATCCTATCCATTTGGAAATCTTGGTTCAAATCCTTCAATGCCGGATCCAAGATGTTCCATCTTTGCATTTATTGCGATTCTTTCTCCACGAATATCATAATTGGAATAGTCTCATTACTTCGAAGAAATCAATTTACGTTTTTTCAAAAGAAAATAAAAGACTATTTTGGTTCCTATATAATTCTTATGTATCTGAATGCGAATTTGTATTCGTTTTTCTTCGTAAACAATCTTCTTATTTACGATTAACATCTTCTGGAACCTTTCTTGAGCGAATACAGTTCTATGGAAAAATAGAACATCTTATAGTAGTGTACCGTAATTATTTTCAGAAAACTTTATGGTTCTTCACGGATCCTTTCATGCATTATGTTCGATATCAAGGAAAAGCAATTCTGGCTTCAAAAGGGACTCATCTTTTGATGAAGAAGTGGAAATGTTACCTTGTCAATCTCTGGCAATATTATTTTCATTTTTGGTCTCAACCACACAGGATTCATATAAACCAATTATCAAACTATTCCTTCTATTTTCTGGGTTATCTTTCAAGTGTACTAAGAAATCCTTTGGTGGTAAGGAATCAAATGTTGGAGAATTCATTTCTAATAGAAACTGGTATTAAGAAATTCGATACCATAGTCCCAGTTATTCCTCTCATTGGATCATTGTCTAAAGCTAAATTTTGTACCGTATCGGGACATCCTATTAGTAAGCCGATCTGGACCGATTTATCAGATTGTGATATTATTGATCGATTTGGTCGGATATGTAGAAATCTTTCT
>Ronnbergia_BE423_Ronnbergia_petersii                                                                    
ATCCTATCCATTTGGAAATCTTGGTTCAAATCCTTCAATGCCGGATCCAAGATGTTCCATCTTTGCATTTATTGCGATTCTTTCTCCACGAATATCATAATTGGAATAGTCTCATTACTCCGAAGAAATCAATTTATGTTTTTTCAAAAGAAAATAAAAGACTATTTTGGTTTCTATATAATTCTTATGTATCTGAATGCGAATTTGTATTCGTTTTTCTTCGTAAACAATCTTCTTATTTACGATTAACATCTTCTGGAACCTTTCTTGAGCGAATACAGTTCTATGGAAAAATAGAACATCTTATAGTAGTGTACCGTAATTATTTTCAGAAAACTTTATGGTTCTTCACGGATCCTTTCATGCATTATGTTCGATATCAAGGAAAAGCAATTCTGGCTTCAAAAGGGACTCATCTTTTGATGAAGAAGTGGAAATGTTACCTTGTCAATCTCTGGCAATATTATTTTCATTTTTGGTCTCAACCACACAGGATTCATATAAACCAATTATCAAACTATTCCTTCTATTTTCTGGGTTATCTTTCAAGTGTACTAAGAAATCCTTTGGTGGTAAGGAATCAAATGTTGGAGAATTCATTTCTAATAGAAACAGGTATTAAGAAATTCGATACCATAGTCCCAGTTATTCCTCTCATTGGATCATTGTCTAAAGCTAAATTTTGTACCATATCGGGACATCCTATTAGTAAGCCGATCTGGACCGATTTATCAGATTGTGATATTATTGATCGATTTGGTCGGATATGTAGAAATCTTTCT
>Ronnbergia_BE408_Ronnbergia_fraseri                                                                     
ATCCTATCCATTTGGAAATCTTGGTTCAAATCCTTCAATGCCGGATCCAAGATGTTCCATCTTTGCATTTATTGCGATTCTTTCTCCACGAATATCATAATTGGAATAGTCTCATTACTCCGAAGAAATCAATTTACGTTTTTTCAAAAGAAAATAAAAGATTATTTTGGTTCCTATATAATTCTTATGTATCTGAATGCGAATTTGTATTCGTTTTTCTTCGTAAACAATCTTCTTATTTACGATTAACATCTTCTGGAACCTTTCTTGAGCGAATACAGTTCTATGGAAAAATAGAACATCTTATAGTAGTGTACCGTAATTATTTTCAGAAAACTTTATGGTTCTTCACGGATCCTTTCATGCATTATGTTCGATATCAAGGAAAAGCAATTCTGGCTTCAAAAGGGACTCATCTTTTGATGAAGAAGTGGAAATGTTACCTTGTCAATCTCTGGCAATATTATTTTCATTTTTGGTCTCAACCACACAGGATTCATATAAACCAATTATCAAACTATTCCTTCTATTTTCTGGGTTATCTTTCAAGTGTACTAAGAAATCCTTTGGTGGTAAGGAATCAAATGTTGGAGAATTCATTTCTAATAGAAACTGGTATTAATAAATTCGATACCATAGTCCCAGTTATTCCTCTCATTGGATCATTGTCTAAAGCTAAATTTTGTACCGTATCGGGACATCCTATTAGTAAGCCGATCTGGACCGATTTATCTGATTGTGATATTATTGATCGATTTGGTCGGATATGTAGAAATCTTTCT
>Tillandsia_subg_Phytarrhiza_Tillandsia_paleacea_KX754160                               
ATCCTATCCATTTGGAAATCTTGGTTCAAATCCTTCAATGTCGGATCGAAGATGTTCCATCTTTGCATTTATTGCGATTCTTTCTCCACGAATATCATAATTGGAATAGTCTCATTACTCCGAAGAAATCAATTTATGTTTTTTCAAAAGAAAATAAAAGACTATTTCAGTTCCTATATAATTCTTATGTATCTGAATGCGAATTTTTATTCGTTTTTCTTCGTAAACAATCTTCTTATTTACGATTAACATCTTCTGGAACCTTTCTTGAGCGAATACAGTTCTATGGAAAAATGGAACATCTTATAGTAGTGTACCATAACTATTTTCAGAAAACTTTATGGTTTTTTACGGATCCTTTCATGCATTATGTTCGATATCAAGGAAAAGCAATTCTGGCTTCAAAAGGGACTCATCTTTTGATGAAGAAGTGGAAATGTTACCTTGTCAATCTCTGGCAATATTATTTTAATTTTTGGTCTCAACCACACAGGATTCATATAAACCAATTATCAAACTATTCCTTCTATTTTCTGGGTTATCTTTCAAGTGTACTAAGAAATCCTTTGGTGGTAAGGAATCAAATGTTGGAGAATTCATTTCTAATAGAAACTGGTATTAAGAAATTCGATACCATAGTCCCAGTTATTCCTCTCATTGGATCATTGTCTAAAGCTAAATTTTGTACTGTATCGGGACATCCTATTAGTAAGCCAATCTGGACCGATTTATCAGATTGTGATATTATTGATCGATTTGGTCGGATATGTAGAAATCTTTCT
>Tillandsia_subg_Phytarrhiza_Tillandsia_duratii_var_duratii_AY614119                                                                                    
ACCCTATCCATTTGGAAATCTTGGTTCAAATCCTTCAATGTCGGATCGAAGATGTTCCATCTTTGCATTTATTGCGATTCTTTCTCCACGAATATCATAATTGGAATAGTCTCATTACTCCGAAGAAATCAATTTATGTTTTTTCAAAAGAAAATAAAAGACTATTTCAGTTCCTATATAATTCTTATGTATCTGAATGCGAATTTTTATTCGTTTTTCTTCGTAAACAATCTTCTTATTTACGATTAACATCTTCTGGAACCTTTCTTGAGCGAATACAGTTCTATGGAAAAATGGAACATCTTATAGTAGTGTACCATAACTATTTTCAGAAAACTTTATGGTTTTTTACGGATCCTTTCATGCATTATGTTCGATATCAAGGAAAAGCAATTCTGGCTTCAAAAGGGACTCATCTTTTGATGAAGAAGTGGAAATGTTACCTTGTCAATCTCTGGCAATATTATTTTAATTTTTGGTCTCAACCACACAGGATTCATATAAACCAATTATCAAACTATTCCTTCTATTTTCTGGGTTATCTTTCAAGTGTACTAAGAAATCCTTTGGTGGTAAGGAATCAAATGTTGGAGAATTCATTTCTAATAGAAACTGGTATTAAGAAATTCGATACCATAGTCCCAGTTATTCCTCTCATTGGATCATTGTCTAAAGCTAAATTTTGTACTGTATCGGGACATCCTATTAGTAAGCCAATCTGGACCGATTTATCAGATTGTGATATTATTGATCGATTTGGTCGGATATGTAGAAATCTTTCT
>Tillandsia_subg_Phytarrhiza_Tillandsia_kirschnekii_KX754155                                     
ATCCTATCCATTTGGAAATCTTGGTTCAAATCCTTCAATGTCGGATCGAAGATGTTCCATCTTTGCATTTATTGCGATTCTTTCTCCACGAATATCATAATTGGAATAGTCTCATTACTCCGAAGAAATCAATTTATGTTTTTTCAAAAGAAAATAAAAGACTATTTCAGTTCCTATATAATTCTTATGTATCTGAATGCGAATTTTTATTCGTTTTTCTTCGTAAACAATCTTCTTATTTACGATTAACATCTTCTGGAACCTTTCTTGAGCGAATACAGTTCTATGGAAAAATGGAACATCTTATAGTAGTGTACCATAACTATTTTCAGAAAACTTTATGGTTTTTTACGGATCCTTTCATGCATTATGTTCGATATCAAGGAAAAGCAATTCTGGCTTCAAAAGGGACTCATCTTTTGATGAAGAAGTGGAAATGTTACCTTGTCAATCTCTGGCAATATTATTTTAATTTTTGGTCTCAACCACACAGGATTCATATAAACCAATTATCAAACTATTCCTTCTATTTTCTGGGTTATCTTTCAAGTGTACTAAGAAATCCTTTGGTGGTAAGGAATCAAATGTTGGAGAATTCATTTCTAATAGAAACTGGTATTAAGAAATTCGATACCATAGTCCCAGTTATTCCTCTCATTGGATCATTGTCTAAAGCTAAATTTTGTACTGTATCGGGACATCCTATTAGTAAGCCAATCTGGACCGATTTATCAGATTGTGATATTATTGATCGATTTGGTCGGATATGTAGAAATCTTTCT
>Tillandsia_subg_Phytarrhiza_Tillandsia_lajensis_KX754175                                           
ATCCTATTCATTTGGAAATCTTGGTTCAAATCCTTCAATGTCGGATCGAAGATGTTCCGTCTTTGCATTTATTGCGATTCTTTCTCCACGAATATCATAATTGGAATAGTCTCATTACTCCGAAGAAATCAATTTATGTTTTTTCAAAAGAAAATAAAAGACTATTTCAGTTCCTATATAATTCTTATGTATCTGAATGCGAATTTTTATTCGTTTTTCTTCGTAAACAATCTTCTTATTTACGATTAACATCTTCTGGAACCTTTCTTGAGCGAATACAGTTCTATGGAAAAATGGAACATCTTATAGTAGTGTACCGTAACTATTTTCAGAAAACTTTATGGTTTTTTACGGATCCTTTCATGCATTATGTTCGATATCAAGGAAAAGCAATTCTGGCTTCAAAAGGGACTCATCTTTTGATGAAGAAGTGGAAATGTTACCTTGTCAATCTCTGGCAATATTATTTTCATTTTTGGTCTCAACCACACAGGATTCATATAAACCAATTATCAAACTATTCCTTCTATTTTCTGGGTTATCTTTCAAGTGTACTAAGAAATCCTTTGGTGGTAAGGAATCAAATGTTGGAGAATTCATTTCTAATAGAAACTGGTATTAAGAAATTCGATACCATAGTCCCAGTTATTCCTCTCATTGGATCATTGTCTAAAGCTAAATTTTGTACCGTATTGGGACATCCTATTAGTAAGCCAATCTGGACCGATTTATCAGATTGTGATATTATTGATCGATTTGGTCGGATATGTAGAAATCTTTCT
>Tillandsia_biflora_complex_Tillandsia_divaricata_AY614108                                                                                              
ATCCTATCCATTTGGAAATCTTGGTTCAAATCCTTCAATGTCGGATCGAAGATGTTCCATCTTTGCATTTATTGCGATTATTTCTCCACGAATATCATAATTGGAATAGTCTCATTACTCCGAAGAAATCAATTTATGTTTTTTCAAAAGAAAATAAAAGACTATTTCAGTTCCTATATAATTCTTATGTATCTGAATGCGAATTTTTATTCGTTTTTCTTCGTAAACAATCTTCTTATTTACGATTAACATCTTCTGGAACCTTTCTTGAGCGAATACAGTTCTATGTAAAAATGGAACATCTTATAGTAGTGTACCGTAACTATTTTCAGAAAACTTTATGGTTTTTTACGGATCCTTTCATGCATTATGTTCGATATCAAGGAAAAGCAATTCTGGCTTCAAAAGGGACTCATCTTTTGATGAAGAAGTGGAAATGTTACCTTGTCAATCTCTGGCAATATTATTTTCATTTTTGGTCTCAACCACACAGGATTCATATAAACCAATTATCAAACTATTCCTTCGATTTTCTGGGTTATCTTTCAAGTGTACTAAGAAATCCTTTGGTGGTAAGGAATCAAATGTTGGAGAATTCATTTCTAATAGAAACTGGTATTAAGAAATTCGATACCATAGTCCCAGTTATTCCTCTCATTGGATCATTGTCTAAAGCTAAATTTTGTACCATATCGGGACATCCTATTAGTAAGCCAATCTGGACCGATTTATCAGATTGTGATATTATTGATCGATTTGGTCGGATATGTAGAAATCTTTCT
>Tillandsia_biflora_complex_Tillandsia_macbrideana_var._macbrideana_AY614109                                                                            
ATCCTATACATTTGGAAATCTTGGTTCAAATCCTTCAATGTCGGATCGAAGATGTTCCATCTTTGCATTTATTGCGATTCTTTCTCCACGAATATCATAATTGGAATAGTCTCATTACTCCGAAGAAATCAATTTATGTTTTTTCAAAAGAAAATAAAAGACTATTTCAGTTCCTATATAATTCTTATGTATCTGAATGCGAATTTTTATTCGTTTTTCTTCGTAAACAATCTTCTTATTTACGATTAACATCTTCTGGAACCTTTCTTGAGCGAATACAGTTCTATGGAAAAATGGAACATCTTATAGTAGTGTACCGTAACTATTTTCAGAAAACTTTATGGTTTTTTACGGATCCTTTCATGCATTATGTTCGATATCAAGGAAAAGCAATTCTGGCTTCAAAAGGGACTCATCTTTTGATGAAGAAGTGGAAATGTTACCTTGTCAATCTCTGGCAATATTATTTTCATTTTTGGTCTCAACCACACAGGATTCATATAAACCAATTATCAAACTATTCCTTCGATTTTCTGGGTTATCTTTCAAGTGTACTAAGAAATCCTTTGGTGGTAAGGAATCAAATGTTGGAGAATTCATTTCTAATAGAAACTGGTATTAAGAAATTCGATACCATAGTCCCAGTTATTCCTCTCATTGGATCATTGTCTAAAGCTAAATTTTGTACCGTATCGGGACATCCTATTAGTAAGCCAATCTGGACCGATTTATCAGATTGTGATATTATTGATCGATTTGGTCGGATATGTAGAAATCTTTCT
>Tillandsia_biflora_complex_Tillandsia_multicaulis_AY614112                                                                                             
ATCCTATCCATTTGGAAATCTTGGTTCAAATCCTTCAATGTCGGATCGAAGATGTTCCATCTTTGCATTTATTGCGATTCTTTCTCCACGAATATCATAATTGGAATAGTCTCATTACTCCGAAGAAATCAATTTATGTTTTTTCAAAAGAAAATAAAAGACTATTTCAGTTCCTATATAATTTTTATGTATCTGAATGCGAATTTTTATTCGTTTTTCTTCGTAAACAATCTTCTTATTTACGATTAACATCTTCTGGAACCTTTCTTGAGCGAATACAGTTCTATGGAAAAATGGAACATCTTATAGTAGTGTACCGTAACTATTTTCAGAAAACTTTATGGTTTTTTACGGATCCTTTCATGCATTATGTTCGATATCAAGGAAAAGCAATTCTGGCTTCAAAAGGGACTCATCTTTTGATGAAGAAGTGGAAATGTTACCTTGTCAATCTCTGGCAATATTATTTTCATTTTTGGTCTCAACCACACAGGATTCATATAAACCAATTATCAAACTATTCCTTCTATTTTCTGGGTTATCTTTCAAGTGTACTAAGAAATCCTTTGGTGGTAAGGAATCAAATGTTGGAGAATTCATTTCTAATAGAAACTGGTATTAAGAAATTCGATACCATAGTCCCAGTTATTCCTCTCATTGGATCATTGTCTAAAGCTAAATTTTGTACCGTATCGGGACATCCTATTAGTAAGCCAATCTGGACCGATTTATCAGATTGTGATATTATTGATCGATTTGGTCGGATATGTAGAAATCTTTCT
>Tillandsia_biflora_complex_Tillandsia_fendleri_var._fendleri_AY614116                                                                                  
ATCCTATCCATTTGGAAATCTTGGTTCAAATCCTTCAATGTCGGATCGAAGATGTTCCATCTTTGCATTTATTGCGATTCTTTCTCCACGAATATCATAATTGGAATAGTCTCATTACTCCGAAGAAATCAATTTATGTTTTTTCAAAAGAAAATAAAAGACTATTTCAGTTCCTATATAATTCTTATGTATCTGAATGCGAATTTTTATTCGTTTTTCTTCGTAAACAATCTTCTTATTTACGATTAACATCTTCTGGAACCTTTCTTGAGCGAATACAGTTCTATGGAAAAATGGAACATCTTATAGTAGTGTACCGTAACTATTTTCAGAAAACTTTATGGTTTTTTACGGATCCTTTCATGCATTATGTTCGATATCAAGGAAAAGCAATTCTGGCTTCAAAAGGGACTCATCTTTTGATGAAGAAGTGGAAATGTTACCTTGTCAATCTCTGGCAATATTATTTTCATTTTTGGTCTCAACCACACAGGATTCATATAAACCAATTATCAAACTATTCCTTCTATTTTCTGGGTTATCTTTCAAGTGTACTAAGAAATCCTTTGGTGGTAAGGAATCAAATGTTGGAGAATTCATTTCTAATAGAAACTGGTATTAAGAAATTCGATACCATAGTCCCAGTTATTCCTCTCATTGGATCATTGTCTAAAGCTAAATTTTGTACCGTATTGGGACATCCTATTAGTAAGCCAATCTGGACCGATTTATCAGATTGTGATATTATTGATCGATTTGGTCGGATATGTAGAAATCTTTCT
>Tillandsia_biflora_complex_Tillandsia_kauffmannii_AY614103                                        
ATCCTATCCATTTGGAAATCTTGGTTCAAATCCTTCAATGTCGGATCGAAGATGTTCCATCTTTGCATTTATTGCGATTCTTTCTCCACGAATATCATAATTGGAATAGTCTCATTACTCCGAAGAAATCAATTTATGTTTTTTCAAAAGAAAATAAAAGACTATTTCAGTTCCTATATAATTCTTATGTATCTGAATGCGAATTTTTATTTGTTTTTCTTCGTAAACAATCTTCTTATTTACGATTAACATCTTCTGGAACCTTTCTTGAGCGAATACAGTTCTATGGAAAAATGGAACATCTTATAGTAGTGTACCGTAACTATTTTCAGAAAACTTTATGGTTTTTTACGGATCCTTTCATGCATTATGTTCGATATCAAGGAAAAGCAATTCTGGCTTCAAAAGGGACTCATCTTTTGATGAAGAAGTGGAAATGTTACCTTGTCAATCTCTGGCAATATTATTTTAATTTTTGGTCTCAACCACACAGGATTCATATAAACCAATTATCAAACTATTCCTTCTATTTTCTGGGTTATCTTTCAAGTGTACTAAGAAATCCTTTGGTGGTAAGGAATCAAATGTTGGAGAATTCATTTCTAATAGAAACTGATATTAAGAAATTCGATACCATAGTCCCAGTTATTCCTCTCATTGGATCATTGTCTAAAGCTAAATTTTGTACCGTATCGGGACATCCTATTAGTAAGCCAATCTGGACCGATTTATCAGATTGTGATATTATTGATCGATTTGGTCGGATATGTAGAAATCTTTCT
>Tillandsia_biflora_complex_Tillandsia_complanata_KX754177                                                                                              
ATCCTATCCATTTGGAAATCTTGGTTCAAATCCTTCAATGTCGGATCGAAGATGTTCCATCTTTGCATTTATTGCGATTCTTTCTCCACGAATATCATAATTGGAATAGTCTCATTACTCCGAAGAAATCAATTTATGTTTTTTCAAAAGAAAATAAAAGACTATTTCAGTTCCTATATAATTCTTATGTATCTGAATGCGAATTTTTATTCGTTTTTCTTCGTAAACAATCTTCTTATTTACGATTAACATCTTCTGGAACCTTTCTTGAGCGAATACAGTTCTATGGAAAAATGGAACATCTTATAGTAGTGTACCGTAACTATTTTCAGAAAACTTTATGGTTTTTTACGGATCCTTTCATGCATTATGTTCGATATCAAGGAAAAGCAATTCTGGCTTCAAAAGGGACTCATCTTTTGATGAAGAAGTGGAAATGTTACCTTGTCAATCTCTGGCAATATTATTTTCATTTTTGGTCTCAACCACACAGGATTCATATAAACCAATTATCAAACTATTCCTTCTATTTTCTGGGTTATCTTTCAAGTGTACTAAGAAATCCTTTGGTGGTAAGGAATCAAATGTTGGAGAATTCATTTCTAATAGAAACTGGTATTAAGAAATTTGATACCATAGTCCCAGTTATTCCTCTCATTGGATCATTGTCTAAAGCTAAATTTTGTACCGTATCGGGACATCCTATTAGTAAGCCAATCTGGACCGATTTACCAGATTGTGATATTATTGATCGATTTGGTCGGATATGTAGAAATCTTTCT
>Tillandsia_biflora_complex_Tillandsia_floribunda_KX754151                                     
ATCCTATCCATTTGGAAATCTTGGTTCAAATCCTTCAATGTCGGATCGAAGATGTTCCATCTTTGCATTTATTACGATTCTTTCTCCACGAATATCATAATTGGAATAGTCTCATTACTCCGAAGAAATCAATTTATGTTTTTTCAAAAGAAAATAAAAGACTATTTCAGTTCCTATATAATTCTTATGTATCTGAATGCGAATTTTTATTCGTTTTTCTTCGTAAACAATCTTCTTATTTACGATTAACATCTTCTGGAACCTTTCTTGAGCGAATACAGTTCTATGGAAAAATGGAACATCTTATAGTAGTGTACCGTAACTATTTTCAGAAAACTTTATGGTTTTTTACGGATCCTTTCATGCATTATGTTCGATATCAAGGAAAAGCAATTCTGGCTTCAAAAGGGACTCATCTTTTGATGAAGAAGTGGAAATGTTACCTTGTCAATCTCTGGCAATATTATTTTCATTTTTGGTCTCAACCACACAGGATTCATATAAACCAATTATCAAACTATTCCTTCTATTTTCTGGGTTATCTTTCAAGTGTACTAAGAAATCCTTTGGTGGTAAGGAATCAAATGTTGGAGAATTCATTTCTAATAGAAACTGGTATTAAGAAATTCGATACCATAGTCCCAGTTATTCCTCTCATTGGATCATTGTCTAAAGCTAAATTTTGTACCGTATCGGGACATCCTATTAGTAAGCCAATCTGGACCGATTTATCAGATTGTGATATTATTGATCGATTTGGTCGGATATGTAGAAATCTTTCT
>Tillandsia_biflora_complex_Tillandsia_denudata_var_vivipara_KX754193                                                                                  
ATCCTATCCATTTGGAAATCTTGGTTCAAATCCTTCAATGTCGGATCGAAGATGTTCCATCTTTGCATTTATTGCGATTCTTTCTCCACGAATATCATAATTGGAATAGTCTCATTACTCCGAAGAAATCAATTTATGTTTTTTCAAAAGAAAATAAAAGACTATTTCAGTTCCTATATAATTCTTATGTATCTGAATGCGAATTTTTATTCGTTTTTCTTCGTAAACAATCTTCTTATTTACGATTAACATCTTCTGGAACCTTTCTTGAGCGAATACAGTTCTATGGAAAAATGGAACATCTTATAGTAGTGTACCGTAACTATTTTCAGAAAACTTTATGGTTTTTTACGGATCCTTTCATGCATTATGTTCGATATCAAGGAAAAGCAATTCTGGCTTCAAAAGGGACTCATCTTTTGATGAAGAAGTGGAAATGTTACCTTGTCAATCTCTGGCAATATTATTTTCATTTTTGGTCTCAACCACACAGGATTCATATAAACCAATTATCAAACTATTCCTTCGATTTTCTGGGTTATCTTTCAAGTGTACTAAGAAATCCTTTGGTGGTAAGGAATCAAATGTTGGAGAATTCATTTCTAATAGAAACTGGTATTAAGAAATTCGATACCATAGTCCCAGTTATTCCTCTCATTGGATCATTGTCTAAAGCTAAATTTTGTACCGTATCGGGACATCCTATTAGTAAGCCAATCTGGACCGATTTATCAGATTGTGATATTATTGATCGATTTGGTCGGATATGTAGAAATCTTTCT
>Tillandsia_gardneri_complex_Tillandsia_edithae_KX754163                                                
ATCCTATCCATTTGGAAATCTTGGTTCAAATCCTTCAATGTCGGATCGAAGATGTTCCATCTTTGCATTTATTGCGATTCTTTCTCCACGAATATCATAATTGGAATAGTCTCATTACTCCGAAGAAATCAATTTATGTTTTTTCAAAAGAAAATAAAAGACTATTTCAGTTCCTATATAATTCCTATGTATCTGAATGCGAATTTTTATTCGTTTTTCTTCGTAAACAATCTTCTTATTTACGATTAACATCTTCTGGAACCTTTCTTGAGCGAATACAGTTCTATGGAAAAATGGAACATCTTATAGTAGTGTACCGTAACTATTTTCAGAAAACTTTATGGTTTTTTACGGATCCTTTCATGCATTATGTTCGATATCAAGGAAAAGCAATTCTGGCTTCAAAAGGGACTCATCTTTTGATGAAGAAGTGGAAATGTTACCTTGTCAATCTCTGGCAATATTATTTTCATTTTTGGTCTCAACCACACAGGATTCATATAAACCAATTATCAAACTATTCCTTCTATTTTCTGGGTTATCTTTCAAGTGTACTAAGAAATCCTTTGGTGGTAAGGAATCAAATGTTGGAGAATTCATTTCTAATAGAAACTGGTATTAAGAAATTCGATACCATAGTCCCAGTTATTCCTCTCATTGGATCATTGTCTAAAGCTAAATTTTGTACCGTATCGGGACATCCTATTAGTAAGCCAATCTGGACCGATTTAGCAGATTGTGATATTATTGATCAATTTGGTCGGATATGTAGAAATCTTTCT
>Tillandsia_gardneri_complex_Tillandsia_gardneri_var_gardneri_AY614104                                
ATCCTATCCATTTGGAAATCTTGGTTCAAATCCTTCAATGTCGGATCGAAGATGTTCCATCTTTGCATTTATTGCGATTCTTTCTCCACGAATATCATAATTGGAATAGTCTCATTACTTCGAAGAAATCAATTTATGTTTTTTCAAAAGAAAATAAAAGACTATTTCAGTTCCTATATAATTCTTATGTATCTGAATGCGAATTTTTATTCGTTTTTATTCGTAAACAATCTTCTTATTTACGATTAACATCTTCTGGAACCTTTCTTGAGCGAATACAGTTCTATGGAAAAATGGAACATCTTATAGTAGTGTACCGTAACTATTTTCAGAAAACTTTATGGTTTTTTACGGATCCTTTCATGCATTATGTTCGATATCAAGGAAAAGCAATTCTGGCTTCAAAAGGGACTCATCTTTTGATGAAGAAGTGGAAATGTTACCTTGTCAATCTCTGGCAATATTATTTTCATTTTTGGTCTCAACCGCACAGGATTCATATAAACCAATTATCAAACTATTCCTTCTATTTTCTGGGTTATCTTTCAAGTGTACTAAGAAATCCTTTGGTGGTAAGGAATCAAATGTTGGAGAATTCATTTCTAATAGAAACTGGTATTAAGAAATTCGATACCATAGTCCCAGTTATTCCTCTCATTGGATCATTGTCTAAAGCTAAATTTTGTACCGTATCGGGACATCCTATTAGTAAGCCAATCTGGACCGATTTATCAGATTGTGATATTATTGATCGATTTGGTCGGATATGTAGAAATCTTTCT
>Tillandsia_purpurea_complex_Tillandsia_marconae_AY614069                                                                                                
ATCCTATCCATTTGGAAATCTTGGTTCAAATCCTTCAATGTCGGATCGAAGATGTTCCATCTTTGCATTTATTGCGATTCTTTCTCCACGAATATCATAATTGGAATAGTCTCATTACTCCGAAGAAATCAATTTATGTTTTTTCAAAAGAAAATAAAAGACTATTTCAGTTCCTATATAATTCTTATGTATCTGAATGCGAATTTTTATTCGTTTTTCTTCGTAAACAATCTTCTTATTTACGATTAACATCTTCTGGAACCTTTCTTGAGCGAATACAGTTCTATGGAAAAATGGAACATCTTATAGTAGTGTACCGTAACTATTTTCAGAAAACTTTATGGTTTTTTACGGATCCTTTCATGCATTATGTTCGATATCAAGGAAAAGCAATTCTGGCTTCAAAAGGGACTCATTTTTTGATGAAGAAGTGGAAATGTTACCTTGTCAATCTCTGGCAATATTATTTTCATTTTTGGTCTCAACCACACAGGATTCATATAAACCAATTATCAAACTATTCCTTCTATTTTCTGGGTTATCTTTCAAGTGTACTAAGAAATCCTTTGGTGGTAAGGAATCAAATGTTGGAGAATTCATTTCTAATAGAAACTGGTATTAAGAAATTCGATACCATAGTCCCAGTTATTCCTCTCATTGGATCATTGTCTAAAGCTAAATTTTGTACCGTATCGGGACATCCTATTAGTAAGCCAATCTGGACCGATTTATCAGATTGTGATATTATTGATCGATTTGGTCGTATATGTAGAAATCTTTCT
>Tillandsia_purpurea_complex_Tillandsia_purpurea_KX754135                                            
ATCCTATCCATTTGGAAATCTTGGTTCAAATCCTTCAATGTCGGATCGAAGATGTTCCATCTTTGCATTTATTGCGATTCTTTCTCCACGAATATCATAATTGGAATAGTCTCATTACTCCGAAGAAATCAATTTATGTTTTTTCAAAAGAAAATAAAAGACTATTTCAGTTCCTATATAATTCTTATGTATCTGAATGCGAATTTTTATTCGTTTTTCTTCGTAAACAATCTTCTTATTTACGATTAACATCTTTTGGAACCTTTCTTGAGCGAATACAGTTCTATGGAAAAATGGAACATCTTATAGTAGTGTACCGTAACTATTTTCAGAAAACTTTATGGTTTTTTACGGATCCTTTCATGCATTATGTTCGATATCAAGGAAAAGCAATTCTGGCTTCAAAAGGGACTCATTTTTTGATGAAGAAGTGGAAATGTTACCTTGTCAATCTCTGGCAATATTATTTTCATTTTTGGTCTCAACCACACAGGATTCATATAAACCAATTATCAAACTATTCCTTCTATTTTCTGGGTTATCTTTCAAGTGTACTAAGAAATCCTTTGGTGGTAAGGAATCAAATGTTGGAGAATTCATTTCTAATAGAAACTGGTATTAAGAAATTCGATACCATAGTCCCAGTTATTCCTCTCATTGGATCATTGTCTAAAGCTAAATTTTGTACCGTATCGGGACATCCTATTAGTAAGCCAATCTGGACCGATTTATCAGATTGTGATATTATTGATCGATTTGGTCGTATATGTAGAAATCTTTCT
>Tillandsia_purpurea_complex_Tillandsia_aurea_KX754136                                                
ATCCTATCCATTTGGAAATCTTGGTTCAAATCCTTCAATGTCGGATCGAAGATGTTCCATCTTTGCATTTATTGCGATTCTTTCTCCACGAATATCATAATTGGAATAGTCTCATTACTCCGAAGAAATCAATTTATGTTTTTTCAAAAGAAAATAAAAGACTATTTAAGTTCCTATATAATTCTTATGTATCTGAATGCGAATTTTTATTCGTTTTTCTTCGTAAACAATCTTCTTATTTACGATTAACATCTTCTGGAACCTTTCTTGAGCGAATACAGTTCTATGGAAAAATAGAACATCTTATAGTAGTGTACCATAACTATTTTCAGAAAACTTTATGGTTTTTTACGGATCCTTTCATGCATTATGTTCGATATCAAGGAAAAGCAATTCTGGCTTCAAAAGGGACTCATTTTTTGATGAAGAAGTGGAAATGTTACCTTGTCAATCTCTGGCAATATTATTTTCATTTTTGGTCTCAACCACACAGGATTCATATAAACCAATTATCAAACTATTCCTTCTATTTTCTGGGTTATCTTTCAAGTGTACTAAGAAATCCTTTGGTGGTAAGGAATCAAATGTTGGAGAATTCATTTCTAATAGAAACTGGTATTAAGAAATTCGATACCATAGTCCCAGTTATTCCTCTCATTGGATCATTGTCTAAAGCTAAATTTTGTACCGTATCGGGACATCCTATTAGTAAGCCAATCTGGACCGATTTATCAGATTGTGATATTATTGATCGATTTGGTCGGATATGTAGAAATCTTTCT
>Tillandsia_rauhii_complex_Tillandsia_lymanii_KX754213                                                
ATCCTATCCATTTGGAAATCTTGGTTCAAATCCTTCAATGTCGGATCGAAGATGTTCCATCTTTGCATTTATTGCGATTCTTTCTCCACGAATATCATAATTGGAATAGTCTCATTACTCCGAAGAAATCAATTTATGTTTTTTCAAAAGAAAATAAAAGACTATTTCAGTTCCTATATAATTCTTATGTATCTGAATGCGAATTTTTATTCGTTTTTCTTCGTAAACAATCTTCTTATTTACGATTAACATCTTCTGGAACCTTTCTTGAGCGAATACAGTTCTATGGAAAAATGGAACATCTTATAGTAGTGTACCGTAACTATTTTCAGAAAACTTTATGGTTTTTTACGGATCCTTTCATGCATTATGTTCGATATCAAGGAAAAGCAATTCTGGCTTCAAAAGGGACTCATCTTTTGATGAAGAAGTGGAAATGTTACCTTGTCAATCTCTGGCAATATTATTTTCATTTTTGGTCTCAACCACACAGGATTCATATAAACCAATTATCAAACTATTCCTTCTATTTTCTGGGTTATCTTTCAAGTGTACTAAGAAATCCTTTGGTGGTAAGGAATCAAATGTTGGAGAATTCATTTCTAATAGAAACTGGTATTAAGAAATTCGATACCATAGTCCCAGTTATTCCTCTCATTGGATCATTGTCTAAAGCTAAATTTTGTACCGTATCGGGACATCCTATTAGTAAGCCAATCTGGACCGATTTATCAGATTGTGATATTATTGATCGATTTGGTCGGATATGTAGAAATCTTTCT
>Tillandsia_rauhii_complex_Tillandsia_rauhii_var_rauhii_AY614101                                 
ATCCTATCCATTTGGAAATCTTGGTTCAAATCCTTCAATGTCGGATCGAAGATGTTCCATCTTTGCATTTATTGCGATTCTTTCTCCACGAATATCATAATTGGAATAGTCTCATTACTCCGAAGAAATCAATTTATGTTTTTTCAAAAGAAAATAAAAGACTATTTCAGTTCCTATATAATTCTTATGTATCTGAATGCGAATTTTTATTCGTTTTTCTTCGTAAACAATCTTCTTATTTACGATTAACATCTTCTGGAACCTTTCTTGAGCGAATACAGTTCTATGGAAAAATGGAACATCTTATAGTAGTGTACCGTAACTATTTTCAGAAAACTTTATGGTTTTTTACGGATCCTTTCATGCATTATGTTCGATATCAAGGAAAAGCAATTCTGGCTTCAAAAGGGACTCATCTTTTGATGAAGAAGTGGAAATGTTACCTTGTCAATCTCTGGCAATATTATTTTCATTTTTGGTCTCAACCACACAGGATTCATATAAACCAATTATCAAACTATTCCTTCTATTTTCTGGGTTATCTTTCAAGTGTACTAAGAAATCCTTTGGTGGTAAGGAATCAAATGTTGGAGAATTCATTTCTAATAGAAACTGGTATTAAGAAATTCGATACCATAGTCCCAGTTATTCCTCTCATTGGATCATTGTCTAAAGCTAAATTTTGTACCGTATCGGGACATCCTATTAGTAAGCCAATCTGGACCGATTTATCAGATTGTGATATTATTGATCGATTTGGTCGGATATGTAGAAATCTTTCT
>Tillandsia_rauhii_complex_Tillandsia_teres_KX754124                                                  
ATCCTATCCATTTGGAAATCTTGGTTCAAATCCTTCAATGTCGGATCGAAGATGTTCCATCTTTGCATTTATTGCGATTCTTTCTCCACGAATATCATAATTGGAATAGTCTCATTACTCCGAAGAAATCAATTTATGTTTTTTCAAAAGAAAATAAAAGACTATTTCAGTTCCTATATAATTCTTATGTATCTGAATGCGAATTTTTATTCGTTTTTCTTCGTAAACAATCTTCTTATTTACGATTAACATCTTCTGGAACCTTTCTTGAGCGAATACAGTTCTATGGAAAAATGGAACATCTTATAGTAGTGTACCGTAACTATTTTCAGAAAACTTTATGGTTTTTTACGGATCCTTTCATGCATTATGTTCGATATCAAGGAAAAGCAATTCTGGCTTCAAAAGGGACTCATCTTTTGATGAAGAAGTGGAAATGTTACCTTGTCAATCTCTGGCAATATTATTTTCATTTTTGGTCTCAACCACACAGGATTCATATAAACCAATTATCAAACTATTCCTTCTATTTTCTGGGTTATCTTTCAAGTGTACTAAGAAATCCTTTGGTGGTAAGGAATCAAATGTTGGAGAATTCATTTCTAATAGAAACTGGTATTAAGAAATTCGATACCATAGTCCCAGTTATTCCTCTCATTGGATCATTGTCTAAAGCTAAATTTTGTACCGTATCGGGACATCCTATTAGTAAGCCAATCTGGACCGATTTATCAGATTGTGATATTATTGATCGATTTGGTCGGATATGTAGAAATCTTTCT
>Tillandsia_sphaerocephala_complex_Tillandsia_nana_KX754149                                               
ATCCTATCCATTTGGAAATCTTGGTTCAAATCCTTCAATGTCGGATCGAAGATGTTCCATCTTTGCATTTATTGCGATTCTTTCTACACGAATATCATAATTGGAATAGTCTCATTACTCCGAAGAAATCAATTTATGTTTTTTCAAAAGAAAATAAAAGACTATTTCAGTTCCTATATAATTCTTATGTATCTGAATGCGAATTTTTATTCGTTTTTCTTCGTAAACAATCTTCTTATTTACGATTAACATCTTCTGGAACCTTTCTTGAGCGAATACAGTTCTATGGAAAAATAGAACATCTTATAGTAGTGTACCGTAACTATTTTCAGAAAACTTTATGGTTTTTTACGGATCCTTTCATGCATTATGTTCGATATCAAGGAAAAGCAACTCTGGCTTCAAAAGGGACTCATCTTTTGATGAAGAAGTGGAAATGTTACCTTGTCAATCTCTGGCAATATTATTTTCATTTTTGGTCTCAACCACACAGGATTCATATAAACCAATTATCAAACTATTCCTTCTATTTTCTGGGTTATCTTTCAAGTGTACTAAGAAATCCTTTGGTGGTAAGGAATCAAATGTTGGAGAATTCATTTCTAATAGAAACTGGTATTAAGAAATTCGATACCATAGTCCCAGTTATTCCTCTCATTGGATCATTGTCTAAAGCTAAATTTTGTACCGTATCGGGACATCCTATTAGTAAGCCAATCTGGACCGATTTATCAGATTGTGATATTATTGATCGATTTGGTCGGATATGTAGAAATCTTTCT
>Tillandsia_sphaerocephala_complex_Tillandsia_sphaerocephala_KX754153                            
ATCCTATCCATTTGGAAATCTTGGTTCAAATCCTTCAATGTCGGATCGAAGATGTTCCATCTTTGCATTTATTGCGATTCTTTCTCCATGAATATCATAATTGGAATAGTCTCATTACTCCGAAGAAATCAATTTATGTTTTTTCAAAAGAAAATAAAAGACTATTTCAGTTCCTATATAATTCTTATGTATCTGAATGCGAATTTTTATTCGTTTTTCTTCGTAAACAATCTTCTTATTTACGATTAACATCTTCTGGAACCTTTCTTGAGCGAATACAGTTCTATGGAAAAATAGAACATCTTATAGTAGTGTACCGTAACTATTTTCAGAAAACTTTATGGTTTTTTACGGATCCTTTCATGCATTATGTTCGATATCAAGGAAAAGCAATTCTGGCTTCAAAAGGGACTCATCTTTTGATGAAGAAGTGGAAATGTTACCTTGTCAATCTCTGGCAATATTATTTTCATTTTTGGTCTCAACCACACAGGATTCATATAAACCAATTATCAAACTATTCCTTCTATTTTCTGGGTTATCTTTCAAGTGTACTAAGAAATCCTTTGGTGGTAAGGAATCAAATGTTGGAGAATTCATTTCTAATAGAAACTGGTATTAAGAAATTCGATACCATAGTCCCAGTTATTCCTCTCATTGGATCATTGTCTAAAGCTAAATTTTGTACCGTATCGGGACATCCTATTAGTAAGCCAATCTGGACCGATTTATCAGATTGTGATATTATTGATCGATTTGGTCGGATATGTAGAAATCTTTCT
>Tillandsia_sphaerocephala_complex_Tillandsia_pseudomacbrideana_AY614110                          
ATCCTATACATTTGGAAATCTTGGTTCAAATCCTTCAATGTCGGATCGAAGATGTTCCATCTTTGCATTTATTGCGATTCTTTCTCCACGAATATCATAATTGGAATAGTCTCATTACTCCGAAGAAATCAATTTATGTTTTTTCAAAAGAAAATAAAAGACTATTTCAGTTCCTATATAATTCTTATGTATCTGAATGCGAATTTTTATTCGTTTTTCTTCGTAAACAATCTTCTTATTTACGATTAACATCTTCTGGAACCTTTCTTGAGCGAATACAGTTCTATGGAAAAATGGAACATCTTATAGTAGTGTACCGTAACTATTTTCAGAAAACTTTATGGTTTTTTACGGATCCTTTCATGCATTATGTTCGATATCAAGGAAAAGCAATTCTGGCTTCAAAAGGGACTCATCTTTTGATGAAGAAGTGGAAATGTTACCTTGTCAATCTCTGGCAATATTATTTTCATTTTTGGTCTCAACCACACAGGATTCATATAAACCAATTATCAAACTATTCCTTCGATTTTCTGGGTTATCTTTCAAGTGTACTAAGAAATCCTTTGGTGGTAAGGAATCAAATGTTGGAGAATTCATTTCTAATAGAAACTGGTATTAAGAAATTCGATACCATAGTCCCAGTTATTCCTCTCATTGGATCATTGTCTAAAGCTAAATTTTGTACCGTATCGGGACATCCTATTAGTAAGCCAATCTGGACCGATTTATCAGATTGTGATATTATTGATCGATTTGGTCGGATATGTAGAAATCTTTCT
>Tillandsia_sphaerocephala_complex_Tillandsia_pseudomicans_KX754150                                
ATCCTATCCATTTGGAAATCTTGGTTCAAATCCTTCAATGTCGGATCGAAGATGTTCCATCTTTGCATTTATTGCGATTCTTTCTCCACGAATATCATAATTGGAATAGTCTCATTACTCCGAAGAAATCAATTTATGTTTTTTCAAAAGAAAATAAAAGACTATTTCAGTTCCTATATAATTCTTATGTATCTGAATGCGAATTTTTATTCGTTTTTCTTCGTAAACAATCTTCTTATTTACGATTAACATCTTCTGGAACCTTTCTTGAGCGAATACAGTTCTATGGAAAAATAGAACATCTTATAGTAGTGTACCGTAACTATTTTCAGAAAACTTTATGGTTTTTTACGGATCCTTTCATGCATTATGTTCGATATCAAGGAAAAGCAACTCTGGCTTCAAAAGGGACTCATCTTTTGATGAAGAAGTGGAAATGTTACCTTGTCAATCTCTGGCAATATTATTTTCATTTTTGGTCTCAACCACACAGGATTCATATAAACCAATTATCAAACTATTCCTTCTATTTTCTGGGTTATCTTTCAAGTGTACTAAGAAATCCTTTGGTGGTAAGGAATCAAATGTTGGAGAATTCATTTCTAATAGAAACTGGTATTAAGAAATTCGATACCATAGTCCCAGTTATTCCTCTCATTGGATCATTGTCTAAAGCTAAATTTTGTACCGTATCGGGACATCCTATTAGTAAGCCAATCTGGACCGATTTATCAGATTGTGATATTATTGATCGATTTGGTCGGATATGTAGAAATCTTTCT
>Tillandsia_subg_Aerobia_Tillandsia_lotteae_KX754204                                                                                                 
ATCCTATCCATTTGGAAATCTTGGTTCAAATCCTTCAATGTCGGATCGAAGATGTTCCATCTTTGCATTTATTGCGATTCTTTCTCCACGAATATCATAATTGGAATAGTCTCATTACTCCGAAGAAATCAATTTATGTTTTTTCAAAAGAAAATAAAAGACTATTTCAGTTCCTATATAATTCTTACGTATCTGAATGCGAATTTTTATTCGTTTTTCTTCGTAAACAATCTTCTTATTTACGATTAACATCTTCTGGAACCTTTCTTGAGCGAATACAGTTCTATGGAAAAATGGAACATCTTATAGTAGTGTACCATAACTATTTTCAGAAAACTTTATGGTTTTTTACGGATCCTTTCATGCATTATGTTCGATATCAAGGAAAAGCAATTCTGGCTTCAAAAGGGACTCATCTTTTGATGAAGAAGTGGAAATGTTACCTTGTCAATCTCTGGCAATATTATTTTAATTTTTGGTCTCAACCACACAGGATTCATATAAACCAATTATCAAACTATTCCTTCTATTTTCTGGGTTATCTTTCAAGTGTACTAAGAAATCCTTTGGTGGTAAGGAATCAAATGTTGGAGAATTCATTTCTAATAGAAACTGGTATTAAGAAATTCGATACCATAGTCCCAGTTATTCCTCTCGTTGGATCATTGTCTAAAGCTAAATTTTGTACCGTATCGGGACATCCTATTAGTAAGCCAATCTGGACCGATTTATCAGATTGTGATATTATTGATCGATTTGGTCGGATATGTAGAAATCTTTCT
>Tillandsia_subg_Aerobia_Tillandsia_cochabambae_KX754158                                         
ATCCTATCCATTTGGAAATCTTGGTTCAAATCCTTCAATGTCGGATCGAAGATGTTCCATCTTTGCATTTATTGCGATTCTTTCTCCACGAATATCATAATTGGAATAGTCTCATTACTCCGAAGAAATCAATTTATGTTTTTTCAAAAGAAAATAAAAGACTATTTCAGTTCCTATATAATTCTTACGTATCTGAATGCGAATTTTTATTCGTTTTTCTTCATAAACAATCTTCTTATTTACGATTAACATCTTCTGGAACCTTTCTTGAGCGAATACAGTTCTATGGAAAAATGGAACATCTTATAGTAGTGTACCATAACTATTTTCAGAAAACTTTATGGTTTTTTACGGATCCTTTCATGCATTATGTTCGATATCAAGGAAAAGCAATTCTGGCTTCAAAAGGGACTCATCTTTTGATGAAGAAGTGGAAATGTTACCTTGTCAATCTCTGGCAATATTATTTTAATTTTTGGTCTCAACCACACAGGATTCATATAAACCAATTATCAAACTATTCCTTCTATTTTCTGGGTTATCTTTCAAGTGTACTAAGAAATCCTTTGGTGGTAAGGAATCAAATGTTGGAGAATTCATTTCTAATAGAAACTGGTATTAAGAAATTCGATACCATAGTCCCAGTTATTCCTCTCGTTGGATCATTGTCTAAAGCTAAATTTTGTACCGTATCGGGACATCCTATTAGTAAGCCAATCTGGACCGATTTATCAGATTGTGATATTATTGATCGATTTGGTCGGATATGTAGAAATCTTTCT
>Tillandsia_subg_Aerobia_Tillandsia_disticha_AY614068                                             
ATCCTATCCATTTGGAAATCTTGGTTCAAATCCTTCAATGTCGGATCGAAGATGTTCCATCTTTGCATTTATTGCGATTCTTTCTCCACGAATATCATAATTGGAATAGTCTCATTACTCCGAAGAAATCAATTTATGTTTTTTCAAAAGAAAATAAAAGACTATTGCAGTTTCTATATAATTCTTATGTATCTGAATGCGAATTTTTATTCGTTTTTCTTCGTAAACAATCTTCTTATTTACAATTAACATCTTCTGGAACCTTTCTTGAGCGAATACAGTTCTATGGAAAAATAGAACATCTTATAGTAGTGTACCGTAACTATTTTCAGAAAACTTTATGGTTTTTTACGGATCCTTTCATGCATTATGTTCGATATCAAGGAAAAGCAATTCTGGCTTCAAAAGGGACTCATCTTTTGATGAAGAAGTGGAAATGTTACCTTGTCAATCTCTGGCAATATTATTTTCATTTTTGGTCTCAACCACACAGGATTCATATAAACCAATTATCAAACTATTCCTTCTATTTTCTGGGTTATCTTTCAAGTGTACTAAGAAATCCTTTGGTGGTAAGGAATCAAATGTTGGAGAATTCATTTCTAATAGAAACTGGTATTAAGAAATTCGATACCATAGTCCCAGTTATTCCTCTCATTGGATCATTGTCTAAAGCTAAATTTTGTACCGTATCGGGACATCCTATTAGTAAGCCAATCTGGACCGATTTATCAGATTGTGATATTATTGATCGATTTGGTCGGATATGTAGAAATCTTTCT
>Tillandsia_subg_Aerobia_Tillandsia_bermejoensis_AY614123                                        
ATCCTATCCATTTGGAAATCTTGGTTCAAATCCTTCAATGTCGGATCGAAGATGTTCCATCTTTGCATTTATTGCGATTCTTTCTCCACGAATATCATAATTGGAATAGTCTCATTACTCCGAAGAAATCAATTTATGTTTTTTCAAAAGAAAATAAAAGACTATTTCAGTTCCTATATAATTCTTACGTATCTGAATGCGAATTTTTATTCGTTTTTCTTCATAAACAATCTTCTTATTTACGATTAACATCTTCTGGAACCTTTCTTGAGCGAATACAGTTCTATGGAAAAATGGAACATCTTATAGTAGTGTACCATAACTATTTTCAGAAAACTTTATGGTTTTTTACGGATCCTTTCATGCATTATGTTCGATATCAAGGAAAAGCAATTCTGGCTTCAAAAGGGACTCATCTTTTGATGAAGAAGTGGAAATGTTACCTTGTCAATCTCTGGCAATATTATTTTAATTTTTGGTCTCAACCACACAGGATTCATATAAACCAATTATCAAACTATTCCTTCTATTTTCTGGGTTATCTTTCAAGTGTACTAAGAAATCCTTTGGTGGTAAGGAATCAAATGTTGGAGAATTCATTTCTAATAGAAACTGGTATTAAGAAATTCGATACCATAGTCCCAGTTATTCCTCTCGTTGGATCATTGTCTAAAGCTAAATTTTGTACCGTATCGGGACATCCTATTAGTAAGCCAATCTGGACCGATTTATCAGATTGTGATATTATTGATCGATTTGGTCGGATATGTAGAAATCTTTCT
>Tillandsia_subg_Aerobia_Tillandsia_xiphioides_var_xiphioides_AY614125                           
ATCCTATCCATTTGGAAATTTTGGTTCAAATCCTTCAATGTCGGATCGAAGATGTTCCATCTTTGCATTTATTGCGATTCTTTCTCCACGAATATCATAATTGGAATAGTCTCATTACTCCGAAGAAATCAATTTATGTTTTTTCAAAAGAAAATAAAAGACTATTTCAGTTCCTATATAATTCTTACGTATCTGAATGCGAATTTTTATTCGTTTTTCTTCGTAAACAATCTTCTTATTTACGATTAACATCTTCTGGAACCTTTCTTGAGCGAATACAGTTCTATGGAAAAATGGAACATCTTATAGTAGTGTACCATAACTATTTTCAGAAAACTTTATGGTTTTTTACGGATCCTTTCATGCATTATGTTCGATATCAAGGAAAAGCAATTCTGGCTTCAAAAGGGACTCATCTTTTGATGAAGAAGTGGAAATGTTACCTTGTCAATCTCTGGCAATATTATTTTAATTTTTGGTCTCAACCACACAGGATTCATATAAACCAATTATCAAACTATTCCTTCTATTTTCTGGGTTATCTTTCAAGTGTACTAAGAAATCCTTTGGTGGTAAGGAATCAAATGTTGGAGAATTCATTTCTAATAGAAACTGGTATTAAGAAATTCGATACCATAGTCCCAGTTATTCCTCTCGTTGGATCATTGTCTAAAGCTAAATTTTGTACCGTATCGGGACATCCTATTAGTAAGCCAATCTGGACCGATTTATCAGATTGTGATATTATTGATCGATTTGGTCGGATATGTAGAAATCTTTCT
>Tillandsia_subg_Aerobia_Tillandsia_argentina_AY614124                                                                                               
ATCCTATCCATTTGGAAATCTTGGTTCAAATCCTTCAATGTCGGATCGAAGATGTTCCATCTTTGCATTTATTGCGATTCTTTCTCCACGAATATCATAATTGGAATAGTCTCATTACTCCGAAGAAATCAATTTATGTTTTTTCAAAAGAAAATAAAAGACTATTTCAGTTCCTATATAATTCTTACGTATCTGAATGCGAATTTTTATTCGTTTTTCTTCGTAAACAATCTTCTTATTTACGATTAACATCTTCTGGAACCTTTCTTGAGCGAATACAGTTCTATGGAAAAATGGAACATCTTATAGTAGTGTACCATAACTATTTTCAGAAAACTTTATGGTTTTTTACGGATCCTTTCATGCATTATGTTCGATATCAAGGAAAAGCAATTCTGGCTTCAAAAGGGACTCATCTTTTGATGAAGAAGTGGAAATGTTACCTTGTCAATCTCTGGCAATATTATTTTAATTTTTGGTCTCAACCACACAGGATTCATATAAACCAATTATCAAACTATTCCTTCTATTTTCTGGGTTATCTTTCAAGTGTACTAAGAAATCCTTTGGTGGTAAGGAATCAAATGTTGGAGAATTCATTTCTAATAGAAACTGGTATTAAGAAATTCGATACCATAGTCCCAGTTATTCCTCTCGTTGGATCATTGTCTAAAGCTAAATTTTGTACCGTATCGGGACATCCTATTAGTAAGCCAATCTGGACCGATTTATCAGATTGTGATATTATTGATCGATTTGGTCGGATATGTAGAAATCTTTCT
>Tillandsia_subg_Diaphoranthema_Tillandsia_funebris_AY614118                                        
ATCCTATCCATTTGGAAATCTTGGTTCAAATCCTTCAATGTCGGATCGAAGATGTTCCATCTTTGCATTTATTGCGATTCTTTCTCCACGAATATCATAATTGGAATAGTCTCATTACTCCGAAGAAATCAATTTATGTTTTTTCAAAAGAAAATAAAAGACTATTTCAGTTCCTATATAATTCTTATGTATCTGAGTGCGAATTTTTATTCGTTTTTCTTCGTAAACAATCTTCTTATTTACGATTAACATCTTCTGGAACCTTTCTTGAGCGAATACAGTTCTATGGAAAAATGGAACATCTTATAGTAGTGTACCATAACTATTTTCAGAAAACTTTATGGTTTTTTACGGATTCTTTCATGCATTATGTTCGATATCAAGGAAAAGCAATTCTGGCTTCAAAAGGGACTCATCTTTTGATGAAGAAGTGGAAATGTTACCTTGTCAATCTCTGGCAATATTATTTTAATTTTTGGTCTCAACCACACAGGATTCATATAAACCAATTATCAAACTATTCCTTCTATTTTCTGGGTTATCTTTCAAGTGTACTAAGAAATCCTTTGGTGGTAAGGAATCTAATGTTGGAGAATTCATTTCTAATAGAAACTGGTATTAAGAAATTCGATACCATAGTCCCAGTTATTCCTCTCATTGGATCATTGTCTAAAGCTAAATTTTGTACCGTATCGGGACATCCTATTAGTAAGCCAATCTGGACCGATTTATCAGATTGTGATATTATTGATCGATTTGGTCGGATATGTAGAAATCTTTCT
>Tillandsia_subg_Diaphoranthema_Tillandsia_usneoides_AY614122                                       
ATCCTATTCATTTGGAAATCTTGGTTCAAATCCTTCAATGTCGGATCGAAGATGTTCCATCTTTGCATTTATTGCGATTCTTTCTCCACGAATATCATAATTGGAATAGTCTCATTACTCCGAAGAAATCAATTTATGTTTTTTCAAAAGAAAATAAAAGACTATTTCAATTCCTATATAATTCTTATGTATCTGAATGCGAATTTTTATTCGTTTTTCTTCGTAAACAATCTTCTTATTTACGATTAACATCTTCTGGAACCTTTCTTGAGCGAATACAGTTCTATGGAAAAATGGAACATCTTATAGTAGTGTACCATAACTATTTTCAGAAAACTTTATGGTTTTTTACGGATCCTTTCATGCATTATGTTCGATATCAAGGAAAAGCAATTCTGGCTTCAAAAGGGACTCATCTTTTGATGAAGAAGTGGAAATGTTACCTTGTCAATCTATGGCAATATTATTTTAATTTTTGGTCTCAACCACACAGGATTCATATAAACCAATTATCAAACTATTCCTTCTATTTTCTGGGTTATCTTTCAAGTGTACTAAAAAATCCTTTGGTGGTAAGGAATCAAATGTTGGAGAATTCATTTCTAATAGAAACTGGTATTAAGAAATTCGATACCATAGTCCCAGTTATTCCTCTCATTGGATCATTGTCTAAAGCTAAATTTTGTACCGTATCGGGACATCCTATTAGTAAGCCAATCTGGACCGATTTATCAGATTGTGATATTATTGATCGATTTGGTCGGATATGTAGAAATCTTTCT
>Tillandsia_subg_Diaphoranthema_Tillandsia_recurvata_KX754174                                         
ATCCTATCCATTTGGAAATCTTGGTTCAAATCCTTCAATGTCGGATCGAAGATGTTCCATCTTTGCATTTATTGCGATTCTTTCTCCACGAATATCATAATTGGAATAGTCTCATTACTCCGAAGAAATCAATTTATGTTTTTTCAAAAGAAAATAAAAGACTATTTCAGTTCCTATATAATTCTTATGTATCTGAATGCGAATTTTTATTCGTTTTTCTTCGTAAACAATCTTCTTATTTACGATTAACATCTTCTGGAACCTTTCTTGAGCGAATACAGTTCTATGGAAAAATGGGACATCTTATAGTAGTGTACCATAACTATTTTCAGAAAACTTTATGGTTTTTTACGGATCCTTTCATGCATTATGTTCGATATCAAGGAAAAGCAATTCTGGCTTCAAAAGGGACTCATCTTTTGATGAAGAAGTGGAAATGTTACCTTGTCAATCTCTGGCAATATTATTTTAATTTTTGGTCTCAACCACACAGGATTCATATAAACCAATTATCAAACTATTCCTTCTATTTTCTGGGTTATCTTTCAAGTGTACTAAGAAATCCTTTGGTGGTAAGGAATCAAATGTTGGAGAATTCATTTCTAATAGAAACTGGTATTAAGAAATTCGATACCATAGTCCCAGTTATTCCTCTCATTGGATCATTGTCTAAAGCTAAATTTTGTACCGTATCGGGACATCCTATTAGTAAGCCAATCTGGACCGATTTATCAGATTGTGATATTATTGATCGATTTGGTCGGATATGTAGAAATCTTTCT
>Tillandsia_subg_Diaphoranthema_Tillandsia_landbeckii_subsp_andina_KX754162                    
ATCCTATCCATTTGGAAATCTTGGTTCAAATCCTTCAATGTCGGATCGAAGATGTTCCATCTTTGCATTTATTGCGATTCTTTCTCCACGAATATCATAATTGGAATAGTCTCATTACTCCGAAGAAATCAATTTATGTTTTTTCAAAAGAAAATAAAAGACTATTTCAATTCCTATATAATTCTTATGTATCTGAATGCGAATTTTTATTCGTTTTTCTTCGTAAACAATCTTCTTATTTACGATTAACATCTTCTGGAACCTTTCTTGAGCGAATACAGTTCTATGGAAAAATGGAACATCTTATAGTAGTGTACCATAACTATTTTCAGAAAACTTTATGGTTTTTTACGGATCCTTTCATGCATTATGTTCGATATCAAGGAAAAGCAATTCTGGCTTCAAAAGGGACTCATCTTTTGATGAAGAAGTGGAAATGTTACCTTGTCAATCTATGGCAATATTATTTTAATTTTTGGTCTCAACCACACAGGATTCATATAAACCAATTATCAAACTATTCCTTCTATTTTCTGGGTTATCTTTCAAGTGTACTAAAAAATCCTTTGGTGGTAAGGAATCAAATGTTGGAGAATTCATTTCTAATAGAAACTGGTATTAAGAAATTCGATACCATAGTCCCAGTTATTCCTCTCATTGGATCATTGTCTAAAGCTAAATTTTGTACCGTATCGGGACATCCTATTAGTAAGCCAATCTGGACCGATTTATCAGATTGTGATATTATTGATCGATTTGGTCGGATATGTAGAAATCTTTCT
>Tillandsia_subg_Diaphoranthema_Tillandsia_capillaris_KU197147                                    
ATCCTATCCATTTGGAAATCTTGGTTCAAATCCTTCAATGTCGGATCGAAGATGTTCCATCTTTGCATTTATTGCGATTCTTTCTCCACGAATATCATAATTGGAATAGTCTCATTACTCCGAAGAAATCAATTTATGTTTTTTCAAAAGAAAATAAAAGACTATTTAAGTTCCTATATAATTCTTATGTATCTGAATGCGAATTTTTATTCGTTTTTCTTCGTAAACAATCTTCTTATTTACGATTAACATCTTCTGGAACCTTTCTTGAGCGAATACAGTTCTATGGAAAAATGGAACATCTTATAGTAGTGTACCATAACTATTTTCAGAAAACTTTATGGTTTTTTACGGATCCTTTCATGCATTATGTTCGATATCAAGGAAAAGCAATTCTGGCTTCAAAAGGGACTCATCTTTTGATGAAGAAGTGGAAATGTTACCTTGTCAATCTCTGGCAATATTATTTTAATTTTTGGTCTCAACCACACAGGATTCATATAAACCAATTATCAAACTATTCCTTCTATTTTCTGGGTTATCTTTCAAGTGTACTAAGAAATCCTTTGGTGGTAAGGAATCAAATGTTGGAGAATTCATTTCTAATAGAAACTGGTATTAAGAAATTCGATACCATAGTCCCAGTTATTCCTCTCATTGGATCATTGTCTAAAGCTAAATTTTGTACCGTATCGGGACATCCTATTAGTAAGCCAATCTGGACCGATTTATCAGATTGTGATATTATTGATCGATTTGGTCGGATATGTAGAAATCTTTCT
>Tillandsia_subg_Tillandsia_Tillandsia_filifolia_KX754199                                           
ATCCTATCCATTTGGAAATCTTGGTTCAAATCCTTCAATGTCGGATCGAAGATGTTCCATCTTTGCATTTATTGCGATTCTTTCTTCACGAATATCATAATTGGAATAGTCTCATTACTCCGAAGAAATCAATTTATGTTTTTTCAAAAGAAAATAAAAGACTATTTCAGTTCCTATATAATTCTTATGTATCTGAATGCGAATTTTTATTCGTTTTTCTTCGTAAACAATCTTCTTATTTACGATTAACATCTTCTGGAACCTTTCTTGAGCGAATACAGTTCTATGGAAAAATAGAACATCTTATAGTAGTGTACCGTAACTATTTTCAGAAAACTTTATGGTTTTTTATGGATCCTTTCATACATTATGTTCGATATCAAGGAAAAGCAATTCTGGCATCAAAAGGGACTCATCTTTTGATGAAGAAGTGGAAATGTTACCTTGTCAATCTCTGGCAATATTATTTTCATTTTTGGTCTCAACCACACAGGATTCATATAAACCCATTATCAAACTATTCTTTCTATTTTCTGGGTTATCTTTCAAGTGTACTAAGAAATCCTTTGGTGGTAAGGAATCAAATGTTGGAGAATTCATTTCTAATAGAAACTGGTATTAAGAAATTCGATACCATAGTCTCAGTTATTCCTCTCATTGGATCATTGTCTAAAGCTAAATTTTGTACCGTATCGGGACATCCTATTAGTAAGCCAATCTGGACCGATTTATCAGATTGTGATATTATTGATCGATTTGGTCGGATATGTAGAAATCTTTCT
>Tillandsia_subg_Tillandsia_Tillandsia_fasciculata_var._fasciculata_AY614100                                                                            
ATCCTATCCATTTGGAAATCTTGGTTCAAATCCTTCAATGTCGGATCGAAGATGTTCCATCTTTGCATTTATTGCGATTCTTTCTTCACGAATATCATAATTGGAATAGTCTCATTACTCCGAAGAAATCAATTTATGTTTTTTCAAAAGAAAATAAAAGACTATTTCAGTTCCTATATAATTCTTATGTATCTGAATGCGAATTTTTATTCGTTTTTCTTCGTAAACAATCTTCTTATTTACGATTAACATCTTCTGGAACCTTTCTTGAGCGAATACAGTTCTATGGAAAAATAGAACATCTTATAGTAGTGTACCGTAACTATTTTCAGAAAACTTTATGGTTTTTTATGGATCCTTTCATACATTATGTTCGATACCAAGGAAAAGCAATTCTGACTTCAAAAGGGACTCATCTTTTGATGAAGAAGTGGAAATGTTACCTTGTCAATCTCTGGCAATATTATTTTCATTTTTGGTCTCAACCACACAGGATTCATATAAACCAATTATCAAACTATTCTTTCTATTTTCTGGGTTATCTTTCAGGTGTAATAAGAAATCCTTTGGTGGTAAGGAATCAAATGTTGGAGAATTCATTTCTAATAGAAACTGGTATTAAGAAATTCGATACCATAGTCTCAGTTATTCCTCTCATTGGATCATTGTCTAAAGCTAAATTTTGTACCGTATCGGGACATCCTATTAGTAAGCCAATCTGGACCGATTTATCAGATTGTGATATTATTGATCGATTTGGTCGGATATGTAGAAATCTTTCT
>Tillandsia_subg_Tillandsia_Tillandsia_fuchsii_KU848366                                                                                                 
ATCCTATCCATTTGGAAATCTTGGTTCAAATCCTTCAATGTCGGATCGAAGATGTTCCATCTTTGCATTTATTGCGATTCTTTCTTCACGAATATCATAATTGGAATAGTCTCATTACTCCGAAGAAATCAATTTATGTTTTTTCAAAAGAAAATAAAAGACTATTTCAGTTCCTATATAATTCTTATGTATCTGAATGCGAATTTTTATTCGTTTTTCTTCGTAAACAATCTTCTTATTTACGATTAACATCTTCTGGAACCTTTCTTGAGCGAATACAGTTCTATGGAAAAATAGAACATCTTATAGTAGTGTACCGTAACTATTTTCAGAAAACTTTATGGTTTTTTATGGATCCTTTCATACATTATGTTCGATATCAAGGAAAAGCAATTCTGGCTTCAAAAGGGACTCATCTTTTGATGAAGAAGTGGAAATGTTACCTTGTCAATCTCTGGCAATATTATTTTCATTTTTGGTCTCAACCACACAGGATTCATATAAACCCATTATCAAACTATTCTTTCTATTTTCTGGGTTATCTTTCAAGTGTACTAAGAAATCCTTTGGTGGTAAGGAATCAAATGTTGGAGAATTCATTTCTAATAGAAACTGGTATTAAGAAATTCGATACCATAGTCTCAGTTATTCCTCTCATTGGATCATTGTCTAAAGCTAAATTTTGTACCGTATCGGGACATCCTATTAGTAAGCCAATCTGGACCGATTTATCAGATTGTGATATTATTGATCGATTTGGTCGGATATGTAGAAATCTTTCT
>Tillandsia_subg_Tillandsia_Tillandsia_remota_AY614095                                                  
ATCCTATCCATTTGGAAATCTTGGTTCAAATCCTTCAATGTCGGATCGAAGATGTTCCATCTTTGCATTTATTGCGATTCTTTCTTCACGAATATCATAATTGGAATAGTCTCATTACTCCGAAGAAATCAATTTATGTTTTTTCAAAAGAAAATAAAAGACTATTTCAGTTCCTATATAATTCTTATGTATCTGAATGCGAATTTTTATTCGTTTTTCTTCGTAAACAATCTTCTTATTTACGATTAACATCTTCTGGAACCTTTCTTGAGCGAATACAGTTCTATGGAAAAATAGAACATCTTATAGTAGTGTACCGTAACTATTTTCAGAAAACTTTATGGTTTTTTATGGATCCTTTCATACATTATGTTCGATATCAAGGAAAAGCAATTCTGGCTTCAAAAGGGACTCATCTTTTGATGAAGAAGTGGAAATGTTACCTTGTCAATCTCTGGCAATATTATTTTCATTTTTGGTCTCAACCACACAGGATTCATATAAACCAATTATCAAACTATTCTTTCTATTTTCTGGGTTATCTTTCAGGTGTAATAAGAAATCCTTTGGTGGTAAGGAATCAAATGTTGGAGAATTCATTTCTAATAGAAACTGGTATTAAGAAATTCGATACCATAGTCTCAGTTATTCCTCTCATTGGATCATTGTCTAAAGCTAAATTTTGTACCGTATCGGGACATCCTATTAGTAAGCCAATCTGGACCGATTTATCAGATTGTGATATTATTGATCGATTTGGTCGGATATGTAGAAATCTTTCT
>Tillandsia_subg_Tillandsia_Tillandsia_punctulata_AY614087                                                                                              
ATCCTATCCATTTGGAAATCTTGGTTCAAATCCTTCAATGTCGGATCGAAGATGTTCCATCTTTGCATTTATTGCGATTCTTTCTTCACGAATATCATAATTGGAATAGTCTCATTACTCCGAAGAAATCAATTTATGTTTTTTCAAAAGAAAATAAAAGACTATTTCAGTTCCTATATAATTCTTATGTATCTGAATGCGAATTTTTATTCGTTTTTCTTCGTAAACAATCTTCTTATTTACGATTAACATCTTCTGGAACCTTTCTTGAGCGAATACAGTTCTATGGAAAAATAGAACATCTTATAGTAGTGTACCGTAACTATTTTCAGAAAACTTTATGGTTTTTTATGGATCCTTTCATACATTATGTTCGATATCAAGGAAAAGCAATTCTGGCTTCAAAAGGGACTCATCTTTTGATGAAGAAGTGGAAATGTTACCTTGTCAATCTCTGGCAATATTATTTTCATTTTTGGTCTCAACCACACAGGATTCATATAAACCAATTATCAAACTATTCTTTCTATCTTCTGGGTTATCTTTCAAGTGTACTAAGAAATCCTTTGGTGGTAAGGAATCAAATGTTGGAGAATTCATTTCTAATAGAAACTGGTATTAAGAAATTCGATACCATAGTCTCAGTTATTCCTCTCATTGGATCATTGTCTAAAGCTAAATTTTGTACCGTATCGGGACATCCTATTAGTAAGCCAATCTGGACCGATTTATCAGATTGTGATATTATTGATCGATTTGGTCGGATATGTAGAAATCTTTCT
>Tillandsia_subg_Tillandsia_Tillandsia_utriculata_f._utriculata_AY614091                          
ATCCTATCCATTTGGAAATCTTGGTTCAAATCCTTCAATGTCGGATCGAAGATGTTCCATCTTTGCATTTATTGCGATTCTTTCTTCACGAATATCATAATTGGAATAGTCTCATTACTCCGAAGAAATCAATTTATGTTTTTTCAAAAGAAAATAAAAGACTATTTCAGTTCCTATATAATTCTTATGTATCTGAATGCGAATTTTTATTCGTTTTTCTTCGTAAACAATCTTCTTATTTACGATTAACATCTTCTGGAACCTTTCTTGAGCGAATACAGTTCTATGGAAAAATAGAACATCTTATAGTAGTGTACCGTAATTATTTTAAGAAAACTTTATGGTTTTTTATGGATCCTTTCATACATTATGTTCGATATCAAGGAAAAGCAATTCTGGCTTCAAAAGGGACTCATCTTTTGATGAAGAAGTGGAAATGTTACCTTGTCAATCTCTGGCAATATTATTTTCATTTTTGGTCTCAACCACACAGGATTCATATAAACCAATTATCAAACTATTCTTTCTATTTTCTGGGTTATCTTTCAAGTGTACTAAGAAATCCTTTGGTGGTAAGGAATCAAATGTTGGAGAATTCATTTCTAATAGAAACTGGTATTAAGAAATTCGATACCATAGTCTCAGTTATTCCTCTCATTGGATCATTGTCTAAAGCTAAATTTTGTACCGTATCGGGACATCCTATTAGTAAGCCAATCTGGACCGATTTATCAGATTGTGATATTATTGATCGATTTGGTCGGATATGTAGAAATCTTTCT
>Tillandsia_subg_Tillandsia_Tillandsia_tricolor_KY114858                                                                                                
ATCCTATCCATTTGGAAATCTTGGTTCAAATCCTTCAATGTCGGATCGAAGATGTTCCATCTTTGCATTTATTGCGATTCTTTCTTCACGAATATCATAATTGGAATAGTCTCATTACTCCGAAGAAATCAATTTATGTTTTTTCAAAAGAAAATAAAAGACTATTTCAGTTCCTATATAATTCTTATGTATCTGAATGCGAATTTTTATTCGTTTTTCTTCGTAAACAATCTTCTTATTTACGATTAACATCTTCTGGAACCTTTCTTGAGCGAATACAGTTCTATGGAAAAATAGAACATCTTATAGTAGTGTACCGTAACTATTTTCAGAAAACTTTATGGTTTTTTATGGATCCTTTCATACATTATGTTCGATACCAAGGAAAAGCAATTCTGACTTCAAAAGGGACTCATCTTTTGATGAAGAAGTGGAAATGTTACCTTGTCAATCTCTGGCAATATTATTTTCATTTTTGGTCTCAACCACACAGGATTCATATAAACCAATTATCAAACTATTCTTTCTATTTTCTGGGTTATCTTTCAGGTGTAATAAGAAATCCTTTGGTGGTAAGGAATCAAATGTTGGAGAATTCATTTCTAATAGAAACTGGTATTAAGAAATTCGATACCATAGTCTCAGTTATTCCTCTCATTGGATCATTGTCTAAAGCTAAATTTTGTACCGTATCGGGACATCCTATTAGTAAGCCAATCTGGACCGATTTATCAGATTGTGATATTATTGATCGATTTGGTCGGATATGTAGAAATCTTTCT
>Tillandsia_subg_Tillandsia_Tillandsia_schiedeana_FM956434                                                                                              
ATCCTATCCATTTGGAAATCTTGGTTCAAATCCTTCAATGTCGGATCGAAGATGTTCCATCTTTGCATTTATTGCGATTCTTTCTTCACGAATATCATAATTGGAATAGTCTCATTACTCCGAAGAAATCAATTTATGTTTTTTCAAAAGAAAATAAAAGACTATTTCAGTTCCTATATAATTCTTATGTATCTGAATGCGAATTTTTATTCGTTTTTCTTCGTAAACAATCTTCTTATTTACGATTAACATCTTCTGGAACCTTTCTTGAGCGAATACAGTTCTATGGAAAAATAGAACATCTTATAGTAGTGTACCGTAACTATTTTCAGAAAACTTTATGGTTTTTTATGGATCCTTTCATACATTATGTTCGATACCAAGGAAAAGCAATTCTGACTTCAAAAGGGACTCATCTTTTGATGAAGAAGTGGAAATGTTACCTTGTCAATCTCTGGCAATATTATTTTCATTTTTGGTCTCAACCACACAGGATTCATATAAACCAATTATCAAACTATTCTTTCTATTTTCTGGGTTATCTTTCAGGTGTAATAAGAAATCCTTTGGTGGTAAGGAATCAAATGTTGGAGAATTCATTTCTAATAGAAACTGGTATTAAGAAATTCGATACCATAGTCTCAGTTATTCCTCTCATTGGATCATTGTCTAAAGCTAAATTTTGTACCGTATCGGGACATCCTATTAGTAAGCCAATCTGGACCGATTTATCAGATTGTGATATTATTGATCGATTTGGTCGGATATGTAGAAATCTTTCT
>Tillandsia_subg_Tillandsia_Tillandsia_butzii_KY114816                                                                                                  
ATCCTATCCATTTGGAAATCTTGGTTCAAATCCTTCAATGTCGGATCGAAGATGTTCCATCTTTGCATTTATTGCGATTCTTTCTTCACGAATATCATAATTGGAATAGTCTCATTACTCCGAAGAAATCAATTTATGTTTTTTCAAAAGAAAATAAAAGACTATTTCAGTTCCTATATAATTCTTATGTATCTGAATGCGAATTTTTATTCGTTTTTCTTCGTAAACAATCTTCTTATTTACGATTAACATCTTCTGGAACCTTTCTTGAGCGAATACAGTTCTATGGAAAAATAGAACATCTTATAGTAGTGTACCGTAACTATTTTCAGAAAACTTTATGGTTTTTTATGGATCCTTTCATACATTATGTTCGATACCAAGGAAAAGCAATTCTGACTTCAAAAGGGACTCATCTTTTGATGAAGAAGTGGAAATGTTACCTTGTCAATCTCTGGCAATATTATTTTCATTTTTGGTCTCAACCACACAGGATTCATATAAACCAATTATCAAACTATTCTTTCTATTTTCTGGGTTATCTTTCAGGTGTAATAAGAAATCCTTTGGTGGTAAGGAATCAAATGTTGGAGAATTCATTTCTAATAGAAACTGGTATTAAGAAATTCGATACCATAGTCTCAGTTATTCCTCTCATTGGATCATTGTCTAAAGCTAAATTTTGTACCGTATCGGGACATCCTATTAGTAAGCCAATCTGGACCGATTTATCAGATTGTGATATTATTGATCGATTTGGTCGGATATGTAGAAATCTTTCT
>Tillandsia_subg_Tillandsia_Tillandsia_roseoscapa_KY114849                                                                                              
ATCCTATCCATTTGGAAATCTTGGTTCAAATCCTTCAATGTCGGATCGAAGATGTTCCATCTTTGCATTTATTGCGATTCTTTCATCAAGAATATCATAATTGGAATAGTCTCATTACTMCGAAGAAATCAATTTATGTTTTTTCAAAAGAAAATAAAAGACTATTTCAGTTCCTATATAATTCTTATGTATCTGAATGCAAATTTTTATTCGTTTTTCTTCGTAAACAATCTTCTTATTTACGATTAACATCTTCTGGAACCTTTCTTGAGCGAATACAGTTCTATGGAAAAATAGAACATCTTATAGTAGTGAACCGTAACTATTTTCAGAAAACTTTATGGTTTTTTATGGATCCTTTCATACATTATGTTCGATATCAAGGAAAAGCAATTCTGGCTTCAAAAGGGACTCATCTTTTGATGAAGAAGTGGAAATGTTACCTTGTCAATCTCTGGCAATATTATTTTCATTTTTGGTCTCAACCACACAGGATTCATATAAACCAATTATCAAACTATTCTTTCTATCTTCTGGGTTATCTTTCAAGTGTACTAAGAAATCCTTTGGTGGTAAGGAATCAAATGTTGGAGAATTCATTTCTAATAGAAACTGGTATTAAGAAATTCGATACCATAGTCTCAGTTATTCCTCTCATTGGATCATTGTCTAAAGCTAAATTTTGTACCGTATCGGGACATCCTATTAGTAAGCCAATCTGGACCGATTTATCAGATTGTGATATTATTGATCGATTTGGTCGGATATGTAGAAATCTTTCT
>Tillandsia_subg_Tillandsia_Tillandsia_secunda_KX754173                                                                                                 
ATCCTATCCATTTGGAAATCTTGGTTAAAATCCTTCAATGTCGGATCGAAGATGTTCCATCTTTGCATTTATTGCGATTCTTTCTTCACGAATATCATAATTGGAATAGTCTCATTACTCCGAAGAAATCAATTTATGTTTTTTCAAAAGAAAATAAAAGACTATTTCAGTTCCTATATAATTCTTATGTATCTGAATGCGAATTTTTATTCGTTTTTCTTCGTAAACAATCTTCTTATTTAGGATTAACATCTTGTGGAACCTTTCTTGAGCGAATACAGTTCTATGGAAAAATAGAACATCTTATAGTAGTGTACCATAACTATTTTCAGAAAACTTTATGGTTTTTTACGGATCCTTTCATGCATTATGTTCGATATCAAGGAAAAGCAATTCTGGCTTCAAAAGGGACTCATCTTTTGATGAAGAAGTGGAAATGTTACCTTGTCAATCTCTGGCAATATTATTTTCATTTTTGGTCTCAACCACACAGGATTCATATAAACCAATTATCAAACTATTCCTTCTATTTTCTGGGTTATCTTTCAAGTGTACTAAGAAATCCTTTGGTGGTAAGGAATCAAATGTTGGAGAATTCATTTCTAATAGAAACTGGTATTAAGAAATTCGATACCATAGTCCCAGTTATTCCTCTCATTGGATCATTGTCTAAAGCTAAATTTTGTACCGTATCGGGACATCCTATTAGTAAACCAATCTGGACCGATTTATCAGATTGTGATATTATTGATCGATTTGGTCGGATATGTAGAAATCTTTCT
>Tillandsia_subg_Tillandsia_Tillandsia_streptophylla_KY114852                                                                                           
ATCCTATCCATTTGGAAATCTTGGTTCAAATCCTTCAATGTCGGATCGAAGATGTTCCATCTTTGCATTTATTGCGATTCTTTCTTCACGAATATCATAATTGGAATAGTCTCATTACTCCGAAGAAATCAATTTATGTTTTTTCAAAAGAAAATAAAAGACTATTTCAGTTCCTATATAATTCTTATGTATCTGAATGCGAATTTTTATTCGTTTTTCTTCGTAAACAATCTTCTTATTTACGATTAACATCTTCTGGAACCTTTCTTGAGCGAATACAGTTCTATGGAAAAATAGAACATCTTATAGTAGTGTACCGTAACTATTTTCAGAAAACTTTATGGTTTTTTATGGATCCTTTCATACATTATGTTCGATACCAAGGAAAAGCAATTCTGACTTCAAAAGGGACTCATCTTTTGATGAAGAAGTGGAAATGTTACCTTGTCAATCTCTGGCAATATTATTTTCATTTTTGGTCTCAACCACACAGGATTCATATAAACCAATTATCAAACTATTCTTTCTATTTTCTGGGTTATCTTTCAGGTGTAATAAGAAATCCTTTGGTGGTAAGGAATCAAATGTTGGAGAATTCATTTCTAATAGAAACTGGTATTAAGAAATTCGATACCATAGTCTCAGTTATTCCTCTCATTGGATCATTGTCTAAAGCTAAATTTTGTACCGTATCGGGACATCCTATTAGTAAGCCAATCTGGACCGATTTATCAGATTGTGATATTATTGATCGATTTGGTCGGATATGTAGAAATCTTTCT
>Tillandsia_subg_Tillandsia_Tillandsia_mirabilis_KY114841                                                                                               
ATCCTATCCATTTGGAAATCTTGGTTCAAATCCTTCAATGTCGGATCGAAGATGTTCCATCTTTGCATTTATTGCGATTCTTTCTTCACGAATATCATAATTGGAATAGTCTCATTACTCCGAAGAAATCAATTTATGTTTTTTCAAAAGAAAATAAAAGACTATTTCAGTTCCTATATAATTCTTATGTATCTGAATGCGAATTTTTATTCGTTTTTCTTCGTAAACAATCTTCTTATTTACGATTAACATCTTCTGGAACCTTTCTTGAGCGAATACAGTTCTATGGAAAAATAGAACATCTTATAGTAGTGTACCGTAACTATTTTCAGAAAACTTTATGGTTTTTTATGGATCCTTTCATACATTATGTTCGATATCAAGGAAAAGCAATTCTGGCTTCAAAAGGGACTCATCTTTTGATGAAGAAGTGGAAATGTTACCTTGTCAATCTCTGGCAATATTATTTTCATTTTTGGTCTCAACCACACAGGATTCATATAAACCAATTATCAAACTATTCTTTCTATCTTCTGGGTTATCTTTCAAGTGTACTAAGAAATCCTTTGGTGGTAAGGAATCAAATGTTGGAGAATTCATTTCTAATAGAAACTGGTATTAAGAAATTCGATACCATAGTCTCAGTTATTCCTCTCATTGGATCATTGTCTAAAGCTAAATTTTGTACCGTATCGGGACATCCTATTAGTAAGCCAATCTGGACCGATTTATCAGATTGTGATATTATTGATCGATTTGGTCGGATATGTAGAAATCTTTCT
>Tillandsia_subg_Tillandsia_Tillandsia_magnusiana_KY114840                                                                                              
ATCCTATCCATTTGGAAATCTTGGTTCAAATCCTTCAATGTCGGATCGAAGATGTTCCATCTTTGCATTTATTGCGATTCTTTCTTCACGAATATCATAATTGGAATAGTCTCATTACTCCGAAGAAATCAATTTATGTTTTTTCAAAAGAAAATAAAAGACTATTTCAGTTCCTATATAATTCTTATGTATCTGAATGCGAATTTTTATTCGTTTTTCTTCGTAAACAATCTTCTTATTTACGATTAACATCTTCTGGAACCTTTCTTGAGCGAATACAGTTCTATGGAAAAATAGAACATCTTATAGTAGTGTACCGTAACTATTTTCAGAAAACTTTATGGTTTTTTATGGATCCTTTCATACATTATGTTCGATATCAAGGAAAAGCAATTCTGGCTTCAAAAGGGACTCATCTTTTGATGAAGAAGTGGAAATGTTACCTTGTCAATCTCTGGCAATATTATTTTCATTTTTGGTCTCAACCACACAGGATTCATATAAACCAATTATCAAACTATTCTTTCTATTTTCTGGGTTATCTTTCAGGTGTAATAAGAAATCCTTTGGTGGTAAGGAATCAAATGTTGGAGAATTCATTTCTAATAGAAACTGGTATTAAGAAATTCGATACCATAGTCTCAGTTATTCCTCTCATTGGATCATTGTCTAAAGCTAAATTTTGTACCGTATCGGGACATCCTATTAGTAAGCCAATCTGGACCGATTTATCAGATTGTGATATTATTGATCGATTTGGTCGGATATGTAGAAATCTTTCT
>Tillandsia_subg_Tillandsia_Tillandsia_polystachia_KY114846                                                                                             
ATCCTATCCATTTGGAAATCTTGGTTCAAATCCTTCAATGTCGGATCGAAGATGTTCCATCTTTGCATTTATTGCGATTCTTTCTTCACGAATATCATAATTGGAATAGTCTCATTACTCCGAAGAAATCAATTTATGTTTTTTCAAAAGAAAATAAAAGACTATTTCAGTTCCTATATAATTCTTATGTATCTGAATGCGAATTTTTATTCGTTTTTCTTCGTAAACAATCTTCTTATTTACGATTAACATCTTCTGGAACCTTTCTTGAGCGAATACAGTTCTATGGAAAAATAGAACATCTTATAGTAGTGTACCGTAACTATTTTCAGAAAACTTTATGGTTTTTTATGGATCCTTTCATACATTATGTTCGATACCAAGGAAAAGCAATTCTGACTTCAAAAGGGACTCATCTTTTGATGAAGAAGTGGAAATGTTACCTTGTCAATCTCTGGCAATATTATTTTCATTTTTGGTCTCAACCACACAGGATTCATATAAACCAATTATCAAACTATTCTTTCTATTTTCTGGGTTATCTTTCAGGTGTAATAAGAAATCCTTTGGTGGTAAGGAATCAAATGTTGGAGAATTCATTTCTAATAGAAACTGGTATTAAGAAATTCGATACCATAGTCTCAGTTATTCCTCTCATTGGATCATTGTCTAAAGCTAAATTTTGTACCGTATCGGGACATCCTATTAGTAAGCCAATCTGGACCGATTTATCAGATTGTGATATTATTGATCGATTTGGTCGGATATGTAGAAATCTTTCT
>Tillandsia_subg_Tillandsia_Tillandsia_propagulifera_KU848350                                   
ATCCTATCCATTTGGAAATCTTGGTTAAAATCCTTCAATGTCGGATCGAAGATGTTCCATCTTTGCATTTATTGCGATTCTTTCTTCACGAATATCATAATTGGAATAGTCTCATTACTCCGAAGAAATCAATTTATCTTTTTTCAAAAGAAAATAAAAGACTATTTCAGTTCCTATATAATTCTTATGTATCTGAATGCGAATTTTTATTCGTTTTTCTTCGTAAACAATCTTCTTATTTACGATTAACATCTTCTGGAACCTTTCTTGAGCGAATACAGTTCTATGGAAAAATAGAACATCTTATAGTAGTGTACCGTAACTATTTTCAGAAAACTTTATGGTTTTTTACGGATCCTTTGATGCATTATGTTCGATATCAAGGAAAAGCAATTCTGGCTTCAAAAGGGACTCATCTTTTGATGAAGAAGTGGAAATGTTACCTTGTCAATCTCTGGCAATATTATTTTCATTTTTGGTCTCAACCACACAGGATTCATATAAACCAATTATCAAACTATTCCTTCTATTTTCTGGGTTATCTTTCAAGTGTACTAAGAAATCCTTTGGTGGTAAGGAATCAAATGTTGGAGAATTCATTTCTAATAGAAACTGGTATTAAGAAATTCGATACCATAGTCCCAGTTATTCCTCTCATTGGATCATTGTCTAAAGCTAAATTTTGTACTGTATCGGGACATCCTATTAGTAAACCAATCTGGACCGATTTATCAGATTGTGATATTATTGATCGATTTGGTCGGATATGTAGAAATCTTTCT
>Tillandsia_subg_Tillandsia_Tillandsia_spiraliflora_KU848349                                                                                            
ATCCTATCCATTTGGAAATCTTGGTTAAAATCCTTCAATGTCGGATCGAAGATGTTCCATCTTTGCATTTATTGCGATTCTTTCTTCACGAATATCATAATTGGAATAGTCTCATTACTCCGAAGAAATCAATTTATGTTTTTTCAAAAGAAAATAAAAGACTATTTCAGTTCCTATATAATTCTTATGTATCTGAATGCGAATTTTTATTCGTTTTTCTTCGTAAACAATCTTCTTATTTACGATTAACATCTTCTGGAACCTTTCTTGAGCGAATACAGTTCTATGGAAAAATAGAACATCTTATAGTAGTGTACCGTAACTATTTTCAGAAAACTTTATGGTTTTTTACGGATCCTTTCATGCATTATGTTCGATATCAAGGAAAAGCAATTCTGGCTTCAAAAGGGACTCATCTTTTGATGAAGAAGTGGAAATGTTACCTTGTCAATCTCTGGCAATATTATTTTCATTTTTGGTCTCAACCACACAGGATTCATATAAACCAATTATCAAACTATTCCTTCTATTTTCTGGGTTATCTTTCAAGTGTACTAAGAAATCCTTTGGTGGTAAGGAATCAAATGTTGGAGAATTCATTTCTAATAGAAACTGGTATTAAGAAATTCGATACCATAGTCCCAGTTATTCCTCTCATTGGATCATTGTCTAAAGCTAAATTTTGTACTGTATCGGGACATCCTATTAGTAAACCAATCTGGACCGATTTATCAGATTGTGATATTATTGATCGATTTGGTCGGATATGTAGAAATCTTTCT
>Tillandsia_subg_Tillandsia_Tillandsia_ionantha_var_ionantha_AY614099                                
ATCCTATCCATTTGGAAATCTTGGTTCAAATCCTTCAATGTCGGATCGAAGATGTTCCATCTTTGCATTTATTGCGATTCTTTCTTCACGAATATCATAATTGGAATAGTCTCATTACTCCGAAGAAATCAATTTATGTTTTTTCAAAAGAAAATAAAAGACTATTTCAGTTCCTATATAATTCTTATGTATCTGAATGCGAATTTTTATTCGTTTTTCTTCGTAAACAATCTTCTTATTTACGATTAACATCTTCTGGAACCTTTCTTGAGCGAATACAGTTCTATGGAAAAATAGAACATCTTATAGTAGTGTACCGTAACTATTTTCAGAAAACTTTATGGTTTTTTATGGATCCTTTCATACATTATGTTCGATACCAAGGAAAAGCAATTCTGACTTCAAAAGGGACTCATCTTTTGATGAAGAAGTGGAAATGTTACCTTGTCAATCTCTGGCAATATTATTTTCATTTTTGGTCTCAACCACACAGGATTCATATAAACCAATTATCAAACTATTCTTTCTATTTTCTGGGTTATCTTTCAGGTGTAATAAGAAATCCTTTGGTGGTAAGGAATCAAATGTTGGAGAATTCATTTCTAATAGAAACTGGTATTAAGAAATTCGATACCATAGTCTCAGTTATTCCTCTCATTGGATCATTGTCTAAAGCTAAATTTTGTACCGTATCGGGACATCCTATTAGTAAGCCAATCTGGACCGATTTATCAGATTGTGATATTATTGATCGATTTGGTCGGATATGTAGAAATCTTTCT
>Tillandsia_subg_Tillandsia_Tillandsia_malzinei_KX754170                                                                                                
ATCCTATCCATTTGGAAATCTTGGTTCAAATCCTTCAATGTCGGATCGAAGATGTTCCATCTTTGCATTTATTGCGATTCTTTCTTCACGAATATCATAATTGGAATAGTCTCATTACTCCGAAGAAATCAATTTATGTTTTTTCAAAAGAAAATAAAAGACTATTTCAGTTCCTATATAATTCTTATGTATCTGAATGCGAATTTTTATTCGTTTTTCTTCGTAAACAATCTTCTTATTTACGATTAACATCTTCTGGAACCTTTCTTGAGCGAATACAGTTCTATGGAAAAATAGAACATCTTATAGTAGTGTACCGTAACTATTTTCAGAAAACTTTATGGTTTTTTACGGATCCTTTCATGCATTATGTTCGATATCAAGGAAAAGCAATTCTGGCTTCAAAAGGGACTCATCTTTTGATGAAGAAGTGGAAATGTTACCTTGTCAATCTCTGGCAATATTATTTTCATTTTTGGTCTCAACCACACAGGATTCATATAAACCAATTATCAAACTATTCCTTCTATTTTCTGGGTTATCTTTCAAGTGTACTAAGAAATCCTTTGGTGGTAAGGAATCAAATGTTGGAGAATTCATTTCTAATAGAAACTGGTATTAAGAAATTCGATACCATAGTCCCAGTTATTCCTCTCATTGGATCATTGTCTAAAGCTAAATTTTGTACCGTATCGGGACATCCTATTAGTAAGCCAATCTGGACCGATTTATCAGATTGTGATATTATTGATCGATTTGGTCGGATATGTAGAAATCTTTCT
>Tillandsia_subg_Tillandsia_Tillandsia_albida_KY114807                                                                                                  
ATCCTATCCATTTGGAAATCTTGGTTCAAATCCTTCAATGTCGGATCGAAGATGTTCCATCTTTGCATTTATTGCGATTCTTTCTTCACGAATATCATAATTGGAATAGTCTCATTACTCCGAAGAAATCAATTTATGTTTTTTCAAAAGAAAATAAAAGACTATTTCAGTTCCTATATAATTCTTATGTATCTGAATGCGAATTTTTATTCGTTTTTCTTCGTAAACAATCTTCTTATTTACGATTAACATCTTCTGGAACCTTTCTTGAGCGAATACAGTTCTATGGAAAAATAGAACATCTTATAGTAGTGTACCGTAATTATTTTCAGAAAACTTTATGGTTTTTTATGGATCCTTTCATACATTATGTTCGATATCAAGGAAAAGCAATTCTGGCTTCAAAAGGGACTCATCTTTTGATGAAGAAGTGGAAATGTTACCTTGTCAATCTCTGGCAATATTATTTTCATTTTTGGTCTCAACCACACAGGATTCATATAAACCAATTATCAAACTATTCTTTCTATTTTCTGGGTTATCTTTCAAGTGTACTAAGAAATCCTTTGGTGGTAAGGAATCAAATGTTGGAGAATTCATTTCTAATAGAAACTGGTATTAAGAAATTCGATACCATAGTCTCAGTTATTCCTCTCATTGGATCATTGTCTAAAGCTAAATTTTGTACCGTATCGGGACATCCTATTAGTAAGCCAATCTGGACCGATTTATCAGATTGTGATATTATTGATCGATTTGGTCGAATATGTAGAAATCTTTCT
>Tillandsia_subg_Tillandsia_Tillandsia_setacea_KX754214                                                                                                 
ATCCTATCCATTTGGAAATCTTGGTTCAAATCCTTCAATGTCGGATCGAAGATGTTCCATCTTTGCATTTATTGCGATTCTTTCTTCACGAATATCATAATTGGAATAGTCTCATTACTCCGAAGAAATCAATTTATGTTTTTTCAAAAGAAAATAAAAGACTATTTCAGTTCCTATATAATTCTTATGTATCTGAATGCGAATTTTTATTCGTTTTTCTTCGTAAACAATCTTCTTATTTACGATTAACATCTTCTGGAACCTTTCTTGAGCGAATACAGTTCTATGGAAAAATAGAACATCTTATAGTAGTGTACCGTAACTATTTTCAGAAAACTTTATGGTTTTTTATGGATCCTTTCATACATTATGTTCGATACCAAGGAAAAGCAATTCTGACTTCAAAAGGGACTCATCTTTTGATGAAGAAGTGGAAATGTTACCTTGTCAATCTCTGGCAATATTATTTTCATTTTTGGTCTCAACCACACAGGATTCATATAAACCAATTATCAAACTATTCTTTCTATTTTCTGGGTTATCTTTCAGGTGTAATAAGAAATCCTTTGGTGGTAAGGAATCAAATGTTGGAGAATTCATTTCTAATAGAAACTGGTATTAAGAAATTCGATACCATAGTCTCAGTTATTCCTCTCATTGGATCATTGTCTAAAGCTAAATTTTGTACCGTATCGGGACATCCTATTAGTAAGCCAATCTGGACCGATTTATCAGATTGTGATATTATTGATCGATTTGGTCGGATATGTAGAAATCTTTCT
>Tillandsia_subg_Tillandsia_Tillandsia_brachycaulos_KY114814                                                                                            
ATCCTATCCATTTGGAAATCTTGGTTCAAATCCTTCAATGTCGGATCGAAGATGTTCCATCTTTGCATTTATTGCGATTCTTTCTTCACGAATATCATAATTGGAATAGTCTCATTACTCCGAAGAAATCAATTTATGTTTTTTCAAAAGAAAATAAAAGACTATTTCAGTTCCTATATAATTCTTATGTATCTGAATGCGAATTTTTATTCGTTTTTCTTCGTAAACAATCTTCTTATTTACGATTAACATCTTCTGGAACCTTTCTTGAGCGAATACAGTTCTATGGAAAAATAGAACATCTTATAGTAGTGTACCGAAACTATTTTCAGAAAACTTTATGGTTTTTTATGGATCCTTTCATACATTATGTTCGATACCAAGGAAAAGCAATTCTGACTTCAAAAGGGACTCATCTTTTGATGAAGAAGTGGAAATGTTACCTTGTCAATCTCTGGCAATATTATTTTCATTTTTGGTCTCAACCACACAGGATTCATATAAACCAATTATCAAACTATTCTTTCTATTTTCTGGGTTATCTTTCAGGTGTAATAAGAAATCCTTTGGTGGTAAGGAATCAAATGTTGGAGAATTCATTTCTAATAGAAACTGGTATTAAGAAATTCGATACCATAGTCTCAGTTATTCCTCTCATTGGATCATTGTCTAAAGCTAAATTTTGTACCGTATCGGGACATCCTATTAGTAAGCCAATCTGGACCGATTTATCAGATTGTGATATTATTGATCGATTTGGTCGGATATGTAGAAATCTTTCT
>Tillandsia_subg_Tillandsia_Tillandsia_capitata_KY114819                                                                                                
ATCCTATCCATTTGGAAATCTTGGTTCAAATCCTTCAATGTCGGATCGAAGATGTTCCATCTTTGCATTTATTGCGATTCTTTCTTCACGAATATCATAATTGGAATAGTCTCATTACTCCGAAGAAATCAATTTATGTTTTTTCAAAAGAAAATAAAAGACTATTTCAGTTCCTATATAATTCTTATGTATCTGAATGCGAATTTTTATTCGTTTTTCTTCGTAAACAATCTTCTTATTTACGATTAACATCTTCTGGAACCTTTCTTGAGCGAATACAGTTCTATGGAAAAATAGAACATCTTATAGTAGTGTACCGTAACTATTTTCAGAAAACTTTATGGTTTTTTATGGATCCTTTCATACATTATGTTCGATACCAAGGAAAAGCAATTCTGACTTCAAAAGGGACTCATCTTTTGATGAAGAAGTGGAAATGTTACCTTGTCAATCTCTGGCAATATTATTTTCATTTTTGGTCTCAACCACACAGGATTCATATAAACCAATTATCAAACTATTCTTTCTATTTTCTGGGTTATCTTTCAGGTGTAATAAGAAATCCTTTGGTGGTAAGGAATCAAATGTTGGAGAATTCATTTCTAATAGAAACTGGTATTAAGAAATTCGATACCATAGTCTCAGTTATTCCTCTCATTGGATCATTGTCTAAAGCTAAATTTTGTACCGTATCGGGACATCCTATTAGTAAGCCAATCTGGACCGATTTATCAGATTGTGATATTATTGATCGATTTGGTCGGATATGTAGAAATCTTTCT
>Tillandsia_subg_Tillandsia_Tillandsia_klausii_AY614096                                                                                                 
ATCCTATCCATTTGGAAATCTTGGTTCAAATCCTTCAATGTCGGATCGAAGATGTTCCATCTTTGCATTTATTGCGATTCTTTCTTCACGAATATCATAATTGGAATAGTCTCATTACTCCGAAGAAATCAATTTATGTTTTTTCAAAAGAAAATAAAAGACTATTTCAGTTCCTATATAATTCTTATGTATCTGAATGCGAATTTTTATTCGTTTTTCTTCGTAAACAATCTTCTTATTTACGATTAACATCTTCTGGAACCTTTCTTGAGCGAATACAGTTCTATGGAAAAATAGAACATCTTATAGTAGTGTACCGTAACTATTTTCAGAAAACTTTATGGTTTTTTATGGATCCTTTCATACATTATGTTCGATACCAAGGAAAAGCAATTCTGACTTCAAAAGGGACTCATCTTTTGATGAAGAAGTGGAAATGTTACCTTGTCAATCTCTGGCAATATTATTTTCATTTTTGGTCTCAACCACACAGGATTCATATAAACCAATTATCAAACTATTCTTTCTATTTTCTGGGTTATCTTTCAGGTGTAATAAGAAATCCTTTGGTGGTAAGGAATCAAATGTTGGAGAATTCATTTCTAATAGAAACTGGTATTAAGAAATTCGATACCATAGTCTCAGTTATTCCTCTCATTGGATCATTGTCTAAAGCTAAATTTTGTACCGTATCGGGACATCCTATTAGTAAGCCAATCTGGACCGATTTATCAGATTGTGATATTATTGATCGATTTGGTCGGATATGTAGAAATCTTTCT
>Tillandsia_subg_Tillandsia_Tillandsia_juncea_AY614097                                                  
ATCCTATCCATTTGGAAATCTTGGTTCAAATCCTTCAATGTCGGATCGAAGATGTTCCATCTTTGCATTTATTGCGATTCTTTCTTCACGAATATCATAATTGGAATAGTCTCATTACTCCGAAGAAATCAATTTATGTTTTTTCAAAAGAAAATAAAAGACTATTTCAGTTCCTATATAATTCTTATGTATCTGAATGCGAATTTTTATTCGTTTTTCTTCGTAAACAATCTTCTTATTTACGATTAACATCTTCTGGAACCTTTCTTGAGCGAATACAGTTCTATGGAAAAATAGAACATCTTATAGTAGTGTACCGTAACTATTTTCAGAAAACTTTATGGTTTTTTATGGATCCTTTCATACATTATGTTCGATACCAAGGAAAAGCAATTCTGACTTCAAAAGGGACTCATCTTTTGATGAAGAAGTGGAAATGTTACCTTGTCAATCTCTGGCAATATTATTTTCATTTTTGGTCTCAACCACACAGGATTCATATAAACCAATTATCAAACTATTCTTTCTATTTTCTGGGTTATCTTTCAGGTGTAATAAGAAATCCTTTGGTGGTAAGGAATCAAATGTTGGAGAATTCATTTCTAATAGAAACTGGTATTAAGAAATTCGATACCATAGTCTCAGTTATTCCTCTCATTGGATCATTGTCTAAAGCTAAATTTTGTACCGTATCGGGACATCCTATTAGTAAGCCAATCTGGACCGATTTATCAGATTGTGATATTATTGATCGATTTGGTCGGATATGTAGAAATCTTTCT
>Tillandsia_subg_Tillandsia_Tillandsia_balbisiana_KY114810                                                                                              
ATCCTATCCATTTGGAAATCTTGGTTCAAATCCTTCAATGTCGGATCGAAGATGTTCCATCTTTGCATTTATTGCGATTCTTTCTTCACGAATATCATAATTGGAATAGTCTCATTACTCCGAAGAAATCAATTTATGTTTTTTCAAAAGAAAATAAAAGACTATTTCAGTTCCTATATAATTCTTATGTATCTGAATGCGAATTTTTATTCGTTTTTCTTCGTAAACAATCTTCTTATTTACGATTAACATCTTCTGGAACCTTTCTTGAGCGAATACAGTTCTATGGAAAAATAGAACATCTTATAGTAGTGTACCGTAACTATTTTCAGAAAACTTTATGGTTTTTTATGGATCCTTTCATACATTATGTTCGATACCAAGGAAAAGCAATTCTGACTTCAAAAGGGACTCATCTTTTGATGAAGAAGTGGAAATGTTACCTTGTCAATCTCTGGCAATATTATTTTCATTTTTGGTCTCAACCACACAGGATTCATATAAACCAATTATCAAACTATTCTTTCTATTTTCTGGGTTATCTTTCAGGTGTAATAAGAAATCCTTTGGTGGTAAGGAATCAAATGTTGGAGAATTCATTTCTAATAGAAACTGGTATTAAGAAATTCGATACCATAGTCTCAGTTATTCCTCTCATTGGATCATTGTCTAAAGCTAAATTTTGTACCGTATCGGGACATCCTATTAGTAAGCCAATCTGGACCGATTTATCAGATTGTGATATTATTGATCGATTTGGTCGGATATGTAGAAATCTTTCT
>Tillandsia_subg_Tillandsia_Tillandsia_makoyana_FM956439                                                                                                
ATCCTATCCATTTGGAAATCTTGGTTCAAATCCTTCAATGTCGGATCGAAGATGTTCCATCTTTGCATTTATTGCGATTCTTTCTTCACGAATATCATAATTGGAATAGTCTCATTACTCCGAAGAAATCAATTTATGTTTTTTCAAAAGAAAATAAAAGACTATTTCAGTTCCTATATAATTCTTATGTATCTGAATGCGAATTTTTATTCGTTTTTCTTCGTAAACAATCTTCTTATTTACGATTAACATCTTCTGGAACCTTTCTTGAGCGAATACAGTTCTATGGAAAAATAGAACATCTTATAGTAGTGTACCGTAACTATTTTCAGAAAACTTTATGGTTTTTTATGGATCCTCTCATACATTATGTTCGATATCAAGGAAAAGCAATTCTGGCTTCAAAAGGGACTCATCTTTTGATGAAGAAGTGGAAATGTTACCTTGTCAATCTCTGGCAATATTATTTTCATTTTTGGTCTCAACCACACAGGATTCATATAAACCAATTATCAAACTATTCTTTCTATTTTCTGGGTTATCTTTCAAGTGTACTAAGAAATCCTTTGGTGGTAAGGAATCAAATGTTGGAGAATTCATTTCTAATAGAAACTGGTATTAAGAAATTCGATACCATAGTCTCAGTTATTCCTCTCATTGGATCATTGTCTAAAGCTAAATTTTGTACCGTATCGGGACATCCTATTAGTAAGCCAATCTGGACCGATTTATCAGATTGTGATATTATTGATCGATTTGGTCGGATATGTAGAAATCTTTCT
>Tillandsia_subg_Tillandsia_Tillandsia_juerg-rutschmannii_KX754188                       
ATCCTATCCATTTGGAAATCTTGGTTCAAATCCTTCAATGTCGGATCGAAGATGTTCCATCTTTGCATTTATTGCGATTCTTTCTTCACGAATATCATAATTGGAATAGTCTCATTACTCCGAAGAAATCAATTTATGTTTTTTCAAAAGAAAATAAAAGACTATTTCAGTTCCTATATAATTCTTATGTATTTGAATGCGAATTTTTATTCGTTTTTCTTCGTAAACAATCTTCTTATTTACGATTAACATCTTCTGGAACCTTTCTTGAGCGAATACAGTTCTATGGAAAAATAGAACATCTTATAGTAGTGTACCGTAACTATTTTCAGAAAACTTTATGGTTTTTTATGGATCCTTTCATACATTATGTTCGATATCAAGGAAAAGCAATTCTGGCTTCAAAAGGGACTCATCTTTTGATGAAGAAGTGGAAATGTTACCTTGTCAATCTCTGGCAATATTATTTTCATTTTTGGTCTCAACCACACAGGATTCATATAAACCAATTATCAAACTATTCTTTCTATCTTCTGGGTTATCTTTCAAGTGTACTAAGAAATCCTTTGGTGGTAAGGAATCAAATGTTGGAGAATTCATTTCTAATAGAAACTGGTATTAAGAAATTCGATACCATAGTCTCAGTTATTCCTCTCATTGGATCATTGTCTAAAGCTAAATTTTGTACCGTATCGGGACATCCTATTAGTAAGCCAATCTGGACCGATTTATCAGATTGTGATATTATTGATCGATTTGGTCGGATATGTAGAAATCTTTCT
>Tillandsia_subg_Tillandsia_Tillandsia_hildae_KX754198                                                                                                  
ATCCTATCCATTTGGAAATCTTGGTTCAAATCCTTCAATGTCGGATCGAAGATGTTCCATCTTTGCATTTATTGCGATTCTTTCTTCACGAATATCATAATTGGAATAGTCTCATTACTCCGAAGAAATCAATTTATGTTTTTTCAAAAGAAAATAAAAGACTATTTCAGTTCCTATATAATTCTTATGTATCTGAATGCGAATTTTTATTCGTTTTTCTTCGTAAACAATCTTCTTATTTACGATTAACATCTTCTGGAACCTTTCTTGAGCGAATACAGTTCTATGGAAAAATAGAACATCTTATAGTAGTGTACCGTAACTATTTTCAGAAAACTTTATGGTTTTTTACGGATCCTTTCATGCATTATGTTCGATATCAAGGAAAAGCAATTCTGGCTTCAAAAGGGACTCATCTTTTGATGAAGAAGTGGAAATGTTACCTTGTCAATCTCTGGCAATATTATTTTCATTTTTGGTCTCAACCACACAGGATTCATATAAACCAATTATCAAACTATTCCTTCTATTTTCTGGGTTATCTTTCAAGTGTACTAAGAAATCCTTTGGTGGTAAGGAATCAAATGTTGGAGAATTCATTTCTAATAGAAACTGGTATTAAGAAATTCGATACCATAGTCCCAGTTATTCCTCTCATTGGATCATTGTCTAAAGCTAAATTTTGTACCGTATCGGGACATCCTATTAGTAAGCCAATCTGGACCGATTTATCAGATTGTGATATTATTGATCGATTTGGTCGGATATGTAGAAATCTTTCT
>Tillandsia_subg_Tillandsia_Tillandsia_bourgaei_FM956450                                                                                                
ATCCTATCCATTTGGAAATCTTGGTTCAAATCCTTCAATGTCGGATCGAAGATGTTCCATCTTTGCATTTATTGCGATTCTTTCTTCACGAATATCATAATTGGAATAGTCTCATTACTCCGAAGAAATCAATTTATGTTTTTTCAAAAGAAAATAAAAGACTATTTCAGTTCCTATATAATTCTTATGTATCTGAATGCGAATTTTTATTCGTTTTTCTTCGTAAACAATCTTCTTATTTACGATTAACATCTTCTGGAACCTTTCTTGAGCGAATACAGTTCTATGGAAAAATAGAACATCTTATAGTAGTGTACCGTAACTATTTTCAGAAAACTTTATGGTTTTTTATGGATCCTTTCATACATTATGTTCGATATCAAGGAAAAGCAATTCTGGCTTCAAAAGGGACTCATCTTTTGATGAAGAAGTGGAAATGTTACCTTGTCAATCTCTGGCAATATTATTTTCATTTTTGGTCTCAACCACACAGGATTCATATAAACCAATTATCAAACTATTCTTTCTATCTTCTGGGTTATCTTTCAAGTGTACTAAGAAATCCTTTGGTGGTAAGGAATCAAATGTTGGAGAATTCATTTCTAATAGAAACTGGTATTAAGAAATTCGATACCATAGTCTCAGTTATTCCTCTCATTGGATCATTGTCTAAAGCTAAATTTTGTACCGTATCGGGACATCCTATTAGTAAGCCAATCTGGACCGATTTATCAGATTGTGATATTATTGATCGATTTGGTCGGATATGTAGAAATCTTTCT
>Tillandsia_subg_Tillandsia_Tillandsia_concolor_KY114820                                                                                                
ATCCTATCCATTTGGAAATCTTGGTTCAAATCCTTCAATGTCGGATCGAAGATGTTCCATCTTTGCATTTATTGCGATTCTTTCTTCACGAATATCATAATTGGAATAGTCTCATTACTCCGAAGAAATCAATTTATGTTTTTTCAAAAGAAAATAAAAGACTATTTCAGTTCCTATATAATTCTTATGTATCTGAATGCGAATTTTTATTCGTTTTTCTTCGTAAACAATCTTCTTATTTACGATTAACATCTTCTGGAACCTTTCTTGAGCGAATACAGTTCTATGGAAAAATAGAACATCTTATAGTAGTGTACCGTAACTATTTTCAGAAAACTTTATGGTTTTTTATGGATCCTTTCATACATTATGTTCGATACCAAGGAAAAGCAATTCTGACTTCAAAAGGGACTCATCTTTTGATGAAGAAGTGGAAATGTTACCTTGTCAATCTCTGGCAATATTATTTTCATTTTTGGTCTCAACCACACAGGATTCATATAAACCAATTATCAAACTATTCTTTCTATTTTCTGGGTTATCTTTCAGGTGTAATAAGAAATCCTTTGGTGGTAAGGAATCAAATGTTGGAGAATTCATTTCTAATAGAAACTGGTATTAAGAAATTCGATACCATAGTCTCAGTTATTCCTCTCATTGGATCATTGTCTAAAGCTAAATTTTGTACCGTATCGGGACATCCTATTAGTAAGCCAATCTGGACCGATTTATCAGATTGTGATATTATTGATCGATTTGGTCGGATATGTAGAAATCTTTCT
>Tillandsia_subg_Tillandsia_Tillandsia_ferreyrae_KX754134                                        
ATCCTATCCATTTGGAAATCTTGGTTCAAATCCTTCAATGTCGGATCGAAGATGTTCCATCTTTGCATTTATTGCGATTCTTTCTTCACGAATATCATAATTGGAATAGTCTCATTACTCCGAAGAAATCAATTTATGTTTTTTCAAAAGAAAATAAAAGACTATTTCAGTTCCTATATAATTCTTATGTATCTGAATGCGAATTTTTATTCGTTTTTCTTCGTAAACAATCTTCTTATTTACGATTAACATCTTCTGGAACCTTTCTTGAGCGAATACAGTTCTATGGAAAAATAGAACATCTTATAGTAGTGTACCGTAACTATTTTCAGAAAACTTTATGGTTTTTTACGGATCCTCTCATGCATTATGTTCGATATCAAGGAAAAGCAATTCTGGCTTCAAAAGGGACTCATCTTTTGATGAAGAAGTGGAAATGTTACCTTGTCAATCTCTGGCAATATTATTTTCATTTTTGGTCTCAACCACACAGGATTCATATAAACCAATTATCAAACTATTCCTTCTATTTTCTGGGTTATCTTTCAAGTGTACTAAGAAATCCTTTGGTGGTAAGGAATCAAATGTTGGAGAATTCATTTCTAATAGAAACTGGTATTAAGAAATTCGATACCATAGTCCCAGTTATTCCTCTCATTGGATCATTGTCTAAAGCTAAATTTTGTACCGTATCGGGACATCCTATTAGTAAGCCAATCTGGACCGATTTATCAGATTGTGATATTATTGATCGATTTGGTCGGATATGTAGAAATCTTTCT
>Tillandsia_subg_Tillandsia_Tillandsia_guatemalensis_KU848412                                    
ATCCTATCCATTTGGAAATCTTGGTTCAAATCCTTCAATGTCGGATCGAAGATGTTCCATCTTTGCATTTATTGCGATTCTTTCTTCACGAATATCATAATTGGAATAGTCTCATTACTCCGAAGAAATCAATTTATGTTTTTTCAAAAGAAAATAAAAGACTATTTCAGTTCCTATATAATTCTTATGTATCTGAATGCGAATTTTTATTCGTTTTTCTTCGTAAACAATCTTCTTATTTACGATTAACATCTTCTGGAACCTTTCTTGAAAGAATACAGTTCTATGGAAAAATAGAACATCTTATAGTAGTGTACCGTAACTATTTTCAGAAAACTTTATGGTTTTTTATGGATCCTTTCATACATTATGTTCGATATCAAGGAAAAGCAATTCTGGCTTCAAAAGGGACTCATCTTTTGATGAAGAAGTGGAAATGTTACCTTGTCAATCTCTGGCAATATTATTTTCATTTTTGGTCTCAACCACACAGGATTCATATAAACCAATTATCAAACTATTCTTTCTATTTTCTGGGTTATCTTTCAAGTGTACTAAGAAATCCTTTGGTGGTAAGGAATCAAATGTTGGAGAATTCATTTCTAATAGAAACTGGTATTAAGAAATTCGATACCATAGTCTCAGTTATTCCTCTCATTGGATCATTGTCTAAAGCTAAATTTTGTACCGTATCGGGACATCCTATTAGTAAGCCAATCTGGACCGATTTATCAGATTGTGATATTATTGATCGATTTGGTCGGATATGTAGAAATCTTTCT
>Tillandsia_subg_Tillandsia_Tillandsia_erubescens_FM956447                                                                                              
ATCCTATCCATTTGGAAATCTTGGTTCAAATCCTTCAATGTCGGATCGAAGATGTTCCATCTTTGCATTTATTGCGATTCTTTCTTCACGAATATCATAATTGGAATAGTCTCATTACTCCGAAGAAATCAATTTATGTTTTTTCAAAAGAAAATAAAAGACTATTTCAGTTCCTATATAATTCTTATGTATCTGAATGCGAATTTTTATTCGTTTTTCTTCGTAAACAATCTTCTTATTTACGATTAACATCTTCTGGAACCTTTCTTGAGCGAATACAGTTCTATGGAAAAATAGAACATCTTATAGTAGTGTACCGTAACTATTTTCAGAAAACTTTATGGTTTTTTATGGATCCTTTCATACATTATGTTCGATATCAAGGAAAAGCAATTCTGGCTTCAAAAGGGACTCATCTTTTGATGAAGAAGTGGAAATGTTACCTTGTCAATCTCTGGCAATATTATTTTCATTTTTGGTCTCAACCACACAGGATTCATATAAACCAATTATCAAACTATTCTTTCTATCTTCTGGGTTATCTTTCAAGTGTACTAAGAAATCCTTTGGTGGTAAGGAATCAAATGTTGGAGAATTCATTTCTAATAGAAACTGGTATTAAGAAATTCGATACCATAGTCTCAGTTATTCCTCTCATTGGATCATTGTCTAAAGCTAAATTTTGTACCGTATCGGGACATCCTATTAGTAAGCCAATCTGGACCGATTTATCAGATTGTGATATTATTGATCGATTTGGTCGGATATGTAGAAATCTTTCT
>Tillandsia_subg_Tillandsia_Tillandsia_bulbosa_KY114815                                                                                                 
ATCCTATCCATTTGGAAATCTTGGTTCAAATCCTTCAATGTCGGATCGAAGATGTTCCATCTTTGCATTTATTGCGATTCTTTCTTCACGAATATCATAATTGGAATAGTCTCATTACTCCGAAGAAATCAATTTATGTTTTTTCAAAAGAAAATAAAAGACTATTTCAGTTCCTATATAATTCTTATGTATCTGAATGCGAATTTTTATTCGTTTTTCTTCGTAAACAATCTTCTTATTTACGATTAACATCTTCTGGAACCTTTCTTGAGCGAATACAGTTCTATGGAAAAATAGAACATCTTATAGTAGTGTACCGTAACTATTTTCAGAAAACTTTATGGTTTTTTATGGATCCTTTCGTACATTATGTTCGATACCAAGGAAAAGCAATTCTGACTTCAAAAGGGACTCATCTTTTGATGAAGAAGTGGAAATGTTACCTTGTCAATCTCTGGCAATATTATTTTCATTTTTGGTCTCAACCACACAGGATTCATATAAACCAATTATCAAACTATTCTTTCTATTTTCTGGGTTATCTTTCAGGTGTAATAAGAAATCCTTTGGTGGTAAGGAATCAAATGTTGGAGAATTCATTTCTAATAGAAACTGGTATTAAGAAATTCGATACCATAGTCTCAGTTATTCCTCTCATTGGATCATTGTCTAAAGCTAAATTTTGTACCGTATCGGGACATCCTATTAGTAAGCCAATCTGGACCGATTTATCAGATTGTGATATTATTGATCGATTTGGTCGGATATGTAGAAATCTTTCT
>Tillandsia_subgen_Viridantha_Tillandsia_tortilis_KY114857                                                                                                
ATCCTATCCATTTGGAAATCTTGGTTCAAATCCTTCAATGTCGGATCGAAGATGTTCCATCTTTGCATTTATTGCGATTCTTTCTCCACGAATATTATAATTGGAATAGTCTCATTACTCCGAAGAAATCAATTTATGTTTTTTCAAAAGAAAATAAAAGACTATTTCAGTTCCTATATAATTCTTATGTATCTGAATGCGAATTTTTATTCGTTTTTCTTCGTAAACAATCTTCTTATTTACGATTAACATCTTCTGGAACCTTTCTTGAGCGAATACAGTTCTATGGAAAAATAGAACATCTTATAGTAGTGTACCGTAACTATTTTCAGAAAACTTTATGGTTTTTTACGGATCCTTTCATGCATTATGTTAAATATCAAGGAAAAGCAATTCTGGCTTCAAAAGGGACTCATCTTTTGATGAAGAAGTGGAAATGTTACCTTGTCAATCTCTGGCAATATTATTTTCATTTTTGGTCTCAACCACACAGGATTCATATAAACCAATTATCAAATTATTCCTTCTATTTTCTGGGTTATCTTTCAAGTGTACTAAGAAATCCTTTGGTGGTAAGGAATCAAATGTTGGAGAATTCATTTCTAATAGAAACTGGTATTAAGAAATTCGATACCATAGTCCCAGTTATTCCTCTCATTGGATCATTGTCTAAAGCTAAATTTTGTACCGTATCGGGACATCCTATTAGTAAGCCAATCTGGACCGATTTATCAGATTGTGATATTATTGATCGATTTGGTCGGATATGTAGAAATCTTTCT
>Tillandsia_subgen_Viridantha_Tillandsia_heteromorpha_KX754131                                                                                            
ATCCTATCCATTTGGAAATCTTGGTTCAAATCCTTCAATGTCGGATCGAAGATGTTCCATCTTTGCATTTATTGCGATTCTTTCTCCACGAATATCATAATTGGAATAGTCTCATTACTCCGAAGAAATCAATTTATGTTTTTTCAAAAGAAAATAAAAGACTATTTCAGTTCCTATATAATTCTTATGTATCTGAATGCGAATTTTTATTCGTTTTTCTTCGTAAACAATCTTCTTATTTACGATTAACATCTTCTGGAACCTTTCTTGAGCGAATACAGTTCTATGGAAAAATAGAACATCTTATAGTAGTGTACCGTAACTATTTTCAGAAAACTTTATGGTTTTTTACGGATCCTTTCATGCATTATGTTCGATATCAAGGAAAAGCAATTCTGGCTTCAAAAGGGACTCATCTTTTGATGAAGAAGTGGAAATGTTACCTTGTCAATCTCTGGCAATATTATTTTCATTTTTGGTCTCAACCACACAGGATTCATATAAACCAATTATCAAACTATTCCTTCTATTTTCTGGGTTATCTTTCAAGTGTACTAAGAAATCCTTTGGTGGTAAGGAATCAAATGTTGGAGAATTCATTTCTAATAGAAACTGGTATTAAGAAATTCGATACCATAGTCCCAGTTATTCCTCTCATTGGATCATTGTCTAAAGCTAAATTTTGTACCGTATCGGGACATCCTATTAGTAAGCCAATCTGGACCGATTTATCAGATTGTGATATTATTGATCGATTTGGTCGGATATGTAGAAATCTTTCT
>Tillandsia_subgen_Viridantha_Tillandsia_atroviridipetala_KY114806                                                                                        
ATCCTATCCATTTGGAAATCTTGGTTCAAATCCTTCAATGTCGGATCGAAGATGTTCCATCTTTGCATTTATTGCGATTCTTTCTCCACGAATATTATAATTGGAATAGTCTCATTACTCCGAAGAAATCAATTTATGTTTTTTCAAAAGAAAATAAAAGACTATTTCAGTTCCTATATAATTCTTATGTATCTGAATGCGAATTTTTATTCGTTTTTCTTCGTAAACAATCTTCTTATTTACGATTAACATCTTCTGGAACCTTTCTTGAGCGAATACAGTTCTATGGAAAAATAGAACATCTTATAGTAGTGTACCGTAACTATTTTCAGAAAACTTTATGGTTTTTTACGGATCCTTTCATGCATTATGTTAAATATCAAGGAAAAGCAATTCTGGCTTCAAAAGGGACTCATCTTTTGATGAAGAAGTGGAAATGTTACCTTGTCAATCTCTGGCAATATTATTTTCATTTTTGGTCTCAACCACACAGGATTCATATAAACCAACTATCAAATTATTCCTTCTATTTTCTGGGTTATCTTTCAAGTGTACTAAGAAATCCTTTGGTGGTAAGGAATCAAATGTTGGAGAATTCATTTCTAATAGAAACTGGTATTAAGAAATTCGATACCATAGTCCCAGTTATTCCTCTCATTGGATCATTGTCTAAAGCTAAATTTTGTACCGTATCGGGACATCCTATTAGTAAGCCAATCTGGACCGATTTATCAGATTGTGATATTATTGATCGATTTGGTCGGATATGTAGAAATCTTTCT
>Tillandsia_subgen_Viridantha_Tillandsia_lepidosepala_KX754130                                                                                            
ATCCTATCCATTTGGAAATCTTGGTTCAAATCCTTCAATGTCGGATCGAAGATGTTCCATCTTTGCATTTATTGCGATTCTTTCTCCACGAATATTATAATTGGAATAGTCTCATTACTCCGAAGAAATCAATTTATGTTTTTTCAAAAGAAAATAAAAGACTATTTCAGTTCCTATATAATTCTTATGTATCTGAATGCGAATTTTTATTCGTTTTTCTTCGTAAACAATCTTCTTATTTACGATTAACATCTTCTGGAACCTTTCTTGAGCGAATACAGTTCTATGGAAAAATAGAACATCTTATAGTAGTGTACCGTAACTATTTTCAGAAAACTTTATGGTTTTTTACGGATCCTTTCATGCATTATGTTAAATATCAAGGAAAAGCAATTCTGGCTTCAAAAGGGACTCATCTTTTGATGAAGAAGTGGAAATGTTACCTTGTCAATCTCTGGCAATATTATTTTCATTTTTGGTCTCAACCACACAGGATTCATATAAACCAATTATCAAATTATTCCTTCTATTTTCTGGGTTATCTTTCAAGTGTACTAAGAAATCCTTTGGTGGTAAGGAATCAAATGTTGGAGAATTCATTTCTAATAGAAACTGGTATTAAGAAATTCGATACCATAGTCCCAGTTATTCCTCTCATTGGATCATTGTCTAAAGCTAAATTTTGTACCGTATCGGGACATCCTATTAGTAAGCCAATCTGGACCGATTTATCAGATTGTGATATTATTGATCGATTTGGTCGGATATGTAGAAATCTTTCT
>Tillandsia_subg_Anoplophytum_Tillandsia_tenuifolia_var_tenuifolia_AY614132                         
ATCCTATCCATTTGGAAATCTTGGTTCAAATCCTTCAATGTCGGATCGAAGATGTTCCATCTTTGCATTTATTGCGATTCTTTCTCCACGAATATCATAATTGGAATAGTCTCATTACTCCGAAGAAATCAATTTATGTTTTTTCAAAAGAAAATAAAAGACTATTTCAGTTCCTATATAATTCTTATGTATCTGAATGCGAATTTTTATTCGTTTTTCTTCGTAAACAATCGTCTTATTTACGATTAACATCTTCTGGAACCTTTCTTGAGCGAATACAGTTCTATGGAAAAATGGAACATCTTATAGTAGTGTACCATAACTATTTTAAGAAAACTTTATGGTTTTTTACGGATCCTTTCATGCATTATGTTCGATATCAAGGAAAAGCAATTCTGGCTTCAAAAGGGACTCATCTTTTGATGAAGAAGTGGAAATGTTACCTTGTCAATCTCTGGCAATGTTATTTTAATTTTTGGTCTCAACCACACAGGATTCATATAAACCAATTATCAAACTATTCCTTCTATTTTCTGGGTTATCTTTCAAGTGTACTAAGAAATCCTTTGGTGGTAAGGAATCAAATGTTGGAGAATTCATTTCTAATAGAAACTGGTATTAAGAAATTCGATACCATAGTCCCAGTTATTCCTCTCATTGGATCATTGTCTAAAGCTAAATTTTGTACCGTATCGGGACATCCTATTAGTAAGCCAATCTGGACCGATTTATCAGATTGTGATATTATTGATCGATTTGGTCGGATATGTAGAAATCTTTCT
>Tillandsia_subg_Anoplophytum_Tillandsia_aeranthos_AY614131                                                                                               
ATCCTATCCATTTGGAAATCTTGGTTCAAATCCTTCAATGTCGGATCGAAGATGTTCCATCTTTGCATTTATTGCGATTCTTTCTCCACGAATATCATAATTGGAATAGTCTCATTACTCCGAAGAAATCAATTTATGTTTTTTCAAAAGAAAATAAAAGACTATTTCAGTTCCTATATAATTCTTATGTATCTGAATGCGAATTTTTATTCGTTTTTCTTCGTAAACAATCGTCTTATTTACGATTAACATCTTCTGGAACCTTTCTTGAGCGAATACAGTTCTATGGAAAAATGGAACATCTTATAGTAGTGTACCATAACTATTTTAAGAAAACTTTATGGTTTTTTACGGATCCTTTCATGCATTATGTTCGATATCAAGGAAAAGCAATTCTGGCTTCAAAAGGGACTCATCTTTTGATGAAGAAGTGGAAATGTTACCTTGTCAATCTCTGGCAATATTATTTTAATTTTTGGTCTCAACCACACAGGATTCATATAAACCAATTATCAAACTATTCCTTCTATTTTCTGGGTTATCTTTCAAGTGTACTAAGAAATCCTTTGGTGGTAAGGAATCAAATGTTGGAGAATTCATTTCTAATAGAAACTGGTATTAAGAAATTCGATACCATAGTCCCAGTTATTCCTCTCATTGGATCATTGTCTAAAGCTAAATTTTGTACCGTATCGGGACATCCTATTAGTAAGCCAATCTGGACCGATTTATCAGATTGTGATATTATTGATCGATTTGGTCGGATATGTAGAAATCTTTCT
>Tillandsia_subg_Anoplophytum_Tillandsia_ixioides_AY614129                                             
ATCCTATCCATTTGGAAATCTTGGTTCAAATCCTTCAATGTCGGATCGAAGATGTTCCATCTTTGCATTTATTGCGATTCTTTCTCCACGAATATCATAATTGGAATAGTCTCATTACTCCGAAGAAATCAATTTATGTTTTTTCAAAAGAAAATAAAAGACTATTTCAGTTCCTATATAATTCTTATGTATCTGAATGCGAATTTTTATTCGTTTTTCTTCGTAAACAATCGTCTTATTTACGATTAACATCTTCTGGAACCTTTCTTGAGCGAATACAGTTCTATGGAAAAATGGAACATCTTATAGTAGTGTACCATAACTATTTTAAGAAAACTTTATGGTTTTTTACGGATCCTTTCATGCATTATGTTCGATATCAAGGAAAAGCAATTCTGGCTTCAAAAGGGACTCATCTTTTGATGAAGAAGTGGAAATGTTACCTTGTCAATCTCTGGCAATATTATTTTAATTTTTGGTCTCAACCACACAGGATTCATATAAACCAATTATCAAACTATTCCTTCTATTTTCTGGGTTATCTTTCAAGTGTACTAAGAAATCCTTTGGTGGTAAGGAATCAAATGTTGGAGAATTCATTTCTAATAGAAACTGGTATTAAGAAATTCGATACCATAGTCCCAGTTATTCCTCTCATTGGATCATTGTCTAAAGCTAAATTTTGTACCGTATCGGGACATCCTATTAGTAAGCCAATCTGGACCGATTTATCAGATTGTGATATTATTGATCGATTTGGTCGGATATGTAGAAATCTTTCT
>Vriesea_Vriesea_elata_KX754224                                                                                                      
ATCCTATCCATTTGGAAATCTTGGTTCAAATCCTTCAATGTCGGATCGAAGATGTTCCATCTTTGCATTTATTGCGATTCTTTCTCCACGAATATCATAATTGGAATAGTCTCATTACTCCGAAGAAATCAATTTATGTTTTTTCAAAAGAAAATAAAAGACTATTTAAGTTCCTATATAATTCTTATGTATCTGAATGCGAATTTTTATTCGTTTTTCTTCGTAAACAATCTTCTTATTTACGATTAACATCTTCTGGAACCTTTCTTGAGCGAATACAGTTCTATGGAAAAATAGAACATCTTATAGTAGTGCACCGTAACTATTTTCAGAAAACTTTATGGTTTTTTACGGATCCTTTCATGCATTATGTTCGATATCAAGGAAAAGCAATTCTGGCTTCAAAAGGGACTCATCTTTTGATGAAGAAGTGGAAATGTTACCTTGTCAATCTCTGGCAATATTATTTTCATTTTTGGTCTCAACCACACAGGATTCATATAAACCAATTATCAAACTATTCCTTCTATTTTTTGGGTTATCTTTCAAGTGTACTAAGAAATCCTTTGGTGGTAAGGAATCAAATGCTGGAGAATTCATTTCTAATAGAAACAGGTATTAATAAATTCGATACCATAGTCCCAGTTATTCCTCTCATTGGATCATTGTCTAAAGCGAAATTTTGTACCGTATCGGGACATCCTATTAGTAAGCCGATCTGGACCGATTTATCAGATTGTGATATTATTGATCGATTTGGTCGGATATGTAGAAATCTTTCT
>Wittmackia_BE521_Wittmackia_tentaculifera                                                               
ATCCTATCCATTTGGAAATCTTGGTTCAAATCCTTCAATGCCGGATCCAAGATGTTCCATCTTTGCATTTATTGCGATTCTTTCTCCACGAATATCATAATTGGAATAGTCTCATTACTCCGAAGAAATCAATTTACGTTTTTTCAAAAGAAAATAAAAGATTATTTTGGTTCCTATATAATTCTTATGTATCTGAATGCGAATTTGTATTCGTTTTTCTTCGTAAACAATCTTCTTATTTACGATTAACATCTTCTGGAACCTTTCTTGAGCGAATACAGTTCTATGGAAAAATAGAACATCTTATAGTAGTGTACCGTAATTATTTTCAGAAAACTTTATGGTTCTTCACGGATCCTTTCATGCATTATGTTCGATATCAAGGAAAAGCAATTCTGGCTTCAAAAGGGACTCATCTTTTGATGAAGAAGTGGAAATGTTACCTTGTCAATCTCTGGCAATATTATTTTCATTTTTGGTCTCAACCACACAGGATTCATATAAACCAATTATCAAACTATTCCTTCTATTTTCTGGGTTATCTTTCAAGTGTACTAAGAAATCCTTTGGTGGTAAGGAATCAAATGTTGGAGAATTCATTTCTAATAGAAACTGGTATTAATAAATTCGATACCATAGTCCCAGTTATTCCTCTCATTGGATCATTGTCTAAAGCTAAATTTTGTACCGTATCGGGACATCCTATTAGTAAGCCGATCTGGACCGATTTATCTGATTGTGATATTATTGATCGATTTGGTCGGATATGTAGAAATCTTTCT
>Wittmackia_BE158_Wittmackia_patentissima                                                                
ATCCTATCCATTTGGAAATCTTGGTTCAAATCCTTCAATGCCGGATCCAAGATGTTCCATCTTTGCATTTATTGCGATTCTTTCTCCACGAATATCATAATTGGAATAGTCTCATTACTCCGAAGAAATCAATTTACGTTTTTTCAAAAGAAAATAAAAGATTATTTTGGTTCCTATATAATTCTTATGTATCTGAATGCGAATTTGTATTCGTTTTTCTTCGTAAACAATCTTCTTATTTACGATTAACATCTTCTGGAACCTTTCTTGAGCGAATACAGTTCTATGGAAAAATAGAACATCTTATAGTAGTGTACCGTAATTATTTTCAGAAAACTTTATGGTTCTTCACGGATCCTTTCATGCATTATGTTCGATATCAAGGAAAAGCAATTCTGGCTTCAAAAGGGACTCATCTTTTGATGAAGAAGTGGAAATGTTACCTTGTCAATCTCTGGCAATATTATTTTCATTTTTGGTCTCAACCACACAGGATTCATATAAACCAATTATCAAACTATTCCTTCTATTTTCTGGGTTATCTTTCAAGTGTACTAAGAAATCCTTTGGTGGTAAGGAATCAAATGTTGGAGAATTCATTTCTAATAGAAACTGGTATTAATAAATTCGATACCATAGTCCCAGTTATTCCTCTCATTGGATCATTGTCTAAAGCTAAATTTTGTACCGTATCGGGACATCCTATTAGTAAGCCGATCTGGACCGATTTATCTGATTGTGATATTATTGATCGATTTGGTCGGATATGTAGAAATCTTTCT
>Wittmackia_BE156_Wittmackia_lingulata                                                                   
ATCCTATCCATTTGGAAATCTTGGTTCAAATCCTTCAATGCCGGATCCAAGATGTTCCATCTTTGCATTTATTGCGATTCTTTCTCCACGAATATCATAATTGGAATAGTCTCATTACTCCGAAGAAATCAATTTACGTTTTTTCAAAAGAAAATAAAAGATTATTTTTGTTCCTATATAATTCTTATGTATCTGAATGCGAATTTGTATTCGTTTTTCTTCGTAAACAATCTTCTTATTTACGATTAACATCTTCTGGAACCTTTCTTGAGCGAATACAGTTCTATGGAAAAATGGAACATCTTATAGTAGTGTACCGTAATTATTTTCAGAAAACTTTATGGTTCTTCACGGATCCTTTCATGCATTATGTTCAATATCAAGGAAAAGCAATTCTGGCTTCAAAAGGGACTCATCTTTTGATGAAGAAGTGGAAATGTTACCTTGTCAATCTCTGGCAATATTATTTTCATTTTTGGTCTCAACCACACAGGATTCATATAAACCAATTATCAAACTATTCCTTCTATTTTCTGGGTTATCTTTCAAGTGTACTAAGAAATCCTTTGGTGGTAAGGAATCAAATGTTGGAGAATTCATTTCTAATAGAAACTGGTATTAATAAATTCGATACCATAGTCCCAGTTATTCCTCTCATTGGATCATTGTCTAAAGCTAAATTTTGTACCGTATCGGGACATCCTATTAGTAAGCCGATCTGGACCGATTTATCAGATTGTGATATTATTGATCGATTTGGTCGGATATGTAGAAATCTTTCT
>Wittmackia_BE443_Wittmackia_distans                                                                     
ATCCTATCCATTTGGAAATCTTGGTTCAAATCCTTCAATGCCGGATCCAAGATGTTCCATCTTTGCATTTATTGCGATTCTTTCTCCACGAATATCATAATTGGAATAGTCTCATTACTCCGAAGAAATCAATTTACGTTTTTTCAAAAGAAAATAAAAGATTATTTTTGTTCCTATATAATTCTTATGTATCTGAATGCGAATTTGTATTCGTTTTTCTTCGTAAACAATCTTCTTATTTACGATTAACATCTTCTGGAACCTTTCTTGAGCGAATACAGTTCTATGGAAAAATAGAACATCTTATAGTAGTGTACCGTAATTATTTTCAGAAAACTTTATGGTTCTTCACGGATCCTTTCATGCATTATGTTCGATATCAAGGAAAAGCAATTCTGGCTTCAAAAGGGACTCATCTTTTGATGAAGAAGTGGAAATGTTACCTTGTCAATCTCTGGCAATATTATTTTCATTTTTGGTCTCAACCACACAGGATTCATATAAACCAATTATCAAACTATTCCTTCTATTTTCTGGGTTATCTTTCAAGTGTACTAAGAAATCCTTTGGTGGTAAGGAATCAAATGTTGGAGAATTCATTTCTAATAGAAACTGGTATTAATAAATTCGATACCATAGTCCCAGTTATTCCTCTCATTGGATCATTGTCTAAAGCTAAATTTTGTACCGTATCGGGACATCCTATTAGTAAGCCGATCTGGACCGATTTATCAGATTGTGATATTATTGATCGATTTGGTCGGATATGTAGAAATCTTTCT
>Wittmackia_BE548_Wittmackia_ituberaensis                                                                
ATCCTATCCATTTGGAAATCTTGGTTCAAATCCTTCAATGCCGGATCCAAGATGTTCCATCTTTGCATTTATTGCGATTCTTTCTCCACGAATATCATAATTGGAATAGTCTCATTACTCCGAAGAAATCAATTTACGTTTTTTCAAAAGAAAATAAAAGATTATTTTGGTTCCTATATAATTCTTATGTATCTGAATGCGAATTTGTATTCGTTTTTCTTCGTAAACAATCTTCTTATTTACGATTAACATCTTCTGGAACCTTTCTTGAGCGAATACAGTTCTATGGAAAAATAGAACATCTTATAGTAGTGTACCGTAATTATTTTCAGAAAACTTTATGGTTCTTCACGGATCCTTTCATGCATTATGTTCGATATCAAGGAAAAGCAATTCTGGCTTCAAAAGGGACTCATCTTTTGATGAAGAAGTGGAAATGTTACCTTGTCAATCTCTGGCAATATTATTTTCATTTTTGGTCTCAACCACACAGGATTCATATAAACCAATTATCAAACTATTCCTTCTATTTTCTGGGTTATCTTTCAAGTGTACTAAGAAATCCTTTGGTGGTAAGGAATCAAATGTTGGAGAATTCATTTCTAATAGAAACTGGTATTAATAAATTCGATACCATAGTCCCAGTTATTCCTCTCATTGGATCATTGTCTAAAGCTAAATTTTGTACCGTATCGGGACATCCTATTAGTAAGCCGATCTGGACCGATTTATCTGATTGTGATATTATTGATCGATTTGGTCGGATATGTAGAAATCTTTCT
>Wittmackia_BE415_Wittmackia_lingulatoides                                                               
ATCCTATCCATTTGGAAATCTTGGTTCAAATCCTTCAATGCCGGATCCAAGATGTTCCATCTTTGCATTTATTGCGATTCTTTCTCCACGAATATCATAATTGGAATAGTCTCATTACTCCGAAGAAATCAATTTACGTTTTTTCAAAAGAAAATAAAAGATTATTTTTGTTCCTATATAATTCTTATGTATCTGAATGCGAATTTGTATTCGTTTTTCTTCGTAAACAATCTTCTTATTTACGATTAACATCTTCTGGAACCTTTCTTGAGCGAATACAGTTCTATGGAAAAATAGAACATCTTATAGTAGTGTACCGTAATTATTTTCAGAAAACTTTATGGTTCTTCACGGATCCTTTCATGCATTATGTTCGATATCAAGGAAAAGCAATTCTGGCTTCAAAAGGGACTCATCTTTTGATGAAGAAGTGGAAATGTTACCTTGTCAATCTCTGGCAATATTATTTTCATTTTTGGTCTCAACCACACAGGATTCATATAAACCAATTATCAAACTATTCCTTCTATTTTCTGGGTTATCTTTCAAGTGTACTAAGAAATCCTTTGGTGGTAAGGAATCAAATGTTGGAGAATTCATTTCTAATAGAAACTGGTATTAATAAATTCGATACCATAGTCCCAGTTATTCCTCTCATTGGATCATTGTCTAAAGCTAAATTTTGTACCGTATCGGGACATCCTATTAGTAAGCCGATCTGGACCGATTTATCAGATTGTGATATTATTGATCGATTTGGTCGGATATGTAGAAATCTTTCT
>Wittmackia_BE398_Wittmackia_pernambucentris                                                             
ATCCTATCCATTTGGAAATCTTGGTTCAAATCCTTCAATGCCGGATCCAAGATGTTCCATCTTTGCATTTATTGCGATTCTTTCTCCACGAATATCATAATTGGAATAGTCTCATTACTCCGAAGAAATCAATTTACGTTTTTTCAAAAGAAAATAAAAGATTATTTTTGTTCCTATATAATTCTTATGTATCTGAATGCGAATTTGTATTCGTTTTTCTTCGTAAACAATCTTCTTATTTACGATTAACATCTTCTGGAACCTTTCTTGAGCGAATACAGTTCTATGGAAAAATAGAACATCTTATAGTAGTGTACCGTAATTATTTTCAGAAAACTTTATGGTTCTTCACGGATCCTTTCATGCATTATGTTCGATATCAAGGAAAAGCAATTCTGGCTTCAAAAGGGACTCATCTTTTGATGAAGAAGTGGAAATGTTACCTTGTCAATCTCTGGCAATATTATTTTCATTTTTGGTCTCAACCACACAGGATTCATATAAACCAATTATCAAACTATTCCTTCTATTTTCTGGGTTATCTTTCAAGTGTACTAAGAAATCCTTTGGTGGTAAGGAATCAAATGTTGGAGAATTCATTTCTAATAGAAACTGGTATTAATAAATTCGATACCATAGTCCCAGTTATTCCTCTCATTGGATCATTGTCTAAAGCTAAATTTTGTACCGTATCGGGACATCCTATTAGTAAGCCGATCTGGACCGATTTATCAGATTGTGATATTATTGATCGATTTGGTCGGATATGTAGAAATCTTTCT
>Wittmackia_BE392_Wittmackia_amorimii                                                                    
ATCCTATCCATTTGGAAATCTTGGTTCAAATCCTTCAATGCCGGATCCAAGATGTTCCATCTTTGCATTTATTGCGATTCTTTCTCCACGAATATCATAATTGGAATAGTCTCATTACTCCGAAGAAATCAATTTACGTTTTTTCAAAAGAAAATAAAAGATTATTTTTGTTCCTATATAATTCTTATGTATCTGAATGCGAATTTGTATTCGTTTTTCTTCGTAAACAATCTTCTTATTTACGATTAACATCTTCTGGAACCTTTCTTGAGCGAATACAGTTCTATGGAAAAATAGAACATCTTATAGTAGTGTACCGTAATTATTTTCAGAAAACTTTATGGTTCTTCACGGATCCTTTCATGCATTATGTTCGATATCAAGGAAAAGCAATTCTGGCTTCAAAAGGGACTCATCTTTTGATGAAGAAGTGGAAATGTTACCTTGTCAATCTCTGGCAATATTATTTTCATTTTTGGTCTCAACCACACAGGATTCATATAAACCAATTATCAAACTATTCCTTCTATTTTCTGGGTTATCTTTCAAGTGTACTAAGAAATCCTTTGGTGGTAAGGAATCAAATGTTGGAGAATTCATTTCTAATAGAAACTGGTATTAATAAATTCGATACCATAGTCCCAGTTATTCCTCTCATTGGATCATTGTCTAAAGCTAAATTTTGTACCGTATCGGGACATCCTATTAGTAAGCCGATCTGGACCGATTTATCAGATTGTGATATTATTGATCGATTTGGTCGGATATGTAGAAATCTTTCT
>Wittmackia_BE386_Wittmackia_incompta                                                                    
ATCCTATCCATTTGGAAATCTTGGTTCAAATCCTTCAATGCCGGATCCAAGATGTTCCATCTTTGCATTTATTGCGATTCTTTCTCCACGAATATCATAATTGGAATAGTCTCATTACTCCGAAGAAATCAATTTACGTTTTTTCAAAAGAAAATAAAAGATTATTTTGGTTCCTATATAATTCTTATGTATCTGAATGCGAATTTGTATTCGTTTTTCTTCGTAAACAATCTTCTTATTTACGATTAACATCTTCTGGAACCTTTCTTGAGCGAATACAGTTCTATGGAAAAATAGAACATCTTATAGTAGTGTACCGTAATTATTTTCAGAAAACTTTATGGTTCTTCACGGATCCTTTCATGCATTATGTTCGATATCAAGGAAAAGCAATTCTGGCTTCAAAAGGGACTCATCTTTTGATGAAGAAGTGGAAATGTTACCTTGTCAATCTCTGGCAATATTATTTTCATTTTTGGTCTCAACCACACAGGATTCATATAAACCAATTATCAAACTATTCCTTCTATTTTCTGGGTTATCTTTCAAGTGTACTAAGAAATCCTTTGGTGGTAAGGAATCAAATGTTGGAGAATTCATTTCTAATAGAAACTGGTATTAATAAATTCGATACCATAGTCCCAGTTATTCCTCTCATTGGATCATTGTCTAAAGCTAAATTTTGTACCGTATCGGGACATCCTATTAGTAAGCCGATCTGGACCGATTTATCTGATTGTGATATTATTGATCGATTTGGTCGGATATGTAGAAATCTTTCT
>Wittmackia_BE331_Wittmackia_froesii                                                                     
ATCCTATCCATTTGGAAATCTTGGTTCAAATCCTTCAATGCCGGATCCAAGATGTTCCATCTTTGCATTTATTGCGATTCTTTCTCCACGAATATCATAATTGGAATAGTCTCATTACTCCGAAGAAATCAATTTACGTTTTTTCAAAAGAAAATAAAAGATTATTTTGGTTCCTATATAATTCGTATGTATCTGAATGCGAATTTGTATTCGTTTTTCTTCGTAAACAATCTTCTTATTTACGATTAACATCTTCTGGAACCTTTCTTGAGCGAATACAGTTCTATGGAAAAATAGAACATCTTATAGTAGTGTACCGTAATTATTTTCAGAAAACTTTATGGTTCTTCACGGATCCTTTCATGCATTATGTTCGATATCAAGGAAAAGCAATTCTGGCTTCAAAAGGGACTCATCTTTTGATGAAGAAGTGGAAATGTTACCTTGTCAATCTCTGGCAATATTATTTTCATTTTTGGTCTCAACCACACAGGATTCATATAAACCAATTATCAAACTATTCCTTCTATTTTCTGGGTTATCTTTCAAGTGTACTAAGAAATCCTTTGGTGGTAAGGAATCAAATGTTGGAGAATTCATTTCTAATAGAAACTGGTATTAATAAATTCGATACCATAGTCCCAGTTATTCCTCTCATTGGATCATTGTCTAAAGCTAAATTTTGTACCGTATCGGGACATCCTATTAGTAAGCCGATCTGGACCGATTTATCTGATTGTGATATTATTGATCGATTTGGTCGGATATGTAGAAATCTTTCT
>Wittmackia_BE401_Wittmackia_turbinocalyx                                                                
ATCCTATCCATTTGGAAATCTTGGTTCAAATCCTTCAATGCCGGATCCAAGATGTTCCATCTTTGCATTTATTGCGATTCTTTCTCCACGAATATCATAATTGGAATAGTCTCATTACTCCGAAGAAATCAATTTACGTTTTTTCAAAAGAAAATAAAAGATTATTTTGGTTCCTATATAATTCTTATGTATCTGAATGCGAATTTGTATTCGTTTTTCTTCGTAAACAATCTTCTTATTTACGATTAACATCTTCTGGAACCTTTCTTGAGCGAATACAGTTCTATGGAAAAATAGAACATCTTATAGTAGTGTACCGTAATTATTTTCAGAAAACTTTATGGTTCTTCACGGATCCTTTCATGCATTATGTTCGATATCAAGGAAAAGCAATTCTGGCTTCAAAAGGGACTCATCTTTTGATGAAGAAGTGGAAATGTTACCTTGTCAATCTCTGGCAATATTATTTTCATTTTTGGTCTCAACCACACAGGATTCATATAAACCAATTATCAAACTATTCCTTCTATTTTCTGGGTTATCTTTCAAGTGTACTAAGAAATCCTTTGGTGGTAAGGAATCAAATGTTGGAGAATTCATTTCTAATAGAAACTGGTATTAATAAATTCGATACCATAGTCCCAGTTATTCCTCTCATTGGATCATTGTCTAAAGCTAAATTTTGTACCGTATCGGGACATCCTATTAGTAAGCCGATCTGGACCGATTTATCAGATTGTGATATTATTGATCGATTTGGTCGGATATGTAGAAATCTTTCT
>Wittmackia_BE175_Wittrockia_gigantea                                                                              
ATCCTATCCATTTGGAAATCTTGGTTCAAATCCTTCAATGCCGGATCCAAGATGTTCCATCTTTGCATTTGTTGCGATTCTTTCTCCACGAATATCATAATTGGAATAGTCTCATTACTCCGAAGAAATCAATTTACGTTTTTTCAAAAGAAAATAAAAGACTATTTTGGTTCCTATATAATTCTTATGTATCTGAATGTGAATTTGTATTCGTTTTTCTTCGTAAACAATCTTCTTATTTACGATTAACATCTTCTGGAACCTTTCTTGAGCGAATACAGTTCTATGGAAAAATAGAACATCTTATAGTAGTGTACCGTAATTATTTTCAGAAAACTTTATGGTTCTTCACGGATCCTTTCATGCATTATGTTCGATATCAAGGAAAAGCAATTCTGGCTTCAAAAGGGACTCATCTTTTGATGAAGAAGTGGAAATGTTACCTTGTCAATCTCTGGCAATATTATTTTCATTTTTGGTCTCAACCACACAGGATTCATATAAACCAATTATCAAACTATTCCTTCTATTTTCTGGGTTATCTTTCAAGTGTACTAAGAAATCCTTTGGTGGTAAGGAATCAAATGTTGGAGAATTCATTTCTAATAGAAACTGGTATTAAGAAATTCGATACCATAGTCCCAGTTATTCCTCTCATTGGATCATTGTCTAAAGCTAAATTTTGTACCGTATCGGGACATCCTATTAGTAAGCCGATCTGGACCGATTTATCAGATTGTGATATTATTGATCGATTTGGTCGGATATGTAGAAATCTTTCT
>Wittmackia_BE103_Wittrockia_superba                                                                               
ATCCTATCCATTTGGAAATCTTGGTTCAAATCCTTCAATGCCGGATCCAAGATGTTCCATCTTTGCATTTATTGCGATTCTTTCTCCACGAATATCATAATTGGAATAGTCTCATTACTCCGAAGAAATCAATTTACGTTTTTTCAAAAGAAAATAAAAGACTATTTTGGTTCCTATATAATTCTTATGTATCTGAATGTGAATTTGTATTCGTTTTTCTTCGTAAACAATCTTCTTATTTACGATTAACATCTTCTGGAACCTTTCTTGAGCGAATACAGTTCTATGGAAAAATAGAACATCTTATAGTAGTGTACCGTAATTATTTTCAGAAAACTTTATGGTTCTTCACGGATCCTTTCATGCATTATGTTCGATATCAAGAAAAAGCAATTCTGGCTTCAAAGGGGACTCATCTTTTGATGAAGAAGTGGAAATGTTACCTTGTCAATCTCTGGCAATATTATTTTCATTTTTGGTCTCAACCACACAGGATTCATATAAACCAATTATCAAACTATTCCTTCTATTTTCTGGGTTATCTTTCAAGTGTACTAAGAAATCCTTTGGTGGTAAGGAATCAAATGTTGGAGAATTCATTTCTAATAGAAACTGGTATTAAGAAATTCGATACCATAGTCCCAGTTATTCCTCTCATTGGATCATTGTCTAAAGCTAAATTTTGTACCGTATCGGGACATCCTATTAGTAAGCCGATCTGGACCGATTTATCAGATTGTGATATTATTGATCGATTTGGTCGGATATGTAGAAATCTTTCT
>Wittmackia__BE416_Wittrockia_cyathiformis                                                                          
ATCCTATCCATTTGGAAATCTTGGTTCAAATCCTTCAATGCCGGATCCAAGATGTTCCATCTTTGCATTTGTTGCGATTCTTTCTCCACGAATATCATAATTGGAATAGTCTCATTACTCCGAAGAAATCAATTTACGTTTTTTCAAAAGAAAATAAAAGACTATTTTGGTTCCTATATAATTCTTATGTATCTGAATGTGAATTTGTATTCGTTTTTCTTCGTAAACAATCTTCTTATTTACGATTAACATCTTCTGGAACCTTTCTTGAGCGAATACAGTTCTATGGAAAAATAGAACATCTTATAGTAGTGTACCGTAATTATTTTCAGAAAACTTTATGGTTCTTCACGGATCCTTTCATGCATTATGTTCGATATCAAGGAAAAGCAATTCTGGCTTCAAAAGGGACTCATCTTTTGATGAAGAAGTGGAAATGTTACCTTGTCAATCTCTGGCAATATTATTTTCATTTTTGGTCTCAACCACACAGGATTCATATAAACCAATTATCAAACTATTCCTTCTATTTTCTGGGTTATCTTTCAAGTGTACTAAGAAATCCTTTGGTGGTAAGGAATCAAATGTTGGAGAATTCATTTCTAATAGAAACTGGTATTAAGAAATTCGATACCATAGTCCCAGTTATTCCTCTCATTGGATCATTGTCTAAAGCTAAATTTTGTACCGTATCGGGACATCCTATTAGTAAGCCGATCTGGACCGATTTATCAGATTGTGATATTATTGATCGATTTGGTCGGATATGTAGAAATCTTTCT
>Canistropsis_Canistropsis_microps_JX649230                                                                                               
ATCCTATCCATTTGGAAATCTTGGTTCAAATCCTTCAATGCCGGATCCAAGATGTTCCATCTTTGCATTTGTTGCGATTCTTTCTCCACGAATATCATAATTGGAATAGTCTCATTACTCCGAAGAAATCAATTTACGTTTTTTCAAAAGAAAATAAAAGACTATTTTGGTTCCTATATAATTCTTATGTATCTGAATGCGAATTTGTATTCGTTTTTCTTCGTAAACAATCTTCTTATTTACGATTAACATCTTCTGGAACCTTTCTTGAGCGAATACAGTTCTATGGAAAAATAGAACATCTTATAGTAGTGTACCGTAATTATTTTCAGAAAACTTTATGGTTCTTCACGGATCCTTTCATGCATTATGTTCGATTTCAAGGAAAAGCAATTCTGGCTTCAAAAGGGACTCATCTTTTGATGAAGAAGTGGAAATGTTACCTTGTCAATCTCTGGCAATATTATTTTCATTTTTGGTCTCAACCACACAGGATTCATATAAACCAATTATCAAACTATTCCTTCTATTTTCTGGGTTATCTTTCAAGTGTACTAAGAAATCCTTTGGTGGTAAGGAATCAAATGTTGGAGAATTCATTTCTAATAGAAACTGGTATTAAGAAATTCGATACCATAGTCCCAGTTATTCCTCTCATTGGATCATTGTCTAAAGCTAAATTTTGTACCGTATCGGGACATCCTATTAGTAAGCCGATCTGGACCGATTTATCAGATTGTGATATTATTGATCGATTTGGTCGGATATGTAGAAATCTTTCT
